# Supplementary material for: Differential transcript usage unravels gene expression alterations in Alzheimer’s disease human brains
Source: NPJ Aging Mech Dis. 2021 Jan 4;7:2. doi: 10.1038/s41514-020-00052-5 (PMC7782705; doi:10.1038/s41514-020-00052-5)
Supplement: Supplementary file 2 — Supplementary table 1 [file 41514_2020_52_MOESM2_ESM.xlsx]

## Sheet: supplementary_table_1-1
TXNAME	dataset	GENEID	GENE_NAME	gene.log2FC	gene.padj	transcript.log2FC	transcript.padj	gene_biotype	iso_biotype	dtu.dIF	dtu.gene.padj	dtu.isoform.padj	dtu.ofdr.gene	dtu.ofdr.transcript	threshDT	threshG
ENST00000263100.7	MAYO	ENSG00000121410.11	A1BG	-0.652932	3.58593e-11	-0.268651	0.320918	protein_coding	protein_coding	0.00437248	NA	NA	NA	NA	Non-Significant	DEG
ENST00000595014.1	MAYO	ENSG00000121410.11	A1BG	-0.652932	3.58593e-11	-0.220368	0.00149249	protein_coding	retained_intron	0.0172998	0.000136208	0.049162	0.00018996	0.049162	Non-Significant	DEG
ENST00000596924.1	MAYO	ENSG00000121410.11	A1BG	-0.652932	3.58593e-11	-0.165169	0.0162372	protein_coding	processed_transcript	0.0296538	0.000136208	0.00532594	0.00018996	0.00532594	Non-Significant	DEG
ENST00000598345.1	MAYO	ENSG00000121410.11	A1BG	-0.652932	3.58593e-11	-0.805582	4.62005e-09	protein_coding	retained_intron	-0.0517645	0.000136208	0.000136208	0.00018996	0.000136208	DTU	DEG
ENST00000600966.1	MAYO	ENSG00000121410.11	A1BG	-0.652932	3.58593e-11	0.268773	1	protein_coding	protein_coding	0.000439619	NA	NA	NA	NA	Non-Significant	DEG
ENST00000318602.11	MAYO	ENSG00000175899.14	A2M	-0.23156	0.0774235	0.113221	0.597477	protein_coding	protein_coding	0.150898	1.28361e-06	1.28361e-06	2.62192e-06	1.28361e-06	DTU	Non-Significant
ENST00000495709.1	MAYO	ENSG00000175899.14	A2M	-0.23156	0.0774235	-3.88526	5.18966e-25	protein_coding	retained_intron	-0.147068	1.28361e-06	1.12475e-05	2.62192e-06	1.12475e-05	DTU	Non-Significant
ENST00000318602.11	MSBB BM22	ENSG00000175899.14	A2M	0.445634	0.000701823	0.504902	0.0131763	protein_coding	protein_coding	0.0391285	NA	NA	NA	NA	Non-Significant	DEG
ENST00000404455.2	MSBB BM22	ENSG00000175899.14	A2M	0.445634	0.000701823	0.378818	1	protein_coding	protein_coding	3.1851e-05	NA	NA	NA	NA	Non-Significant	DEG
ENST00000462568.1	MSBB BM22	ENSG00000175899.14	A2M	0.445634	0.000701823	-0.0336319	1	protein_coding	retained_intron	-0.01074	NA	NA	NA	NA	Non-Significant	DEG
ENST00000467091.1	MSBB BM22	ENSG00000175899.14	A2M	0.445634	0.000701823	0.203254	1	protein_coding	processed_transcript	-0.00350108	NA	NA	NA	NA	Non-Significant	DEG
ENST00000472360.1	MSBB BM22	ENSG00000175899.14	A2M	0.445634	0.000701823	0.194653	1	protein_coding	retained_intron	-0.00230337	NA	NA	NA	NA	Non-Significant	DEG
ENST00000495442.1	MSBB BM22	ENSG00000175899.14	A2M	0.445634	0.000701823	0.154335	1	protein_coding	retained_intron	-0.00793341	NA	NA	NA	NA	Non-Significant	DEG
ENST00000495709.1	MSBB BM22	ENSG00000175899.14	A2M	0.445634	0.000701823	-0.021746	1	protein_coding	retained_intron	-0.0067345	NA	NA	NA	NA	Non-Significant	DEG
ENST00000497324.1	MSBB BM22	ENSG00000175899.14	A2M	0.445634	0.000701823	0.0273105	1	protein_coding	processed_transcript	-0.011228	NA	NA	NA	NA	Non-Significant	DEG
ENST00000539638.5	MSBB BM22	ENSG00000175899.14	A2M	0.445634	0.000701823	0.205398	1	protein_coding	nonsense_mediated_decay	0.000410697	NA	NA	NA	NA	Non-Significant	DEG
ENST00000542567.1	MSBB BM22	ENSG00000175899.14	A2M	0.445634	0.000701823	0.168607	1	protein_coding	processed_transcript	-0.00599483	NA	NA	NA	NA	Non-Significant	DEG
ENST00000543436.2	MSBB BM22	ENSG00000175899.14	A2M	0.445634	0.000701823	0.465165	1	protein_coding	processed_transcript	0.00284075	NA	NA	NA	NA	Non-Significant	DEG
ENST00000545828.1	MSBB BM22	ENSG00000175899.14	A2M	0.445634	0.000701823	0.450303	1	protein_coding	processed_transcript	0.000344231	NA	NA	NA	NA	Non-Significant	DEG
ENST00000546069.1	MSBB BM22	ENSG00000175899.14	A2M	0.445634	0.000701823	0.771183	1	protein_coding	nonsense_mediated_decay	0.00572115	NA	NA	NA	NA	Non-Significant	DEG
ENST00000318602.11	MSBB BM36	ENSG00000175899.14	A2M	0.610405	8.7066e-10	0.739298	3.11452e-07	protein_coding	protein_coding	0.0636767	8.72248e-08	8.72248e-08	3.9243e-07	6.97799e-07	DTU	DEG
ENST00000404455.2	MSBB BM36	ENSG00000175899.14	A2M	0.610405	8.7066e-10	0.00574976	0.993767	protein_coding	protein_coding	-0.0164823	8.72248e-08	4.6292e-05	3.9243e-07	0.000370336	Non-Significant	DEG
ENST00000462568.1	MSBB BM36	ENSG00000175899.14	A2M	0.610405	8.7066e-10	0.111844	0.555671	protein_coding	retained_intron	-0.0124013	8.72248e-08	0.0271722	3.9243e-07	0.190205	Non-Significant	DEG
ENST00000467091.1	MSBB BM36	ENSG00000175899.14	A2M	0.610405	8.7066e-10	0.0422238	0.923132	protein_coding	processed_transcript	-0.00753332	8.72248e-08	0.624955	3.9243e-07	1	Non-Significant	DEG
ENST00000472360.1	MSBB BM36	ENSG00000175899.14	A2M	0.610405	8.7066e-10	0.0291482	0.941109	protein_coding	retained_intron	-0.00632076	8.72248e-08	0.056896	3.9243e-07	0.341376	Non-Significant	DEG
ENST00000495442.1	MSBB BM36	ENSG00000175899.14	A2M	0.610405	8.7066e-10	0.261889	0.0181998	protein_coding	retained_intron	-0.0076114	8.72248e-08	0.47433	3.9243e-07	1	Non-Significant	DEG
ENST00000495709.1	MSBB BM36	ENSG00000175899.14	A2M	0.610405	8.7066e-10	0.290526	0.305061	protein_coding	retained_intron	-0.00602007	8.72248e-08	0.41324	3.9243e-07	1	Non-Significant	DEG
ENST00000497324.1	MSBB BM36	ENSG00000175899.14	A2M	0.610405	8.7066e-10	0.21922	0.176276	protein_coding	processed_transcript	-0.00893684	8.72248e-08	0.392248	3.9243e-07	1	Non-Significant	DEG
ENST00000539638.5	MSBB BM36	ENSG00000175899.14	A2M	0.610405	8.7066e-10	1.2816	0.41145	protein_coding	nonsense_mediated_decay	0.00155235	NA	NA	NA	NA	Non-Significant	DEG
ENST00000542567.1	MSBB BM36	ENSG00000175899.14	A2M	0.610405	8.7066e-10	0.29804	0.174528	protein_coding	processed_transcript	-0.00894204	8.72248e-08	0.53687	3.9243e-07	1	Non-Significant	DEG
ENST00000543436.2	MSBB BM36	ENSG00000175899.14	A2M	0.610405	8.7066e-10	0.191422	0.505201	protein_coding	processed_transcript	-0.00859403	8.72248e-08	0.014054	3.9243e-07	0.112432	Non-Significant	DEG
ENST00000545828.1	MSBB BM36	ENSG00000175899.14	A2M	0.610405	8.7066e-10	6.0297	0.000305038	protein_coding	processed_transcript	0.020098	8.72248e-08	NA	NA	NA	Non-Significant	DEG
ENST00000546069.1	MSBB BM36	ENSG00000175899.14	A2M	0.610405	8.7066e-10	-0.0335808	0.990651	protein_coding	nonsense_mediated_decay	-0.00247996	NA	NA	NA	NA	Non-Significant	DEG
ENST00000299698.11	MAYO	ENSG00000166535.19	A2ML1	0.979651	1.62316e-15	0.907343	6.84764e-11	protein_coding	protein_coding	0.000750063	NA	NA	NA	NA	Non-Significant	DEG
ENST00000536789.5	MAYO	ENSG00000166535.19	A2ML1	0.979651	1.62316e-15	1.19597	2.10915e-09	protein_coding	protein_coding	0.0153949	NA	NA	NA	NA	Non-Significant	DEG
ENST00000537475.1	MAYO	ENSG00000166535.19	A2ML1	0.979651	1.62316e-15	0.683683	4.61293e-07	protein_coding	nonsense_mediated_decay	-0.0592925	3.31321e-12	3.31321e-12	2.10391e-11	0	DTU	DEG
ENST00000537546.1	MAYO	ENSG00000166535.19	A2ML1	0.979651	1.62316e-15	0.69644	0.0280289	protein_coding	retained_intron	0.000296685	NA	NA	NA	NA	Non-Significant	DEG
ENST00000539547.5	MAYO	ENSG00000166535.19	A2ML1	0.979651	1.62316e-15	1.91022	9.77632e-12	protein_coding	protein_coding	0.0955303	3.31321e-12	3.31321e-12	2.10391e-11	0	DTU	DEG
ENST00000540049.1	MAYO	ENSG00000166535.19	A2ML1	0.979651	1.62316e-15	0.579883	0.0631513	protein_coding	processed_transcript	-0.00956295	NA	NA	NA	NA	Non-Significant	DEG
ENST00000541459.5	MAYO	ENSG00000166535.19	A2ML1	0.979651	1.62316e-15	0.639211	1.8708e-08	protein_coding	protein_coding	-0.0322769	NA	NA	NA	NA	Non-Significant	DEG
ENST00000545692.1	MAYO	ENSG00000166535.19	A2ML1	0.979651	1.62316e-15	2.02687	1	protein_coding	protein_coding	0.00662811	NA	NA	NA	NA	Non-Significant	DEG
ENST00000545850.1	MAYO	ENSG00000166535.19	A2ML1	0.979651	1.62316e-15	0.594249	0.0398361	protein_coding	retained_intron	-0.0174452	NA	NA	NA	NA	Non-Significant	DEG
ENST00000299698.11	MSBB BM36	ENSG00000166535.19	A2ML1	0.390969	3.64644e-05	0.507589	0.00061932	protein_coding	protein_coding	0.00997024	NA	NA	NA	NA	Non-Significant	DEG
ENST00000536789.5	MSBB BM36	ENSG00000166535.19	A2ML1	0.390969	3.64644e-05	0.504728	0.047493	protein_coding	protein_coding	0.0062972	NA	NA	NA	NA	Non-Significant	DEG
ENST00000537475.1	MSBB BM36	ENSG00000166535.19	A2ML1	0.390969	3.64644e-05	0.326893	0.000824363	protein_coding	nonsense_mediated_decay	-0.00220913	NA	NA	NA	NA	Non-Significant	DEG
ENST00000537546.1	MSBB BM36	ENSG00000166535.19	A2ML1	0.390969	3.64644e-05	0.047139	0.936951	protein_coding	retained_intron	-0.00733716	NA	NA	NA	NA	Non-Significant	DEG
ENST00000539547.5	MSBB BM36	ENSG00000166535.19	A2ML1	0.390969	3.64644e-05	2.72273	0.00540608	protein_coding	protein_coding	0.00822834	NA	NA	NA	NA	Non-Significant	DEG
ENST00000540049.1	MSBB BM36	ENSG00000166535.19	A2ML1	0.390969	3.64644e-05	0.73594	0.0621988	protein_coding	processed_transcript	0.00792823	NA	NA	NA	NA	Non-Significant	DEG
ENST00000541459.5	MSBB BM36	ENSG00000166535.19	A2ML1	0.390969	3.64644e-05	0.24352	0.0226623	protein_coding	protein_coding	-0.0248295	NA	NA	NA	NA	Non-Significant	DEG
ENST00000545692.1	MSBB BM36	ENSG00000166535.19	A2ML1	0.390969	3.64644e-05	0.584111	1	protein_coding	protein_coding	0.00019195	NA	NA	NA	NA	Non-Significant	DEG
ENST00000545850.1	MSBB BM36	ENSG00000166535.19	A2ML1	0.390969	3.64644e-05	0.506624	0.191737	protein_coding	retained_intron	0.00174856	NA	NA	NA	NA	Non-Significant	DEG
ENST00000249005.3	MAYO	ENSG00000128274.16	A4GALT	0.54669	1.99573e-05	0.444425	0.53519	protein_coding	protein_coding	-0.00267842	NA	NA	NA	NA	Non-Significant	DEG
ENST00000381278.4	MAYO	ENSG00000128274.16	A4GALT	0.54669	1.99573e-05	0.366921	0.364701	protein_coding	protein_coding	0.00267001	3.75821e-08	0.0469899	1.03684e-07	0.0469899	Non-Significant	DEG
ENST00000401850.5	MAYO	ENSG00000128274.16	A4GALT	0.54669	1.99573e-05	1.21809	2.45172e-06	protein_coding	protein_coding	0.0255387	NA	NA	NA	NA	Non-Significant	DEG
ENST00000465765.2	MAYO	ENSG00000128274.16	A4GALT	0.54669	1.99573e-05	1.23519	0.175802	protein_coding	processed_transcript	0.00295916	NA	NA	NA	NA	Non-Significant	DEG
ENST00000483026.2	MAYO	ENSG00000128274.16	A4GALT	0.54669	1.99573e-05	1.31804	1.21472e-07	protein_coding	processed_transcript	0.044956	NA	NA	NA	NA	Non-Significant	DEG
ENST00000642412.1	MAYO	ENSG00000128274.16	A4GALT	0.54669	1.99573e-05	0.919555	4.14508e-07	protein_coding	protein_coding	0.0773711	3.75821e-08	5.1193e-07	1.03684e-07	5.1193e-07	DTU	DEG
ENST00000647439.1	MAYO	ENSG00000128274.16	A4GALT	0.54669	1.99573e-05	-0.168492	0.136467	protein_coding	processed_transcript	-0.150808	3.75821e-08	3.75821e-08	1.03684e-07	3.75821e-08	DTU	DEG
ENST00000236709.3	ROSMAP	ENSG00000118017.3	A4GNT	-0.50544	0.00382161	-0.514147	1	protein_coding	protein_coding	0	NA	NA	NA	NA	Non-Significant	DEG
ENST00000316519.10	MSBB BM44	ENSG00000081760.16	AACS	0.0265859	0.663374	-0.363996	0.0852653	protein_coding	protein_coding	-0.0654207	1.76369e-06	1.76369e-06	1.788e-05	1.76369e-05	DTU	Non-Significant
ENST00000316519.10	MAYO	ENSG00000081760.16	AACS	-0.0550288	0.536169	0.0703739	0.761524	protein_coding	protein_coding	0.0512047	0.00035376	0.00035376	0.000462592	0.00106128	DTU	Non-Significant
ENST00000316519.10	MSBB BM36	ENSG00000081760.16	AACS	-0.116015	0.111948	-0.667871	0.000206481	protein_coding	protein_coding	-0.0606808	5.4545e-12	5.4545e-12	5.56535e-11	5.4545e-11	DTU	Non-Significant
ENST00000463420.1	MAYO	ENSG00000240602.7	AADACP1	1.28466	9.01394e-06	0.663243	0.296968	transcribed_unprocessed_pseudogene	processed_transcript	-0.0514089	NA	NA	NA	NA	NA	DEG
ENST00000471766.1	MAYO	ENSG00000240602.7	AADACP1	1.28466	9.01394e-06	0.405277	1	transcribed_unprocessed_pseudogene	processed_transcript	-0.0126581	NA	NA	NA	NA	Non-Significant	DEG
ENST00000483636.5	MAYO	ENSG00000240602.7	AADACP1	1.28466	9.01394e-06	1.55083	0.000176284	transcribed_unprocessed_pseudogene	processed_transcript	0.00420459	NA	NA	NA	NA	Non-Significant	DEG
ENST00000561502.5	MAYO	ENSG00000240602.7	AADACP1	1.28466	9.01394e-06	0.412689	1	transcribed_unprocessed_pseudogene	transcribed_unprocessed_pseudogene	0.0402391	NA	NA	NA	NA	Non-Significant	DEG
ENST00000560362.1	MSBB BM36	ENSG00000103591.12	AAGAB	-0.00304606	0.983233	0.741137	0.0263674	protein_coding	protein_coding	0.068824	2.19636e-05	2.19636e-05	5.59891e-05	0.000109818	DTU	Non-Significant
ENST00000409085.8	MSBB BM36	ENSG00000115977.18	AAK1	-0.16749	5.94188e-05	-0.414767	0.0015401	protein_coding	protein_coding	-0.0733105	7.67666e-08	7.67666e-08	3.48646e-07	6.14133e-07	DTU	Non-Significant
ENST00000248450.8	MAYO	ENSG00000127837.9	AAMP	-0.0481822	0.315118	0.0936045	0.218157	protein_coding	protein_coding	0.0566503	0.000215722	0.000215722	0.000292202	0.00107861	DTU	Non-Significant
ENST00000378279.3	MAYO	ENSG00000205002.3	AARD	-0.385523	0.000234917	-0.338623	0.00540935	protein_coding	protein_coding	0.0222307	NA	NA	NA	NA	Non-Significant	DEG
ENST00000523536.1	MAYO	ENSG00000205002.3	AARD	-0.385523	0.000234917	-0.777352	0.289929	protein_coding	processed_transcript	-0.0222307	NA	NA	NA	NA	Non-Significant	DEG
ENST00000427569.6	MSBB BM44	ENSG00000266967.6	AARSD1	-0.109465	0.100662	-0.372064	0.171697	protein_coding	protein_coding	-0.0665745	0.00146033	0.00146033	0.00304214	0.0160637	DTU	Non-Significant
ENST00000427569.6	MSBB BM22	ENSG00000266967.6	AARSD1	-0.0986881	0.0939187	-0.42641	0.121625	protein_coding	protein_coding	-0.0567653	0.0028469	0.0028469	0.00574282	0.0256221	DTU	Non-Significant
ENST00000427569.6	MSBB BM36	ENSG00000266967.6	AARSD1	-0.263154	2.47106e-05	-0.641307	0.0140472	protein_coding	protein_coding	-0.0763651	3.08151e-07	3.08151e-07	1.23333e-06	2.46521e-06	DTU	Non-Significant
ENST00000417368.6	MAYO	ENSG00000008311.14	AASS	0.138025	0.352905	0.401698	0.0204871	protein_coding	protein_coding	0.0852274	1.2819e-09	7.24608e-08	4.86059e-09	7.24608e-08	DTU	Non-Significant
ENST00000473553.5	MAYO	ENSG00000008311.14	AASS	0.138025	0.352905	-0.520726	0.0176456	protein_coding	processed_transcript	-0.104818	1.2819e-09	1.2819e-09	4.86059e-09	1.2819e-09	DTU	Non-Significant
ENST00000570932.5	MAYO	ENSG00000181409.12	AATK	-0.356038	0.00226085	-0.86649	2.21303e-08	protein_coding	nonsense_mediated_decay	-0.0751033	1.14839e-10	1.14839e-10	5.29944e-10	6.89033e-10	DTU	Non-Significant
ENST00000374733.1	MAYO	ENSG00000165029.15	ABCA1	0.418949	0.00154844	0.0659908	0.914721	protein_coding	protein_coding	-0.00281438	NA	NA	NA	NA	Non-Significant	DEG
ENST00000374736.7	MAYO	ENSG00000165029.15	ABCA1	0.418949	0.00154844	0.441391	0.000832531	protein_coding	protein_coding	0.000272702	NA	NA	NA	NA	Non-Significant	DEG
ENST00000423487.6	MAYO	ENSG00000165029.15	ABCA1	0.418949	0.00154844	0.182411	0.678623	protein_coding	protein_coding	0.00391876	NA	NA	NA	NA	Non-Significant	DEG
ENST00000494467.1	MAYO	ENSG00000165029.15	ABCA1	0.418949	0.00154844	0.230437	0.819009	protein_coding	processed_transcript	-0.00137464	NA	NA	NA	NA	Non-Significant	DEG
ENST00000374733.1	MSBB BM36	ENSG00000165029.15	ABCA1	0.628588	7.50859e-10	0.803542	0.000479861	protein_coding	protein_coding	0.0110003	NA	NA	NA	NA	Non-Significant	DEG
ENST00000374736.7	MSBB BM36	ENSG00000165029.15	ABCA1	0.628588	7.50859e-10	0.555407	1.36647e-07	protein_coding	protein_coding	-0.0250058	NA	NA	NA	NA	Non-Significant	DEG
ENST00000423487.6	MSBB BM36	ENSG00000165029.15	ABCA1	0.628588	7.50859e-10	0.796134	8.83517e-07	protein_coding	protein_coding	0.0144281	NA	NA	NA	NA	Non-Significant	DEG
ENST00000494467.1	MSBB BM36	ENSG00000165029.15	ABCA1	0.628588	7.50859e-10	0.564976	0.0801834	protein_coding	processed_transcript	-0.000405139	NA	NA	NA	NA	Non-Significant	DEG
ENST00000451020.6	MSBB BM36	ENSG00000251595.7	ABCA11P	-0.41455	0.000386572	-0.367358	0.00743726	transcribed_processed_pseudogene	processed_transcript	0.0376944	NA	NA	NA	NA	Non-Significant	DEG
ENST00000504019.1	MSBB BM36	ENSG00000251595.7	ABCA11P	-0.41455	0.000386572	-0.446199	0.0060366	transcribed_processed_pseudogene	transcribed_processed_pseudogene	-0.0103647	NA	NA	NA	NA	Non-Significant	DEG
ENST00000507854.1	MSBB BM36	ENSG00000251595.7	ABCA11P	-0.41455	0.000386572	0.490054	1	transcribed_processed_pseudogene	processed_transcript	0.00162644	NA	NA	NA	NA	Non-Significant	DEG
ENST00000514396.5	MSBB BM36	ENSG00000251595.7	ABCA11P	-0.41455	0.000386572	-0.679468	0.035648	transcribed_processed_pseudogene	processed_transcript	-0.0289478	NA	NA	NA	NA	Non-Significant	DEG
ENST00000466730.1	MAYO	ENSG00000238098.9	ABCA17P	-0.387995	1.24234e-09	-0.521945	2.71612e-07	transcribed_unitary_pseudogene	processed_transcript	-0.038767	NA	NA	NA	NA	Non-Significant	DEG
ENST00000469908.5	MAYO	ENSG00000238098.9	ABCA17P	-0.387995	1.24234e-09	-0.159428	0.311934	transcribed_unitary_pseudogene	processed_transcript	0.0118253	NA	NA	NA	NA	Non-Significant	DEG
ENST00000482286.5	MAYO	ENSG00000238098.9	ABCA17P	-0.387995	1.24234e-09	-0.302919	0.00027908	transcribed_unitary_pseudogene	retained_intron	0.0142858	NA	NA	NA	NA	Non-Significant	DEG
ENST00000494925.1	MAYO	ENSG00000238098.9	ABCA17P	-0.387995	1.24234e-09	-0.193321	0.176626	transcribed_unitary_pseudogene	transcribed_unitary_pseudogene	0.00318618	NA	NA	NA	NA	Non-Significant	DEG
ENST00000505660.5	MAYO	ENSG00000238098.9	ABCA17P	-0.387995	1.24234e-09	-0.287557	0.175075	transcribed_unitary_pseudogene	processed_transcript	0.01357	NA	NA	NA	NA	Non-Significant	DEG
ENST00000512848.5	MAYO	ENSG00000238098.9	ABCA17P	-0.387995	1.24234e-09	-0.423331	0.0385028	transcribed_unitary_pseudogene	processed_transcript	-0.00507767	NA	NA	NA	NA	Non-Significant	DEG
ENST00000640929.1	MAYO	ENSG00000238098.9	ABCA17P	-0.387995	1.24234e-09	-0.0109246	1	transcribed_unitary_pseudogene	processed_transcript	0.000994778	NA	NA	NA	NA	Non-Significant	DEG
ENST00000265662.9	MAYO	ENSG00000107331.16	ABCA2	-0.501474	0.000510287	-1.36803	0.622673	protein_coding	protein_coding	-6.64165e-05	NA	NA	NA	NA	Non-Significant	DEG
ENST00000341511.10	MAYO	ENSG00000107331.16	ABCA2	-0.501474	0.000510287	-0.0499669	0.856717	protein_coding	protein_coding	0.0608912	NA	NA	NA	NA	NA	DEG
ENST00000371605.7	MAYO	ENSG00000107331.16	ABCA2	-0.501474	0.000510287	0.144384	0.282886	protein_coding	protein_coding	0.00793602	NA	NA	NA	NA	Non-Significant	DEG
ENST00000425423.1	MAYO	ENSG00000107331.16	ABCA2	-0.501474	0.000510287	-0.366221	0.661546	protein_coding	retained_intron	2.86429e-05	NA	NA	NA	NA	Non-Significant	DEG
ENST00000431584.2	MAYO	ENSG00000107331.16	ABCA2	-0.501474	0.000510287	-0.0110266	0.985845	protein_coding	retained_intron	0.00139565	NA	NA	NA	NA	Non-Significant	DEG
ENST00000437791.2	MAYO	ENSG00000107331.16	ABCA2	-0.501474	0.000510287	-0.771727	1.3005e-05	protein_coding	processed_transcript	-0.00780829	NA	NA	NA	NA	Non-Significant	DEG
ENST00000459850.5	MAYO	ENSG00000107331.16	ABCA2	-0.501474	0.000510287	-0.520362	0.00229195	protein_coding	retained_intron	-0.00153086	NA	NA	NA	NA	Non-Significant	DEG
ENST00000463603.5	MAYO	ENSG00000107331.16	ABCA2	-0.501474	0.000510287	-0.840652	6.51241e-07	protein_coding	retained_intron	-0.0087752	NA	NA	NA	NA	Non-Significant	DEG
ENST00000464157.1	MAYO	ENSG00000107331.16	ABCA2	-0.501474	0.000510287	0.028757	0.954586	protein_coding	processed_transcript	0.034757	NA	NA	NA	NA	Non-Significant	DEG
ENST00000464520.1	MAYO	ENSG00000107331.16	ABCA2	-0.501474	0.000510287	-1.05323	7.89202e-10	protein_coding	retained_intron	-0.0644644	NA	NA	NA	NA	NA	DEG
ENST00000464876.5	MAYO	ENSG00000107331.16	ABCA2	-0.501474	0.000510287	-0.520262	0.0157128	protein_coding	retained_intron	-0.00100288	NA	NA	NA	NA	Non-Significant	DEG
ENST00000466707.1	MAYO	ENSG00000107331.16	ABCA2	-0.501474	0.000510287	-0.465653	0.0192315	protein_coding	retained_intron	0.000123452	NA	NA	NA	NA	Non-Significant	DEG
ENST00000467624.1	MAYO	ENSG00000107331.16	ABCA2	-0.501474	0.000510287	-0.616908	0.00891156	protein_coding	retained_intron	-0.00227089	NA	NA	NA	NA	Non-Significant	DEG
ENST00000470535.2	MAYO	ENSG00000107331.16	ABCA2	-0.501474	0.000510287	-0.605907	0.358131	protein_coding	nonsense_mediated_decay	-0.000219981	NA	NA	NA	NA	Non-Significant	DEG
ENST00000476211.5	MAYO	ENSG00000107331.16	ABCA2	-0.501474	0.000510287	0.0921246	0.926148	protein_coding	retained_intron	0.00129916	NA	NA	NA	NA	Non-Significant	DEG
ENST00000479446.5	MAYO	ENSG00000107331.16	ABCA2	-0.501474	0.000510287	-0.616891	1.70617e-05	protein_coding	nonsense_mediated_decay	-0.0191682	NA	NA	NA	NA	Non-Significant	DEG
ENST00000487109.5	MAYO	ENSG00000107331.16	ABCA2	-0.501474	0.000510287	-0.140057	0.541382	protein_coding	nonsense_mediated_decay	0.00135175	NA	NA	NA	NA	Non-Significant	DEG
ENST00000488535.2	MAYO	ENSG00000107331.16	ABCA2	-0.501474	0.000510287	-0.524256	0.0297684	protein_coding	nonsense_mediated_decay	-0.00014853	NA	NA	NA	NA	Non-Significant	DEG
ENST00000490486.2	MAYO	ENSG00000107331.16	ABCA2	-0.501474	0.000510287	-1.45477	2.38623e-05	protein_coding	protein_coding	-0.00179425	NA	NA	NA	NA	Non-Significant	DEG
ENST00000492260.5	MAYO	ENSG00000107331.16	ABCA2	-0.501474	0.000510287	-0.873935	0.00198707	protein_coding	retained_intron	-0.000435647	NA	NA	NA	NA	Non-Significant	DEG
ENST00000614293.4	MAYO	ENSG00000107331.16	ABCA2	-0.501474	0.000510287	-0.536007	0.429669	protein_coding	protein_coding	-9.69356e-07	NA	NA	NA	NA	Non-Significant	DEG
ENST00000625103.1	MAYO	ENSG00000107331.16	ABCA2	-0.501474	0.000510287	-1.06005	1	protein_coding	protein_coding	-7.8424e-05	NA	NA	NA	NA	Non-Significant	DEG
ENST00000265662.9	MSBB BM36	ENSG00000107331.16	ABCA2	0.397062	0.00402439	0.210178	1	protein_coding	protein_coding	-3.22923e-06	NA	NA	NA	NA	Non-Significant	DEG
ENST00000341511.10	MSBB BM36	ENSG00000107331.16	ABCA2	0.397062	0.00402439	0.456615	0.0170888	protein_coding	protein_coding	0.0280947	NA	NA	NA	NA	Non-Significant	DEG
ENST00000371605.7	MSBB BM36	ENSG00000107331.16	ABCA2	0.397062	0.00402439	-0.127342	0.728533	protein_coding	protein_coding	-0.0303981	NA	NA	NA	NA	Non-Significant	DEG
ENST00000398207.8	MSBB BM36	ENSG00000107331.16	ABCA2	0.397062	0.00402439	-0.723976	0.611139	protein_coding	retained_intron	-0.000658581	NA	NA	NA	NA	Non-Significant	DEG
ENST00000425423.1	MSBB BM36	ENSG00000107331.16	ABCA2	0.397062	0.00402439	0.185993	1	protein_coding	retained_intron	0.000178532	NA	NA	NA	NA	Non-Significant	DEG
ENST00000431584.2	MSBB BM36	ENSG00000107331.16	ABCA2	0.397062	0.00402439	-0.337047	0.684352	protein_coding	retained_intron	-0.00142806	NA	NA	NA	NA	Non-Significant	DEG
ENST00000437791.2	MSBB BM36	ENSG00000107331.16	ABCA2	0.397062	0.00402439	0.421923	0.0932277	protein_coding	processed_transcript	-0.0012019	NA	NA	NA	NA	Non-Significant	DEG
ENST00000459850.5	MSBB BM36	ENSG00000107331.16	ABCA2	0.397062	0.00402439	0.40415	0.201087	protein_coding	retained_intron	0.000349075	NA	NA	NA	NA	Non-Significant	DEG
ENST00000463603.5	MSBB BM36	ENSG00000107331.16	ABCA2	0.397062	0.00402439	0.448265	0.399854	protein_coding	retained_intron	0.00233206	NA	NA	NA	NA	Non-Significant	DEG
ENST00000464157.1	MSBB BM36	ENSG00000107331.16	ABCA2	0.397062	0.00402439	0.988717	0.000257468	protein_coding	processed_transcript	0.0174502	NA	NA	NA	NA	Non-Significant	DEG
ENST00000464520.1	MSBB BM36	ENSG00000107331.16	ABCA2	0.397062	0.00402439	0.0588227	0.898081	protein_coding	retained_intron	-0.00405314	NA	NA	NA	NA	Non-Significant	DEG
ENST00000464876.5	MSBB BM36	ENSG00000107331.16	ABCA2	0.397062	0.00402439	0.624631	0.000734699	protein_coding	retained_intron	0.00416515	NA	NA	NA	NA	Non-Significant	DEG
ENST00000466707.1	MSBB BM36	ENSG00000107331.16	ABCA2	0.397062	0.00402439	0.448669	0.0287025	protein_coding	retained_intron	0.000715979	NA	NA	NA	NA	Non-Significant	DEG
ENST00000467624.1	MSBB BM36	ENSG00000107331.16	ABCA2	0.397062	0.00402439	0.486903	0.0440977	protein_coding	retained_intron	0.000127502	NA	NA	NA	NA	Non-Significant	DEG
ENST00000470535.2	MSBB BM36	ENSG00000107331.16	ABCA2	0.397062	0.00402439	0.105766	0.951102	protein_coding	nonsense_mediated_decay	-0.000975182	NA	NA	NA	NA	Non-Significant	DEG
ENST00000476211.5	MSBB BM36	ENSG00000107331.16	ABCA2	0.397062	0.00402439	1.92041	0.0222848	protein_coding	retained_intron	0.00365246	NA	NA	NA	NA	Non-Significant	DEG
ENST00000479446.5	MSBB BM36	ENSG00000107331.16	ABCA2	0.397062	0.00402439	0.503749	0.0695228	protein_coding	nonsense_mediated_decay	0.00289477	NA	NA	NA	NA	Non-Significant	DEG
ENST00000487109.5	MSBB BM36	ENSG00000107331.16	ABCA2	0.397062	0.00402439	0.228662	0.483896	protein_coding	nonsense_mediated_decay	-0.00292051	NA	NA	NA	NA	Non-Significant	DEG
ENST00000488535.2	MSBB BM36	ENSG00000107331.16	ABCA2	0.397062	0.00402439	0.0487758	0.9328	protein_coding	nonsense_mediated_decay	-0.0114317	NA	NA	NA	NA	Non-Significant	DEG
ENST00000490486.2	MSBB BM36	ENSG00000107331.16	ABCA2	0.397062	0.00402439	0.129746	0.951949	protein_coding	protein_coding	9.64221e-06	NA	NA	NA	NA	Non-Significant	DEG
ENST00000492260.5	MSBB BM36	ENSG00000107331.16	ABCA2	0.397062	0.00402439	0.0764788	0.906176	protein_coding	retained_intron	-0.00708672	NA	NA	NA	NA	Non-Significant	DEG
ENST00000494046.5	MSBB BM36	ENSG00000107331.16	ABCA2	0.397062	0.00402439	0.325679	0.783928	protein_coding	retained_intron	-0.00048067	NA	NA	NA	NA	Non-Significant	DEG
ENST00000614293.4	MSBB BM36	ENSG00000107331.16	ABCA2	0.397062	0.00402439	0.600277	0.498943	protein_coding	protein_coding	0.000689024	NA	NA	NA	NA	Non-Significant	DEG
ENST00000301732.9	MAYO	ENSG00000167972.13	ABCA3	0.0415507	0.439319	0.238801	0.00283134	protein_coding	protein_coding	0.103969	7.37472e-08	1.26304e-07	1.93933e-07	1.26304e-07	DTU	Non-Significant
ENST00000382381.7	MAYO	ENSG00000167972.13	ABCA3	0.0415507	0.439319	-0.971081	2.10195e-08	protein_coding	protein_coding	-0.0948117	7.37472e-08	7.37472e-08	1.93933e-07	7.37472e-08	DTU	Non-Significant
ENST00000284425.6	MSBB BM44	ENSG00000154262.12	ABCA6	0.474562	0.000128493	0.366375	0.0250169	protein_coding	protein_coding	-0.0125254	NA	NA	NA	NA	Non-Significant	DEG
ENST00000446604.6	MSBB BM44	ENSG00000154262.12	ABCA6	0.474562	0.000128493	0.325739	0.123056	protein_coding	processed_transcript	-0.00471085	NA	NA	NA	NA	Non-Significant	DEG
ENST00000589482.1	MSBB BM44	ENSG00000154262.12	ABCA6	0.474562	0.000128493	0.625332	1	protein_coding	retained_intron	0.0345632	NA	NA	NA	NA	Non-Significant	DEG
ENST00000589803.5	MSBB BM44	ENSG00000154262.12	ABCA6	0.474562	0.000128493	0.261355	1	protein_coding	retained_intron	-0.00609174	NA	NA	NA	NA	Non-Significant	DEG
ENST00000590311.5	MSBB BM44	ENSG00000154262.12	ABCA6	0.474562	0.000128493	0.249957	0.0258186	protein_coding	retained_intron	-0.0144748	NA	NA	NA	NA	Non-Significant	DEG
ENST00000590645.1	MSBB BM44	ENSG00000154262.12	ABCA6	0.474562	0.000128493	0.483386	0.00436361	protein_coding	protein_coding	0.00970551	NA	NA	NA	NA	Non-Significant	DEG
ENST00000592493.1	MSBB BM44	ENSG00000154262.12	ABCA6	0.474562	0.000128493	-0.0641716	1	protein_coding	processed_transcript	-0.00644955	NA	NA	NA	NA	Non-Significant	DEG
ENST00000269080.6	MSBB BM44	ENSG00000141338.13	ABCA8	0.384663	0.00327452	0.355899	0.364455	protein_coding	protein_coding	0.00498599	NA	NA	NA	NA	Non-Significant	DEG
ENST00000428549.8	MSBB BM44	ENSG00000141338.13	ABCA8	0.384663	0.00327452	0.582673	0.0581257	protein_coding	retained_intron	0.0106245	NA	NA	NA	NA	Non-Significant	DEG
ENST00000430352.6	MSBB BM44	ENSG00000141338.13	ABCA8	0.384663	0.00327452	0.269696	0.288356	protein_coding	protein_coding	-0.0114989	NA	NA	NA	NA	Non-Significant	DEG
ENST00000541225.5	MSBB BM44	ENSG00000141338.13	ABCA8	0.384663	0.00327452	0.337821	0.148834	protein_coding	retained_intron	0.000721377	NA	NA	NA	NA	Non-Significant	DEG
ENST00000585531.1	MSBB BM44	ENSG00000141338.13	ABCA8	0.384663	0.00327452	0.394798	1	protein_coding	protein_coding	-0.00111085	NA	NA	NA	NA	Non-Significant	DEG
ENST00000585850.1	MSBB BM44	ENSG00000141338.13	ABCA8	0.384663	0.00327452	-0.139711	0.752658	protein_coding	retained_intron	-0.0224059	NA	NA	NA	NA	Non-Significant	DEG
ENST00000586292.5	MSBB BM44	ENSG00000141338.13	ABCA8	0.384663	0.00327452	0.51975	0.014892	protein_coding	retained_intron	0.0124678	NA	NA	NA	NA	Non-Significant	DEG
ENST00000586539.5	MSBB BM44	ENSG00000141338.13	ABCA8	0.384663	0.00327452	0.217375	0.349699	protein_coding	protein_coding	-0.00736178	NA	NA	NA	NA	Non-Significant	DEG
ENST00000587206.1	MSBB BM44	ENSG00000141338.13	ABCA8	0.384663	0.00327452	0.17717	1	protein_coding	retained_intron	-0.00194607	NA	NA	NA	NA	Non-Significant	DEG
ENST00000588458.1	MSBB BM44	ENSG00000141338.13	ABCA8	0.384663	0.00327452	0.327018	1	protein_coding	retained_intron	0.00460453	NA	NA	NA	NA	Non-Significant	DEG
ENST00000589533.5	MSBB BM44	ENSG00000141338.13	ABCA8	0.384663	0.00327452	0.347548	0.430128	protein_coding	non_stop_decay	-0.00141198	NA	NA	NA	NA	Non-Significant	DEG
ENST00000589980.1	MSBB BM44	ENSG00000141338.13	ABCA8	0.384663	0.00327452	0.390033	0.0474822	protein_coding	retained_intron	0.00734105	NA	NA	NA	NA	Non-Significant	DEG
ENST00000590359.1	MSBB BM44	ENSG00000141338.13	ABCA8	0.384663	0.00327452	0.519601	1	protein_coding	retained_intron	0.00197668	NA	NA	NA	NA	Non-Significant	DEG
ENST00000591459.1	MSBB BM44	ENSG00000141338.13	ABCA8	0.384663	0.00327452	0.398823	0.0109006	protein_coding	retained_intron	0.00298057	NA	NA	NA	NA	Non-Significant	DEG
ENST00000269080.6	MAYO	ENSG00000141338.13	ABCA8	0.13164	0.557807	-0.400972	0.0485358	protein_coding	protein_coding	-0.0816564	3.01351e-35	8.18672e-11	5.10499e-33	4.91203e-10	DTU	Non-Significant
ENST00000586539.5	MAYO	ENSG00000141338.13	ABCA8	0.13164	0.557807	1.6483	0.00304685	protein_coding	protein_coding	0.0518455	3.01351e-35	3.01351e-35	5.10499e-33	1.80811e-34	DTU	Non-Significant
ENST00000269080.6	MSBB BM36	ENSG00000141338.13	ABCA8	0.596932	6.08569e-07	0.665244	0.143594	protein_coding	protein_coding	0.00216703	NA	NA	NA	NA	Non-Significant	DEG
ENST00000428549.8	MSBB BM36	ENSG00000141338.13	ABCA8	0.596932	6.08569e-07	0.4128	0.0329408	protein_coding	retained_intron	-0.0173621	NA	NA	NA	NA	Non-Significant	DEG
ENST00000430352.6	MSBB BM36	ENSG00000141338.13	ABCA8	0.596932	6.08569e-07	0.740041	0.0011541	protein_coding	protein_coding	0.0199491	NA	NA	NA	NA	Non-Significant	DEG
ENST00000541225.5	MSBB BM36	ENSG00000141338.13	ABCA8	0.596932	6.08569e-07	0.79585	0.000409105	protein_coding	retained_intron	0.00612926	NA	NA	NA	NA	Non-Significant	DEG
ENST00000585531.1	MSBB BM36	ENSG00000141338.13	ABCA8	0.596932	6.08569e-07	0.788961	0.0147761	protein_coding	protein_coding	0.0027435	NA	NA	NA	NA	Non-Significant	DEG
ENST00000585850.1	MSBB BM36	ENSG00000141338.13	ABCA8	0.596932	6.08569e-07	0.0966048	0.858075	protein_coding	retained_intron	-0.0174592	NA	NA	NA	NA	Non-Significant	DEG
ENST00000586292.5	MSBB BM36	ENSG00000141338.13	ABCA8	0.596932	6.08569e-07	0.628045	0.000217591	protein_coding	retained_intron	0.00601534	NA	NA	NA	NA	Non-Significant	DEG
ENST00000586539.5	MSBB BM36	ENSG00000141338.13	ABCA8	0.596932	6.08569e-07	0.516063	0.173521	protein_coding	protein_coding	-0.00427814	NA	NA	NA	NA	Non-Significant	DEG
ENST00000587206.1	MSBB BM36	ENSG00000141338.13	ABCA8	0.596932	6.08569e-07	0.518357	0.0326402	protein_coding	retained_intron	0.000453745	NA	NA	NA	NA	Non-Significant	DEG
ENST00000588458.1	MSBB BM36	ENSG00000141338.13	ABCA8	0.596932	6.08569e-07	0.448306	0.0483151	protein_coding	retained_intron	-0.00384882	NA	NA	NA	NA	Non-Significant	DEG
ENST00000589533.5	MSBB BM36	ENSG00000141338.13	ABCA8	0.596932	6.08569e-07	1.03823	2.04588e-05	protein_coding	non_stop_decay	0.0120799	NA	NA	NA	NA	Non-Significant	DEG
ENST00000589980.1	MSBB BM36	ENSG00000141338.13	ABCA8	0.596932	6.08569e-07	0.455602	0.0100643	protein_coding	retained_intron	-0.00470888	NA	NA	NA	NA	Non-Significant	DEG
ENST00000590359.1	MSBB BM36	ENSG00000141338.13	ABCA8	0.596932	6.08569e-07	0.625397	0.1948	protein_coding	retained_intron	-0.000125531	NA	NA	NA	NA	Non-Significant	DEG
ENST00000591459.1	MSBB BM36	ENSG00000141338.13	ABCA8	0.596932	6.08569e-07	0.465501	0.000513587	protein_coding	retained_intron	-0.00476184	NA	NA	NA	NA	Non-Significant	DEG
ENST00000615593.4	MSBB BM36	ENSG00000141338.13	ABCA8	0.596932	6.08569e-07	4.17805	0.403691	protein_coding	protein_coding	0.00300619	NA	NA	NA	NA	Non-Significant	DEG
ENST00000340001.8	MAYO	ENSG00000154258.16	ABCA9	-0.103741	0.275498	0.132604	0.506719	protein_coding	protein_coding	0.0526038	0.0180631	0.0180631	0.0187281	0.0180631	DTU	Non-Significant
ENST00000265724.7	MAYO	ENSG00000085563.14	ABCB1	0.352923	0.00926441	1.57565	0.000891676	protein_coding	protein_coding	0.112252	4.23271e-13	4.23271e-13	3.43821e-12	4.23271e-13	DTU	Non-Significant
ENST00000488737.6	MAYO	ENSG00000085563.14	ABCB1	0.352923	0.00926441	-0.474265	0.0374972	protein_coding	processed_transcript	-0.174612	4.23271e-13	1.08626e-10	3.43821e-12	1.08626e-10	DTU	Non-Significant
ENST00000622132.4	MAYO	ENSG00000085563.14	ABCB1	0.352923	0.00926441	0.510788	0.00495709	protein_coding	protein_coding	0.0600247	4.23271e-13	0.00492164	3.43821e-12	0.00492164	DTU	Non-Significant
ENST00000265724.7	MSBB BM22	ENSG00000085563.14	ABCB1	0.497094	0.00480754	0.51953	0.203793	protein_coding	protein_coding	0.0272934	NA	NA	NA	NA	Non-Significant	DEG
ENST00000416177.1	MSBB BM22	ENSG00000085563.14	ABCB1	0.497094	0.00480754	0.536786	1	protein_coding	protein_coding	-0.00777644	NA	NA	NA	NA	Non-Significant	DEG
ENST00000475929.5	MSBB BM22	ENSG00000085563.14	ABCB1	0.497094	0.00480754	0.555549	1	protein_coding	processed_transcript	0.00991418	NA	NA	NA	NA	Non-Significant	DEG
ENST00000476862.1	MSBB BM22	ENSG00000085563.14	ABCB1	0.497094	0.00480754	0.377969	1	protein_coding	processed_transcript	-0.000727163	NA	NA	NA	NA	Non-Significant	DEG
ENST00000482527.1	MSBB BM22	ENSG00000085563.14	ABCB1	0.497094	0.00480754	0.430976	1	protein_coding	retained_intron	-0.00903858	NA	NA	NA	NA	Non-Significant	DEG
ENST00000483831.1	MSBB BM22	ENSG00000085563.14	ABCB1	0.497094	0.00480754	0.62701	1	protein_coding	retained_intron	0.00295349	NA	NA	NA	NA	Non-Significant	DEG
ENST00000488737.6	MSBB BM22	ENSG00000085563.14	ABCB1	0.497094	0.00480754	1.00035	1	protein_coding	processed_transcript	0.00130252	NA	NA	NA	NA	Non-Significant	DEG
ENST00000491360.1	MSBB BM22	ENSG00000085563.14	ABCB1	0.497094	0.00480754	0.435625	1	protein_coding	retained_intron	0.00552236	NA	NA	NA	NA	Non-Significant	DEG
ENST00000496821.5	MSBB BM22	ENSG00000085563.14	ABCB1	0.497094	0.00480754	0.0474743	1	protein_coding	processed_transcript	-0.0128886	NA	NA	NA	NA	Non-Significant	DEG
ENST00000543898.5	MSBB BM22	ENSG00000085563.14	ABCB1	0.497094	0.00480754	0.339048	0.31705	protein_coding	protein_coding	0.0054613	NA	NA	NA	NA	Non-Significant	DEG
ENST00000622132.4	MSBB BM22	ENSG00000085563.14	ABCB1	0.497094	0.00480754	0.39279	0.164995	protein_coding	protein_coding	-0.0220404	NA	NA	NA	NA	Non-Significant	DEG
ENST00000265724.7	MSBB BM36	ENSG00000085563.14	ABCB1	0.629816	5.99713e-06	0.745775	0.0242711	protein_coding	protein_coding	0.00899313	NA	NA	NA	NA	Non-Significant	DEG
ENST00000416177.1	MSBB BM36	ENSG00000085563.14	ABCB1	0.629816	5.99713e-06	0.587037	0.505165	protein_coding	protein_coding	0.0067842	NA	NA	NA	NA	Non-Significant	DEG
ENST00000475929.5	MSBB BM36	ENSG00000085563.14	ABCB1	0.629816	5.99713e-06	0.545397	0.447938	protein_coding	processed_transcript	0.000318041	NA	NA	NA	NA	Non-Significant	DEG
ENST00000476862.1	MSBB BM36	ENSG00000085563.14	ABCB1	0.629816	5.99713e-06	0.689331	0.0290528	protein_coding	processed_transcript	-0.00395773	NA	NA	NA	NA	Non-Significant	DEG
ENST00000482527.1	MSBB BM36	ENSG00000085563.14	ABCB1	0.629816	5.99713e-06	0.41225	0.346376	protein_coding	retained_intron	-0.0034307	NA	NA	NA	NA	Non-Significant	DEG
ENST00000483831.1	MSBB BM36	ENSG00000085563.14	ABCB1	0.629816	5.99713e-06	0.160052	0.811533	protein_coding	retained_intron	-0.00733877	NA	NA	NA	NA	Non-Significant	DEG
ENST00000488737.6	MSBB BM36	ENSG00000085563.14	ABCB1	0.629816	5.99713e-06	0.63436	0.659971	protein_coding	processed_transcript	-0.00150811	NA	NA	NA	NA	Non-Significant	DEG
ENST00000491360.1	MSBB BM36	ENSG00000085563.14	ABCB1	0.629816	5.99713e-06	-0.0428455	0.96796	protein_coding	retained_intron	-0.00718613	NA	NA	NA	NA	Non-Significant	DEG
ENST00000496821.5	MSBB BM36	ENSG00000085563.14	ABCB1	0.629816	5.99713e-06	0.411924	0.790843	protein_coding	processed_transcript	-0.00355584	NA	NA	NA	NA	Non-Significant	DEG
ENST00000543898.5	MSBB BM36	ENSG00000085563.14	ABCB1	0.629816	5.99713e-06	0.357474	0.258662	protein_coding	protein_coding	-0.0238524	NA	NA	NA	NA	Non-Significant	DEG
ENST00000622132.4	MSBB BM36	ENSG00000085563.14	ABCB1	0.629816	5.99713e-06	0.737431	0.00105864	protein_coding	protein_coding	0.0347273	NA	NA	NA	NA	Non-Significant	DEG
ENST00000373394.7	MSBB BM44	ENSG00000131269.16	ABCB7	0.0479737	0.370505	-0.469391	0.311325	protein_coding	protein_coding	-0.0587256	0.0391177	0.0391177	0.040901	0.0391177	DTU	Non-Significant
ENST00000373394.7	MAYO	ENSG00000131269.16	ABCB7	0.251827	1.28946e-05	0.586747	0.0370505	protein_coding	protein_coding	0.074842	6.03468e-07	6.03468e-07	1.3324e-06	0	DTU	Non-Significant
ENST00000645829.1	MAYO	ENSG00000131269.16	ABCB7	0.251827	1.28946e-05	0.103111	0.0369794	protein_coding	protein_coding	-0.0620525	6.03468e-07	6.03468e-07	1.3324e-06	0	DTU	Non-Significant
ENST00000472698.1	MSBB BM36	ENSG00000197150.12	ABCB8	0.0479236	0.660311	0.370729	0.00352475	protein_coding	processed_transcript	0.0614393	0.000258948	0.000258948	0.000514338	0.00155369	DTU	Non-Significant
ENST00000546289.5	MAYO	ENSG00000150967.17	ABCB9	0.130182	0.0756989	1.09735	4.05406e-06	protein_coding	protein_coding	0.0820473	1.29101e-11	1.29101e-11	7.32154e-11	3.87304e-11	DTU	Non-Significant
ENST00000311303.7	MSBB BM22	ENSG00000140798.16	ABCC12	-0.55099	0.00307362	-0.566419	1	protein_coding	protein_coding	-0.00611047	NA	NA	NA	NA	Non-Significant	DEG
ENST00000497206.6	MSBB BM22	ENSG00000140798.16	ABCC12	-0.55099	0.00307362	0.394816	1	protein_coding	nonsense_mediated_decay	0.000960396	NA	NA	NA	NA	Non-Significant	DEG
ENST00000526251.1	MSBB BM22	ENSG00000140798.16	ABCC12	-0.55099	0.00307362	-0.823295	1	protein_coding	retained_intron	-0.0460008	NA	NA	NA	NA	Non-Significant	DEG
ENST00000527640.1	MSBB BM22	ENSG00000140798.16	ABCC12	-0.55099	0.00307362	0.36696	1	protein_coding	protein_coding	0.0132001	NA	NA	NA	NA	Non-Significant	DEG
ENST00000528693.5	MSBB BM22	ENSG00000140798.16	ABCC12	-0.55099	0.00307362	0.297723	1	protein_coding	retained_intron	0.000920606	NA	NA	NA	NA	Non-Significant	DEG
ENST00000529084.5	MSBB BM22	ENSG00000140798.16	ABCC12	-0.55099	0.00307362	-0.323659	1	protein_coding	nonsense_mediated_decay	0.0029446	NA	NA	NA	NA	Non-Significant	DEG
ENST00000529504.5	MSBB BM22	ENSG00000140798.16	ABCC12	-0.55099	0.00307362	-0.485626	1	protein_coding	nonsense_mediated_decay	0.00248589	NA	NA	NA	NA	Non-Significant	DEG
ENST00000532355.1	MSBB BM22	ENSG00000140798.16	ABCC12	-0.55099	0.00307362	-0.316839	1	protein_coding	processed_transcript	0.00558843	NA	NA	NA	NA	Non-Significant	DEG
ENST00000532494.5	MSBB BM22	ENSG00000140798.16	ABCC12	-0.55099	0.00307362	0.0126509	1	protein_coding	nonsense_mediated_decay	0.00334206	NA	NA	NA	NA	Non-Significant	DEG
ENST00000533185.1	MSBB BM22	ENSG00000140798.16	ABCC12	-0.55099	0.00307362	0.370546	1	protein_coding	retained_intron	0.00476631	NA	NA	NA	NA	Non-Significant	DEG
ENST00000534418.5	MSBB BM22	ENSG00000140798.16	ABCC12	-0.55099	0.00307362	0.44879	1	protein_coding	nonsense_mediated_decay	0.0296143	NA	NA	NA	NA	Non-Significant	DEG
ENST00000649885.1	MSBB BM22	ENSG00000140798.16	ABCC12	-0.55099	0.00307362	-0.586522	1	protein_coding	nonsense_mediated_decay	-0.0119578	NA	NA	NA	NA	Non-Significant	DEG
ENST00000311303.7	MSBB BM36	ENSG00000140798.16	ABCC12	-0.933017	7.40186e-07	-1.03018	0.000960294	protein_coding	protein_coding	-0.00611176	NA	NA	NA	NA	Non-Significant	DEG
ENST00000526251.1	MSBB BM36	ENSG00000140798.16	ABCC12	-0.933017	7.40186e-07	-1.01726	0.00160634	protein_coding	retained_intron	-0.0731563	NA	NA	NA	NA	NA	DEG
ENST00000528693.5	MSBB BM36	ENSG00000140798.16	ABCC12	-0.933017	7.40186e-07	0.231174	1	protein_coding	retained_intron	-0.00599638	NA	NA	NA	NA	Non-Significant	DEG
ENST00000529084.5	MSBB BM36	ENSG00000140798.16	ABCC12	-0.933017	7.40186e-07	0.532564	1	protein_coding	nonsense_mediated_decay	0.000775	NA	NA	NA	NA	Non-Significant	DEG
ENST00000529504.5	MSBB BM36	ENSG00000140798.16	ABCC12	-0.933017	7.40186e-07	-0.0829128	1	protein_coding	nonsense_mediated_decay	-0.000833088	NA	NA	NA	NA	Non-Significant	DEG
ENST00000532355.1	MSBB BM36	ENSG00000140798.16	ABCC12	-0.933017	7.40186e-07	-0.794763	0.00715183	protein_coding	processed_transcript	-0.00322249	NA	NA	NA	NA	Non-Significant	DEG
ENST00000532494.5	MSBB BM36	ENSG00000140798.16	ABCC12	-0.933017	7.40186e-07	-0.235867	1	protein_coding	nonsense_mediated_decay	0.00300423	NA	NA	NA	NA	Non-Significant	DEG
ENST00000534418.5	MSBB BM36	ENSG00000140798.16	ABCC12	-0.933017	7.40186e-07	0.00718433	0.996498	protein_coding	nonsense_mediated_decay	0.00923076	NA	NA	NA	NA	Non-Significant	DEG
ENST00000649885.1	MSBB BM36	ENSG00000140798.16	ABCC12	-0.933017	7.40186e-07	-0.918205	1.52088e-07	protein_coding	nonsense_mediated_decay	0.0711985	NA	NA	NA	NA	NA	DEG
ENST00000376887.9	MSBB BM36	ENSG00000125257.14	ABCC4	0.332144	2.43708e-06	0.966949	0.0450308	protein_coding	protein_coding	0.0589837	0.00894681	0.00894681	0.0110083	0.0357872	DTU	Non-Significant
ENST00000392579.6	MAYO	ENSG00000114770.16	ABCC5	-0.194041	0.00166615	-1.06091	5.20147e-05	protein_coding	protein_coding	-0.0824438	4.57995e-05	4.57995e-05	6.86992e-05	0.000228997	DTU	Non-Significant
ENST00000600761.3	MSBB BM22	ENSG00000275331.5	ABCC6	0.475342	0.00288314	0.22638	1	protein_coding	protein_coding	-0.0173067	NA	NA	NA	NA	Non-Significant	DEG
ENST00000612904.3	MSBB BM22	ENSG00000275331.5	ABCC6	0.475342	0.00288314	1.01717	1	protein_coding	retained_intron	0.0203298	NA	NA	NA	NA	Non-Significant	DEG
ENST00000620078.4	MSBB BM22	ENSG00000275331.5	ABCC6	0.475342	0.00288314	0.389282	0.0320524	protein_coding	protein_coding	-0.02756	NA	NA	NA	NA	Non-Significant	DEG
ENST00000632055.1	MSBB BM22	ENSG00000275331.5	ABCC6	0.475342	0.00288314	0.6373	1	protein_coding	retained_intron	0.00987031	NA	NA	NA	NA	Non-Significant	DEG
ENST00000632562.1	MSBB BM22	ENSG00000275331.5	ABCC6	0.475342	0.00288314	0.445412	1	protein_coding	processed_transcript	0.0111355	NA	NA	NA	NA	Non-Significant	DEG
ENST00000633611.1	MSBB BM22	ENSG00000275331.5	ABCC6	0.475342	0.00288314	0.471122	1	protein_coding	nonsense_mediated_decay	0.000781851	NA	NA	NA	NA	Non-Significant	DEG
ENST00000638420.1	MSBB BM22	ENSG00000275331.5	ABCC6	0.475342	0.00288314	0.100047	1	protein_coding	protein_coding	0.00360252	NA	NA	NA	NA	Non-Significant	DEG
ENST00000302539.9	MAYO	ENSG00000006071.13	ABCC8	-0.547276	2.00167e-06	0.129825	1	protein_coding	protein_coding	-0.000221295	NA	NA	NA	NA	Non-Significant	DEG
ENST00000389817.7	MAYO	ENSG00000006071.13	ABCC8	-0.547276	2.00167e-06	-0.603968	0.661488	protein_coding	protein_coding	-0.00607858	NA	NA	NA	NA	Non-Significant	DEG
ENST00000525022.1	MAYO	ENSG00000006071.13	ABCC8	-0.547276	2.00167e-06	-0.320867	0.285354	protein_coding	retained_intron	0.00225807	NA	NA	NA	NA	Non-Significant	DEG
ENST00000526002.1	MAYO	ENSG00000006071.13	ABCC8	-0.547276	2.00167e-06	-0.221205	0.603843	protein_coding	retained_intron	-0.000341432	NA	NA	NA	NA	Non-Significant	DEG
ENST00000526037.5	MAYO	ENSG00000006071.13	ABCC8	-0.547276	2.00167e-06	-1.26629	0.00036707	protein_coding	retained_intron	-0.0181474	NA	NA	NA	NA	Non-Significant	DEG
ENST00000526168.5	MAYO	ENSG00000006071.13	ABCC8	-0.547276	2.00167e-06	-0.930969	0.0107201	protein_coding	nonsense_mediated_decay	-0.00273189	NA	NA	NA	NA	Non-Significant	DEG
ENST00000526921.5	MAYO	ENSG00000006071.13	ABCC8	-0.547276	2.00167e-06	0.023136	0.988261	protein_coding	retained_intron	0.00134975	NA	NA	NA	NA	Non-Significant	DEG
ENST00000527905.5	MAYO	ENSG00000006071.13	ABCC8	-0.547276	2.00167e-06	-0.363864	1	protein_coding	nonsense_mediated_decay	0.000224828	NA	NA	NA	NA	Non-Significant	DEG
ENST00000528202.5	MAYO	ENSG00000006071.13	ABCC8	-0.547276	2.00167e-06	-0.162093	0.494231	protein_coding	processed_transcript	0.0022575	NA	NA	NA	NA	Non-Significant	DEG
ENST00000528374.1	MAYO	ENSG00000006071.13	ABCC8	-0.547276	2.00167e-06	-0.267584	0.812418	protein_coding	protein_coding	0.00136895	NA	NA	NA	NA	Non-Significant	DEG
ENST00000529967.5	MAYO	ENSG00000006071.13	ABCC8	-0.547276	2.00167e-06	1.15199	1	protein_coding	retained_intron	0.00131463	NA	NA	NA	NA	Non-Significant	DEG
ENST00000530147.5	MAYO	ENSG00000006071.13	ABCC8	-0.547276	2.00167e-06	-0.394476	0.245496	protein_coding	retained_intron	-0.000929174	NA	NA	NA	NA	Non-Significant	DEG
ENST00000531137.1	MAYO	ENSG00000006071.13	ABCC8	-0.547276	2.00167e-06	-0.576854	0.463839	protein_coding	retained_intron	-0.00112592	NA	NA	NA	NA	Non-Significant	DEG
ENST00000531642.5	MAYO	ENSG00000006071.13	ABCC8	-0.547276	2.00167e-06	-0.220088	0.537219	protein_coding	nonsense_mediated_decay	0.00544506	NA	NA	NA	NA	Non-Significant	DEG
ENST00000531891.1	MAYO	ENSG00000006071.13	ABCC8	-0.547276	2.00167e-06	0.370359	1	protein_coding	nonsense_mediated_decay	0.00191939	NA	NA	NA	NA	Non-Significant	DEG
ENST00000531911.1	MAYO	ENSG00000006071.13	ABCC8	-0.547276	2.00167e-06	-0.407553	0.30804	protein_coding	retained_intron	-0.000440181	NA	NA	NA	NA	Non-Significant	DEG
ENST00000532220.1	MAYO	ENSG00000006071.13	ABCC8	-0.547276	2.00167e-06	-0.0100064	0.994474	protein_coding	retained_intron	0.00178405	NA	NA	NA	NA	Non-Significant	DEG
ENST00000532728.6	MAYO	ENSG00000006071.13	ABCC8	-0.547276	2.00167e-06	-0.364602	0.649225	protein_coding	nonsense_mediated_decay	-5.18136e-05	NA	NA	NA	NA	Non-Significant	DEG
ENST00000612903.1	MAYO	ENSG00000006071.13	ABCC8	-0.547276	2.00167e-06	-0.425084	1	protein_coding	protein_coding	-0.00115854	NA	NA	NA	NA	Non-Significant	DEG
ENST00000635881.1	MAYO	ENSG00000006071.13	ABCC8	-0.547276	2.00167e-06	-0.830151	0.281608	protein_coding	retained_intron	-0.000686429	NA	NA	NA	NA	Non-Significant	DEG
ENST00000642271.1	MAYO	ENSG00000006071.13	ABCC8	-0.547276	2.00167e-06	0.824058	0.678193	protein_coding	protein_coding	0.00553831	NA	NA	NA	NA	Non-Significant	DEG
ENST00000642579.1	MAYO	ENSG00000006071.13	ABCC8	-0.547276	2.00167e-06	-0.454689	0.266892	protein_coding	protein_coding	0.00338383	NA	NA	NA	NA	Non-Significant	DEG
ENST00000642611.1	MAYO	ENSG00000006071.13	ABCC8	-0.547276	2.00167e-06	-0.437706	0.0134152	protein_coding	retained_intron	-0.00160801	NA	NA	NA	NA	Non-Significant	DEG
ENST00000642902.1	MAYO	ENSG00000006071.13	ABCC8	-0.547276	2.00167e-06	-1.67082	1	protein_coding	nonsense_mediated_decay	-0.000112508	NA	NA	NA	NA	Non-Significant	DEG
ENST00000643260.1	MAYO	ENSG00000006071.13	ABCC8	-0.547276	2.00167e-06	1.55828	1	protein_coding	protein_coding	0.000657317	NA	NA	NA	NA	Non-Significant	DEG
ENST00000643562.1	MAYO	ENSG00000006071.13	ABCC8	-0.547276	2.00167e-06	-0.798157	0.392127	protein_coding	nonsense_mediated_decay	-0.00508096	NA	NA	NA	NA	Non-Significant	DEG
ENST00000643878.1	MAYO	ENSG00000006071.13	ABCC8	-0.547276	2.00167e-06	0.744458	1	protein_coding	protein_coding	2.25766e-05	NA	NA	NA	NA	Non-Significant	DEG
ENST00000643925.1	MAYO	ENSG00000006071.13	ABCC8	-0.547276	2.00167e-06	-0.26887	0.664628	protein_coding	nonsense_mediated_decay	0.0023541	NA	NA	NA	NA	Non-Significant	DEG
ENST00000644057.1	MAYO	ENSG00000006071.13	ABCC8	-0.547276	2.00167e-06	-0.647004	0.0143517	protein_coding	retained_intron	0.00203415	NA	NA	NA	NA	Non-Significant	DEG
ENST00000644447.1	MAYO	ENSG00000006071.13	ABCC8	-0.547276	2.00167e-06	-0.317852	0.434354	protein_coding	nonsense_mediated_decay	-8.18011e-05	NA	NA	NA	NA	Non-Significant	DEG
ENST00000644472.1	MAYO	ENSG00000006071.13	ABCC8	-0.547276	2.00167e-06	-0.626712	0.299516	protein_coding	nonsense_mediated_decay	-0.000806973	NA	NA	NA	NA	Non-Significant	DEG
ENST00000644484.1	MAYO	ENSG00000006071.13	ABCC8	-0.547276	2.00167e-06	-0.34415	0.45679	protein_coding	nonsense_mediated_decay	0.00528802	NA	NA	NA	NA	Non-Significant	DEG
ENST00000644542.1	MAYO	ENSG00000006071.13	ABCC8	-0.547276	2.00167e-06	-0.440795	0.24413	protein_coding	nonsense_mediated_decay	-0.000488774	NA	NA	NA	NA	Non-Significant	DEG
ENST00000644649.1	MAYO	ENSG00000006071.13	ABCC8	-0.547276	2.00167e-06	-0.186883	0.619799	protein_coding	protein_coding	0.000242964	NA	NA	NA	NA	Non-Significant	DEG
ENST00000644675.1	MAYO	ENSG00000006071.13	ABCC8	-0.547276	2.00167e-06	-0.606734	0.338492	protein_coding	nonsense_mediated_decay	-0.00176989	NA	NA	NA	NA	Non-Significant	DEG
ENST00000644757.1	MAYO	ENSG00000006071.13	ABCC8	-0.547276	2.00167e-06	0.245461	0.785599	protein_coding	nonsense_mediated_decay	0.000954847	NA	NA	NA	NA	Non-Significant	DEG
ENST00000644772.1	MAYO	ENSG00000006071.13	ABCC8	-0.547276	2.00167e-06	-0.0811535	0.73464	protein_coding	protein_coding	0.00878458	NA	NA	NA	NA	Non-Significant	DEG
ENST00000645004.1	MAYO	ENSG00000006071.13	ABCC8	-0.547276	2.00167e-06	-0.282148	0.218063	protein_coding	retained_intron	0.0064257	NA	NA	NA	NA	Non-Significant	DEG
ENST00000645076.1	MAYO	ENSG00000006071.13	ABCC8	-0.547276	2.00167e-06	-0.557506	0.6226	protein_coding	nonsense_mediated_decay	-0.000286398	NA	NA	NA	NA	Non-Significant	DEG
ENST00000645417.1	MAYO	ENSG00000006071.13	ABCC8	-0.547276	2.00167e-06	-0.738527	0.0117105	protein_coding	nonsense_mediated_decay	-0.00846295	NA	NA	NA	NA	Non-Significant	DEG
ENST00000645744.1	MAYO	ENSG00000006071.13	ABCC8	-0.547276	2.00167e-06	-0.512357	0.468714	protein_coding	nonsense_mediated_decay	-7.80801e-05	NA	NA	NA	NA	Non-Significant	DEG
ENST00000645760.1	MAYO	ENSG00000006071.13	ABCC8	-0.547276	2.00167e-06	0.00318964	0.996502	protein_coding	nonsense_mediated_decay	0.00134437	NA	NA	NA	NA	Non-Significant	DEG
ENST00000645884.1	MAYO	ENSG00000006071.13	ABCC8	-0.547276	2.00167e-06	0.936511	1	protein_coding	nonsense_mediated_decay	7.58286e-05	NA	NA	NA	NA	Non-Significant	DEG
ENST00000646003.1	MAYO	ENSG00000006071.13	ABCC8	-0.547276	2.00167e-06	-0.00366909	0.997316	protein_coding	nonsense_mediated_decay	0.000237523	NA	NA	NA	NA	Non-Significant	DEG
ENST00000646207.1	MAYO	ENSG00000006071.13	ABCC8	-0.547276	2.00167e-06	-0.335346	0.586189	protein_coding	nonsense_mediated_decay	-4.83427e-05	NA	NA	NA	NA	Non-Significant	DEG
ENST00000646276.1	MAYO	ENSG00000006071.13	ABCC8	-0.547276	2.00167e-06	-0.0217328	0.976763	protein_coding	nonsense_mediated_decay	0.00349437	NA	NA	NA	NA	Non-Significant	DEG
ENST00000646592.1	MAYO	ENSG00000006071.13	ABCC8	-0.547276	2.00167e-06	-0.438456	0.0389606	protein_coding	nonsense_mediated_decay	-0.00319462	NA	NA	NA	NA	Non-Significant	DEG
ENST00000646737.1	MAYO	ENSG00000006071.13	ABCC8	-0.547276	2.00167e-06	-0.241247	0.140076	protein_coding	nonsense_mediated_decay	0.000675891	NA	NA	NA	NA	Non-Significant	DEG
ENST00000646993.1	MAYO	ENSG00000006071.13	ABCC8	-0.547276	2.00167e-06	-0.827107	0.16508	protein_coding	nonsense_mediated_decay	-0.00173634	NA	NA	NA	NA	Non-Significant	DEG
ENST00000647013.1	MAYO	ENSG00000006071.13	ABCC8	-0.547276	2.00167e-06	0.792565	0.727889	protein_coding	nonsense_mediated_decay	0.000462383	NA	NA	NA	NA	Non-Significant	DEG
ENST00000647015.1	MAYO	ENSG00000006071.13	ABCC8	-0.547276	2.00167e-06	0.340949	1	protein_coding	protein_coding	0.000177674	NA	NA	NA	NA	Non-Significant	DEG
ENST00000647086.1	MAYO	ENSG00000006071.13	ABCC8	-0.547276	2.00167e-06	-0.34594	0.0172277	protein_coding	nonsense_mediated_decay	-0.00497896	NA	NA	NA	NA	Non-Significant	DEG
ENST00000647158.1	MAYO	ENSG00000006071.13	ABCC8	-0.547276	2.00167e-06	1.33418	0.579986	protein_coding	nonsense_mediated_decay	0.000580425	NA	NA	NA	NA	Non-Significant	DEG
ENST00000218104.5	MSBB BM36	ENSG00000101986.11	ABCD1	0.43242	0.00707685	0.435362	0.040563	protein_coding	protein_coding	0.002398	NA	NA	NA	NA	Non-Significant	DEG
ENST00000370129.4	MSBB BM36	ENSG00000101986.11	ABCD1	0.43242	0.00707685	0.4958	0.273055	protein_coding	protein_coding	-0.000989281	NA	NA	NA	NA	Non-Significant	DEG
ENST00000443684.2	MSBB BM36	ENSG00000101986.11	ABCD1	0.43242	0.00707685	0.293558	0.569412	protein_coding	processed_transcript	-0.00140872	NA	NA	NA	NA	Non-Significant	DEG
ENST00000465687.1	MSBB BM36	ENSG00000242159.1	ABCF2P1	-0.686355	0.000875413	-0.68927	0.00265468	processed_pseudogene	processed_pseudogene	0	NA	NA	NA	NA	Non-Significant	DEG
ENST00000429586.6	MSBB BM44	ENSG00000161204.11	ABCF3	-0.0589067	0.229383	-0.436089	0.251318	protein_coding	protein_coding	-0.0599527	7.69682e-05	7.69682e-05	0.000323881	0.000769682	DTU	Non-Significant
ENST00000429586.6	MAYO	ENSG00000161204.11	ABCF3	-0.174452	3.02463e-05	0.155753	0.426562	protein_coding	protein_coding	0.0666691	1.47287e-06	1.47287e-06	2.96068e-06	7.36435e-06	DTU	Non-Significant
ENST00000398449.7	MAYO	ENSG00000160179.18	ABCG1	0.153998	0.129436	0.497458	0.194463	protein_coding	protein_coding	0.0522838	8.0093e-05	8.0093e-05	0.000115457	0.000160186	DTU	Non-Significant
ENST00000237612.7	MSBB BM36	ENSG00000118777.11	ABCG2	0.671773	1.52695e-05	0.645222	0.000819065	protein_coding	protein_coding	-0.0030128	NA	NA	NA	NA	Non-Significant	DEG
ENST00000503830.2	MSBB BM36	ENSG00000118777.11	ABCG2	0.671773	1.52695e-05	0.859323	0.047493	protein_coding	protein_coding	0.0219414	NA	NA	NA	NA	Non-Significant	DEG
ENST00000505480.6	MSBB BM36	ENSG00000118777.11	ABCG2	0.671773	1.52695e-05	0.510149	0.151709	protein_coding	protein_coding	-0.000428244	NA	NA	NA	NA	Non-Significant	DEG
ENST00000515655.5	MSBB BM36	ENSG00000118777.11	ABCG2	0.671773	1.52695e-05	0.406078	0.373133	protein_coding	protein_coding	-0.0185051	NA	NA	NA	NA	Non-Significant	DEG
ENST00000524604.5	MSBB BM36	ENSG00000172350.9	ABCG4	-0.584041	2.52855e-07	-1.08671	0.0202696	protein_coding	protein_coding	-0.0502866	NA	NA	NA	NA	NA	DEG
ENST00000533694.5	MSBB BM36	ENSG00000172350.9	ABCG4	-0.584041	2.52855e-07	-0.574792	0.000182355	protein_coding	retained_intron	-0.00128702	NA	NA	NA	NA	Non-Significant	DEG
ENST00000534402.2	MSBB BM36	ENSG00000172350.9	ABCG4	-0.584041	2.52855e-07	-0.4287	0.242078	protein_coding	retained_intron	0.0059666	NA	NA	NA	NA	Non-Significant	DEG
ENST00000615496.4	MSBB BM36	ENSG00000172350.9	ABCG4	-0.584041	2.52855e-07	-0.433021	0.822311	protein_coding	protein_coding	0.00131939	NA	NA	NA	NA	Non-Significant	DEG
ENST00000619701.4	MSBB BM36	ENSG00000172350.9	ABCG4	-0.584041	2.52855e-07	-0.45116	0.00250098	protein_coding	protein_coding	0.0572366	NA	NA	NA	NA	NA	DEG
ENST00000622721.1	MSBB BM36	ENSG00000172350.9	ABCG4	-0.584041	2.52855e-07	-0.49052	0.478983	protein_coding	protein_coding	-0.0129414	NA	NA	NA	NA	Non-Significant	DEG
ENST00000222800.7	MSBB BM22	ENSG00000106077.18	ABHD11	-0.046491	0.603367	-0.412746	0.363512	protein_coding	protein_coding	-0.128337	0.0100287	0.0100287	0.0146347	0.0300862	DTU	Non-Significant
ENST00000361143.9	MAYO	ENSG00000114779.19	ABHD14B	-0.072366	0.356688	0.405118	0.00576244	protein_coding	protein_coding	0.0845788	5.42935e-11	5.42935e-11	2.68857e-10	2.17174e-10	DTU	Non-Significant
ENST00000473912.1	MSBB BM36	ENSG00000114779.19	ABHD14B	0.179962	0.0919883	-0.179181	0.557873	protein_coding	retained_intron	-0.0599457	0.0228949	0.0228949	0.0251756	0.0457899	DTU	Non-Significant
ENST00000307201.4	MSBB BM36	ENSG00000168792.4	ABHD15	0.486409	2.23857e-07	0.455465	4.12218e-05	protein_coding	protein_coding	0	NA	NA	NA	NA	Non-Significant	DEG
ENST00000432617.6	MSBB BM10	ENSG00000230475.9	ABHD16A	1.0526	0.00724743	1.42733	0.444699	protein_coding	protein_coding	0.104211	NA	NA	NA	NA	NA	DEG
ENST00000440799.5	MSBB BM10	ENSG00000230475.9	ABHD16A	1.0526	0.00724743	0.434268	1	protein_coding	protein_coding	0.0291937	NA	NA	NA	NA	Non-Significant	DEG
ENST00000446366.5	MSBB BM10	ENSG00000206403.11	ABHD16A	1.00956	0.00744411	0.434268	1	protein_coding	protein_coding	0.0289221	NA	NA	NA	NA	Non-Significant	DEG
ENST00000446529.6	MSBB BM10	ENSG00000206403.11	ABHD16A	1.00956	0.00744411	1.42733	0.444699	protein_coding	protein_coding	0.0959847	NA	NA	NA	NA	NA	DEG
ENST00000461736.5	MSBB BM10	ENSG00000206403.11	ABHD16A	1.00956	0.00744411	1.3154	1	protein_coding	processed_transcript	0.0159901	NA	NA	NA	NA	Non-Significant	DEG
ENST00000463481.1	MSBB BM10	ENSG00000230475.9	ABHD16A	1.0526	0.00724743	0.0475319	1	protein_coding	processed_transcript	-0.0826725	NA	NA	NA	NA	NA	DEG
ENST00000466634.1	MSBB BM10	ENSG00000230475.9	ABHD16A	1.0526	0.00724743	0.345622	1	protein_coding	retained_intron	0.021642	NA	NA	NA	NA	Non-Significant	DEG
ENST00000475266.5	MSBB BM10	ENSG00000230475.9	ABHD16A	1.0526	0.00724743	0.279105	1	protein_coding	retained_intron	0.000492285	NA	NA	NA	NA	Non-Significant	DEG
ENST00000477020.5	MSBB BM10	ENSG00000206403.11	ABHD16A	1.00956	0.00744411	0.123204	1	protein_coding	retained_intron	-0.00365695	NA	NA	NA	NA	Non-Significant	DEG
ENST00000479622.5	MSBB BM10	ENSG00000230475.9	ABHD16A	1.0526	0.00724743	2.90306	1	protein_coding	processed_transcript	0.0128749	NA	NA	NA	NA	Non-Significant	DEG
ENST00000481723.5	MSBB BM10	ENSG00000206403.11	ABHD16A	1.00956	0.00744411	2.90306	1	protein_coding	processed_transcript	0.0118936	NA	NA	NA	NA	Non-Significant	DEG
ENST00000482022.5	MSBB BM10	ENSG00000206403.11	ABHD16A	1.00956	0.00744411	0.33063	1	protein_coding	retained_intron	0.00278904	NA	NA	NA	NA	Non-Significant	DEG
ENST00000482058.5	MSBB BM10	ENSG00000206403.11	ABHD16A	1.00956	0.00744411	0.960757	1	protein_coding	processed_transcript	0.00118818	NA	NA	NA	NA	Non-Significant	DEG
ENST00000482977.1	MSBB BM10	ENSG00000206403.11	ABHD16A	1.00956	0.00744411	0.0475319	1	protein_coding	processed_transcript	-0.0869588	NA	NA	NA	NA	NA	DEG
ENST00000483475.5	MSBB BM10	ENSG00000206403.11	ABHD16A	1.00956	0.00744411	1.37263	1	protein_coding	retained_intron	0.0114202	NA	NA	NA	NA	Non-Significant	DEG
ENST00000483948.5	MSBB BM10	ENSG00000206403.11	ABHD16A	1.00956	0.00744411	0.00465668	1	protein_coding	processed_transcript	-0.0945597	NA	NA	NA	NA	NA	DEG
ENST00000488182.5	MSBB BM10	ENSG00000230475.9	ABHD16A	1.0526	0.00724743	1.3154	1	protein_coding	processed_transcript	0.00267211	NA	NA	NA	NA	Non-Significant	DEG
ENST00000489104.5	MSBB BM10	ENSG00000206403.11	ABHD16A	1.00956	0.00744411	0.650405	1	protein_coding	retained_intron	0.0110769	NA	NA	NA	NA	Non-Significant	DEG
ENST00000489747.1	MSBB BM10	ENSG00000206403.11	ABHD16A	1.00956	0.00744411	0.345622	1	protein_coding	retained_intron	0.00407516	NA	NA	NA	NA	Non-Significant	DEG
ENST00000490606.5	MSBB BM10	ENSG00000206403.11	ABHD16A	1.00956	0.00744411	1.75795	1	protein_coding	retained_intron	0.00710816	NA	NA	NA	NA	Non-Significant	DEG
ENST00000493080.5	MSBB BM10	ENSG00000230475.9	ABHD16A	1.0526	0.00724743	0.00465668	1	protein_coding	processed_transcript	-0.0988492	NA	NA	NA	NA	NA	DEG
ENST00000495335.5	MSBB BM10	ENSG00000230475.9	ABHD16A	1.0526	0.00724743	0.960757	1	protein_coding	processed_transcript	0.00147811	NA	NA	NA	NA	Non-Significant	DEG
ENST00000495416.5	MSBB BM10	ENSG00000230475.9	ABHD16A	1.0526	0.00724743	0.176057	1	protein_coding	retained_intron	0.00941966	NA	NA	NA	NA	Non-Significant	DEG
ENST00000497595.5	MSBB BM10	ENSG00000230475.9	ABHD16A	1.0526	0.00724743	1.75795	1	protein_coding	retained_intron	0.00833853	NA	NA	NA	NA	Non-Significant	DEG
ENST00000548592.1	MSBB BM10	ENSG00000206403.11	ABHD16A	1.00956	0.00744411	-0.0857603	1	protein_coding	protein_coding	-0.00527459	NA	NA	NA	NA	Non-Significant	DEG
ENST00000549722.1	MSBB BM10	ENSG00000230475.9	ABHD16A	1.0526	0.00724743	-0.0857603	1	protein_coding	protein_coding	-0.00880732	NA	NA	NA	NA	Non-Significant	DEG
ENST00000429735.6	MAYO	ENSG00000224552.9	ABHD16A	0.796007	0.00960554	1.55093	0.233138	protein_coding	protein_coding	0.217779	1.54831e-07	1.54831e-07	3.82471e-07	0	DTU	DEG
ENST00000461585.5	MAYO	ENSG00000224552.9	ABHD16A	0.796007	0.00960554	0.825746	0.685	protein_coding	processed_transcript	-0.00045236	NA	NA	NA	NA	Non-Significant	DEG
ENST00000463288.5	MAYO	ENSG00000224552.9	ABHD16A	0.796007	0.00960554	0.279376	0.844804	protein_coding	retained_intron	-0.00162946	NA	NA	NA	NA	Non-Significant	DEG
ENST00000467696.1	MAYO	ENSG00000224552.9	ABHD16A	0.796007	0.00960554	0.167489	1	protein_coding	processed_transcript	0.00501666	NA	NA	NA	NA	Non-Significant	DEG
ENST00000475067.5	MAYO	ENSG00000224552.9	ABHD16A	0.796007	0.00960554	0.263653	0.849202	protein_coding	processed_transcript	0.000663256	NA	NA	NA	NA	Non-Significant	DEG
ENST00000482324.5	MAYO	ENSG00000224552.9	ABHD16A	0.796007	0.00960554	-0.229902	0.435988	protein_coding	retained_intron	-0.0248814	NA	NA	NA	NA	Non-Significant	DEG
ENST00000484108.5	MAYO	ENSG00000224552.9	ABHD16A	0.796007	0.00960554	-0.291999	1	protein_coding	retained_intron	-0.0025828	NA	NA	NA	NA	Non-Significant	DEG
ENST00000492968.5	MAYO	ENSG00000224552.9	ABHD16A	0.796007	0.00960554	-0.744431	0.000522683	protein_coding	retained_intron	-0.204084	1.54831e-07	1.54831e-07	3.82471e-07	0	DTU	DEG
ENST00000495991.5	MAYO	ENSG00000224552.9	ABHD16A	0.796007	0.00960554	0.851862	0.533331	protein_coding	retained_intron	0.0143399	NA	NA	NA	NA	Non-Significant	DEG
ENST00000496223.1	MAYO	ENSG00000224552.9	ABHD16A	0.796007	0.00960554	-0.0629512	0.849678	protein_coding	retained_intron	-0.0151995	NA	NA	NA	NA	Non-Significant	DEG
ENST00000496614.5	MAYO	ENSG00000224552.9	ABHD16A	0.796007	0.00960554	1.51945	0.179797	protein_coding	processed_transcript	0.00407127	NA	NA	NA	NA	Non-Significant	DEG
ENST00000497782.5	MAYO	ENSG00000224552.9	ABHD16A	0.796007	0.00960554	0.830851	0.528912	protein_coding	processed_transcript	0.00804454	NA	NA	NA	NA	Non-Significant	DEG
ENST00000552042.1	MAYO	ENSG00000224552.9	ABHD16A	0.796007	0.00960554	-0.125483	0.953026	protein_coding	protein_coding	-0.00109073	NA	NA	NA	NA	Non-Significant	DEG
ENST00000333421.6	MAYO	ENSG00000107362.13	ABHD17B	0.0561125	0.6883	-0.00889822	0.964866	protein_coding	protein_coding	-0.0572926	2.28537e-08	2.28537e-08	6.56545e-08	0	DTU	Non-Significant
ENST00000377041.6	MAYO	ENSG00000107362.13	ABHD17B	0.0561125	0.6883	0.44438	0.00770882	protein_coding	protein_coding	0.0572926	2.28537e-08	2.28537e-08	6.56545e-08	0	DTU	Non-Significant
ENST00000352732.9	MSBB BM36	ENSG00000140526.17	ABHD2	-0.153745	0.00944598	-0.00133446	0.993283	protein_coding	protein_coding	0.0687579	2.66356e-10	0.000338225	2.03827e-09	0.00169112	DTU	Non-Significant
ENST00000569411.5	MSBB BM36	ENSG00000140526.17	ABHD2	-0.153745	0.00944598	-0.572757	0.0362346	protein_coding	protein_coding	-0.0578651	2.66356e-10	2.66356e-10	2.03827e-09	1.33178e-09	DTU	Non-Significant
ENST00000580981.5	MAYO	ENSG00000158201.9	ABHD3	0.126589	0.158473	-0.250791	0.197773	protein_coding	protein_coding	-0.0766019	0.000174874	0.000174874	0.000240626	0.000174874	DTU	Non-Significant
ENST00000289119.6	MSBB BM36	ENSG00000158201.9	ABHD3	0.393991	2.21883e-05	0.375404	0.317431	protein_coding	protein_coding	0.0139423	NA	NA	NA	NA	Non-Significant	DEG
ENST00000577564.1	MSBB BM36	ENSG00000158201.9	ABHD3	0.393991	2.21883e-05	0.446341	0.026663	protein_coding	retained_intron	0.0098602	NA	NA	NA	NA	Non-Significant	DEG
ENST00000577891.1	MSBB BM36	ENSG00000158201.9	ABHD3	0.393991	2.21883e-05	0.700404	1	protein_coding	nonsense_mediated_decay	0.001131	NA	NA	NA	NA	Non-Significant	DEG
ENST00000577928.5	MSBB BM36	ENSG00000158201.9	ABHD3	0.393991	2.21883e-05	0.371599	0.555673	protein_coding	retained_intron	-0.00426239	NA	NA	NA	NA	Non-Significant	DEG
ENST00000578270.5	MSBB BM36	ENSG00000158201.9	ABHD3	0.393991	2.21883e-05	0.350705	0.0103929	protein_coding	protein_coding	-0.00393443	NA	NA	NA	NA	Non-Significant	DEG
ENST00000579875.5	MSBB BM36	ENSG00000158201.9	ABHD3	0.393991	2.21883e-05	-0.249689	0.80306	protein_coding	processed_transcript	-0.0139062	NA	NA	NA	NA	Non-Significant	DEG
ENST00000579982.1	MSBB BM36	ENSG00000158201.9	ABHD3	0.393991	2.21883e-05	0.22918	0.164134	protein_coding	retained_intron	-0.0110422	NA	NA	NA	NA	Non-Significant	DEG
ENST00000580477.1	MSBB BM36	ENSG00000158201.9	ABHD3	0.393991	2.21883e-05	0.785494	0.0391272	protein_coding	protein_coding	0.0170606	NA	NA	NA	NA	Non-Significant	DEG
ENST00000580981.5	MSBB BM36	ENSG00000158201.9	ABHD3	0.393991	2.21883e-05	0.397783	0.514933	protein_coding	protein_coding	-0.00703767	NA	NA	NA	NA	Non-Significant	DEG
ENST00000584464.1	MSBB BM36	ENSG00000158201.9	ABHD3	0.393991	2.21883e-05	0.390288	0.353225	protein_coding	protein_coding	-0.00181495	NA	NA	NA	NA	Non-Significant	DEG
ENST00000216327.10	MSBB BM36	ENSG00000100439.10	ABHD4	0.385703	0.000133861	0.162098	0.904498	protein_coding	protein_coding	-0.00363825	NA	NA	NA	NA	Non-Significant	DEG
ENST00000418446.6	MSBB BM36	ENSG00000100439.10	ABHD4	0.385703	0.000133861	0.165322	0.560913	protein_coding	nonsense_mediated_decay	-0.036727	NA	NA	NA	NA	Non-Significant	DEG
ENST00000428304.6	MSBB BM36	ENSG00000100439.10	ABHD4	0.385703	0.000133861	0.571097	0.00510869	protein_coding	protein_coding	0.0444172	NA	NA	NA	NA	Non-Significant	DEG
ENST00000489928.1	MSBB BM36	ENSG00000100439.10	ABHD4	0.385703	0.000133861	-0.426416	0.687838	protein_coding	processed_transcript	-0.0158488	NA	NA	NA	NA	Non-Significant	DEG
ENST00000537243.5	MSBB BM36	ENSG00000100439.10	ABHD4	0.385703	0.000133861	0.358649	0.737317	protein_coding	nonsense_mediated_decay	-0.00113683	NA	NA	NA	NA	Non-Significant	DEG
ENST00000539344.1	MSBB BM36	ENSG00000100439.10	ABHD4	0.385703	0.000133861	-0.0921185	0.854093	protein_coding	retained_intron	-0.0170101	NA	NA	NA	NA	Non-Significant	DEG
ENST00000541962.1	MSBB BM36	ENSG00000100439.10	ABHD4	0.385703	0.000133861	0.602212	0.187139	protein_coding	nonsense_mediated_decay	0.0256667	NA	NA	NA	NA	Non-Significant	DEG
ENST00000542041.1	MSBB BM36	ENSG00000100439.10	ABHD4	0.385703	0.000133861	0.351998	0.332811	protein_coding	protein_coding	-0.00378943	NA	NA	NA	NA	Non-Significant	DEG
ENST00000544562.5	MSBB BM36	ENSG00000100439.10	ABHD4	0.385703	0.000133861	0.255125	0.677881	protein_coding	processed_transcript	-1.87841e-05	NA	NA	NA	NA	Non-Significant	DEG
ENST00000545034.5	MSBB BM36	ENSG00000100439.10	ABHD4	0.385703	0.000133861	0.450946	0.381792	protein_coding	protein_coding	0.00809139	NA	NA	NA	NA	Non-Significant	DEG
ENST00000376142.6	MAYO	ENSG00000136754.17	ABI1	0.0899717	0.159731	0.531326	0.00996915	protein_coding	protein_coding	0.0661517	0.000858073	0.000858073	0.00105174	0.00514844	DTU	Non-Significant
ENST00000261018.11	ROSMAP	ENSG00000138443.15	ABI2	-0.0989262	0.000347121	-0.405746	0.00928559	protein_coding	protein_coding	-0.050372	5.20285e-10	5.20285e-10	3.11042e-09	2.60143e-09	DTU	Non-Significant
ENST00000261018.11	MSBB BM22	ENSG00000138443.15	ABI2	-0.181594	0.00116127	-0.506284	0.0364725	protein_coding	protein_coding	-0.053331	0.000156658	0.000156658	0.0006025	0.00172324	DTU	Non-Significant
ENST00000261017.9	MSBB BM36	ENSG00000138443.15	ABI2	-0.16243	0.00140349	0.0953516	0.397178	protein_coding	protein_coding	0.0657117	3.9027e-15	8.35912e-05	7.27151e-14	0.000835912	DTU	Non-Significant
ENST00000261018.11	MSBB BM36	ENSG00000138443.15	ABI2	-0.16243	0.00140349	-0.591601	0.000662257	protein_coding	protein_coding	-0.0739148	3.9027e-15	1.0145e-09	7.27151e-14	1.11594e-08	DTU	Non-Significant
ENST00000225941.5	MSBB BM10	ENSG00000108798.8	ABI3	0.428348	0.00730206	0.383629	0.0557136	protein_coding	protein_coding	-0.00961952	NA	NA	NA	NA	Non-Significant	DEG
ENST00000419580.6	MSBB BM10	ENSG00000108798.8	ABI3	0.428348	0.00730206	1.38898	1	protein_coding	protein_coding	0.0112194	NA	NA	NA	NA	Non-Significant	DEG
ENST00000571035.1	MSBB BM10	ENSG00000108798.8	ABI3	0.428348	0.00730206	0.26099	1	protein_coding	protein_coding	-0.00764906	NA	NA	NA	NA	Non-Significant	DEG
ENST00000573347.5	MSBB BM10	ENSG00000108798.8	ABI3	0.428348	0.00730206	0.57026	1	protein_coding	protein_coding	0.00605589	NA	NA	NA	NA	Non-Significant	DEG
ENST00000225941.5	MSBB BM22	ENSG00000108798.8	ABI3	0.426467	0.00863524	0.445168	0.0459456	protein_coding	protein_coding	0.00942813	NA	NA	NA	NA	Non-Significant	DEG
ENST00000419580.6	MSBB BM22	ENSG00000108798.8	ABI3	0.426467	0.00863524	1.79157	1	protein_coding	protein_coding	0.0298766	NA	NA	NA	NA	Non-Significant	DEG
ENST00000571035.1	MSBB BM22	ENSG00000108798.8	ABI3	0.426467	0.00863524	0.0874008	1	protein_coding	protein_coding	-0.0198434	NA	NA	NA	NA	Non-Significant	DEG
ENST00000573347.5	MSBB BM22	ENSG00000108798.8	ABI3	0.426467	0.00863524	0.196647	1	protein_coding	protein_coding	-0.0194524	NA	NA	NA	NA	Non-Significant	DEG
ENST00000225941.5	MSBB BM36	ENSG00000108798.8	ABI3	0.570185	0.00014762	0.614613	0.003402	protein_coding	protein_coding	0.00136551	NA	NA	NA	NA	Non-Significant	DEG
ENST00000419580.6	MSBB BM36	ENSG00000108798.8	ABI3	0.570185	0.00014762	0.234584	0.870058	protein_coding	protein_coding	-0.00874441	NA	NA	NA	NA	Non-Significant	DEG
ENST00000571035.1	MSBB BM36	ENSG00000108798.8	ABI3	0.570185	0.00014762	0.280483	0.666933	protein_coding	protein_coding	0.00802753	NA	NA	NA	NA	Non-Significant	DEG
ENST00000573347.5	MSBB BM36	ENSG00000108798.8	ABI3	0.570185	0.00014762	0.735747	0.0371614	protein_coding	protein_coding	-0.000648787	NA	NA	NA	NA	Non-Significant	DEG
ENST00000392952.7	MAYO	ENSG00000099204.19	ABLIM1	0.266374	0.00355521	0.045354	0.804015	protein_coding	protein_coding	-0.0723017	3.95099e-06	5.18229e-06	7.31358e-06	5.18229e-06	DTU	Non-Significant
ENST00000392955.7	MAYO	ENSG00000099204.19	ABLIM1	0.266374	0.00355521	0.520124	2.86223e-05	protein_coding	protein_coding	0.0719502	3.95099e-06	3.95099e-06	7.31358e-06	3.95099e-06	DTU	Non-Significant
ENST00000392952.7	MSBB BM36	ENSG00000099204.19	ABLIM1	0.324269	6.66482e-06	0.944075	6.19869e-07	protein_coding	protein_coding	0.0668063	1.80788e-06	1.80788e-06	5.85423e-06	1.62709e-05	DTU	Non-Significant
ENST00000326685.11	ROSMAP	ENSG00000173210.19	ABLIM3	-0.0342592	0.42188	0.2106	0.0232081	protein_coding	protein_coding	0.0623626	0.00657904	0.00657904	0.00932632	0.00657904	DTU	Non-Significant
ENST00000309868.11	MAYO	ENSG00000173210.19	ABLIM3	-0.0377513	0.635284	-0.309752	0.0320782	protein_coding	protein_coding	-0.0585547	0.00029978	0.00746685	0.000397097	0.0149337	DTU	Non-Significant
ENST00000326685.11	MAYO	ENSG00000173210.19	ABLIM3	-0.0377513	0.635284	0.385154	0.00397858	protein_coding	protein_coding	0.0888588	0.00029978	0.00029978	0.000397097	0.000599559	DTU	Non-Significant
ENST00000326685.11	MSBB BM36	ENSG00000173210.19	ABLIM3	0.00718291	0.951911	0.768655	0.0412659	protein_coding	protein_coding	0.0612537	0.000466553	0.000466553	0.00085364	0.00373243	DTU	Non-Significant
ENST00000572585.5	MAYO	ENSG00000159842.15	ABR	-0.211658	0.293559	-1.27226	3.07376e-06	protein_coding	retained_intron	-0.136219	0.00899121	0.0178525	0.00961265	0.0178525	DTU	Non-Significant
ENST00000574632.5	MAYO	ENSG00000159842.15	ABR	-0.211658	0.293559	0.71466	0.0492243	protein_coding	processed_transcript	0.0537323	0.00899121	0.00899121	0.00961265	0.00899121	DTU	Non-Significant
ENST00000620170.4	MAYO	ENSG00000276016.4	ABR	0.0807779	0.350243	0.371736	0.420345	protein_coding	protein_coding	0.0505182	3.93974e-08	3.93974e-08	1.08039e-07	3.93974e-08	DTU	Non-Significant
ENST00000628336.2	MAYO	ENSG00000276016.4	ABR	0.0807779	0.350243	-1.27226	3.07376e-06	protein_coding	retained_intron	-0.0784457	3.93974e-08	0.04879	1.08039e-07	0.04879	DTU	Non-Significant
ENST00000612118.4	MSBB BM22	ENSG00000278741.4	ABR	-0.0217646	0.880027	-0.269861	0.528116	protein_coding	protein_coding	-0.0570476	0.000353065	0.000353065	0.00108776	0.00529597	DTU	Non-Significant
ENST00000613981.3	MSBB BM22	ENSG00000276016.4	ABR	-0.0415148	0.731903	-0.313827	0.194121	protein_coding	protein_coding	-0.0651619	0.00145904	0.00145904	0.00334488	0.0131313	DTU	Non-Significant
ENST00000367660.3	MSBB BM36	ENSG00000146386.7	ABRACL	-0.481247	0.000140054	-0.490197	0.00157974	protein_coding	protein_coding	-0.00508681	NA	NA	NA	NA	Non-Significant	DEG
ENST00000461027.1	MSBB BM36	ENSG00000146386.7	ABRACL	-0.481247	0.000140054	-0.470743	0.18902	protein_coding	protein_coding	0.00508681	NA	NA	NA	NA	Non-Significant	DEG
ENST00000453791.6	MSBB BM44	ENSG00000114626.17	ABTB1	-0.0181219	0.809384	-0.767188	0.0735776	protein_coding	protein_coding	-0.0528488	1.74302e-07	1.74302e-07	2.80175e-06	1.91732e-06	DTU	Non-Significant
ENST00000232744.12	MSBB BM36	ENSG00000114626.17	ABTB1	-0.181151	0.100941	-0.57732	0.095086	protein_coding	protein_coding	-0.0630447	0.000744551	0.000744551	0.00127846	0.0059564	DTU	Non-Significant
ENST00000435224.2	MSBB BM36	ENSG00000166016.5	ABTB2	0.429464	0.00143798	0.425007	0.00733456	protein_coding	protein_coding	-0.00811207	NA	NA	NA	NA	Non-Significant	DEG
ENST00000530814.1	MSBB BM36	ENSG00000166016.5	ABTB2	0.429464	0.00143798	0.31919	1	protein_coding	processed_transcript	0.00811207	NA	NA	NA	NA	Non-Significant	DEG
ENST00000603208.1	MSBB BM36	ENSG00000270393.1	AC000095.1	-0.417256	0.00156471	-0.430952	0.00470368	processed_pseudogene	processed_pseudogene	0	NA	NA	NA	NA	Non-Significant	DEG
ENST00000637415.1	MSBB BM36	ENSG00000283366.2	AC000095.2	-0.464852	0.000141111	-0.478442	0.000823799	transcribed_unprocessed_pseudogene	transcribed_unprocessed_pseudogene	0	NA	NA	NA	NA	Non-Significant	DEG
ENST00000650585.1	MAYO	ENSG00000285953.1	AC000120.3	0.656466	0.00827348	0.672458	0.0118252	protein_coding	protein_coding	0	NA	NA	NA	NA	Non-Significant	DEG
ENST00000434698.1	MSBB BM36	ENSG00000227249.1	AC000374.1	-0.458996	0.00461277	-0.471306	0.00706309	processed_pseudogene	processed_pseudogene	0	NA	NA	NA	NA	Non-Significant	DEG
ENST00000569728.1	MSBB BM36	ENSG00000260494.1	AC002310.3	0.845009	0.000313842	0.835959	0.00120685	unprocessed_pseudogene	unprocessed_pseudogene	0	NA	NA	NA	NA	Non-Significant	DEG
ENST00000416765.1	MSBB BM44	ENSG00000226436.1	AC002367.1	0.474602	0.00921761	0.41807	1	processed_pseudogene	processed_pseudogene	0	NA	NA	NA	NA	Non-Significant	DEG
ENST00000603784.1	MAYO	ENSG00000270317.1	AC004004.1	0.92871	0.00211447	0.945234	0.00269998	processed_pseudogene	processed_pseudogene	0	NA	NA	NA	NA	Non-Significant	DEG
ENST00000603784.1	MSBB BM36	ENSG00000270317.1	AC004004.1	0.689257	0.00200499	0.675145	0.00630995	processed_pseudogene	processed_pseudogene	0	NA	NA	NA	NA	Non-Significant	DEG
ENST00000415705.3	MSBB BM44	ENSG00000268163.1	AC004076.1	-0.138572	0.352892	-0.942735	1	protein_coding	processed_transcript	-0.0801029	0.0176163	0.0176163	0.0213365	0.0176163	DTU	Non-Significant
ENST00000479840.1	MSBB BM36	ENSG00000243423.1	AC004223.1	0.395828	0.00448214	0.385749	0.00931259	processed_pseudogene	processed_pseudogene	0	NA	NA	NA	NA	Non-Significant	DEG
ENST00000463559.1	MAYO	ENSG00000240399.1	AC004801.2	-0.439556	0.00707052	-0.194878	1	transcribed_processed_pseudogene	transcribed_processed_pseudogene	0.00795269	NA	NA	NA	NA	Non-Significant	DEG
ENST00000468202.1	MAYO	ENSG00000240399.1	AC004801.2	-0.439556	0.00707052	-0.463168	0.00422596	transcribed_processed_pseudogene	processed_transcript	-0.00795269	NA	NA	NA	NA	Non-Significant	DEG
ENST00000416232.5	MAYO	ENSG00000244560.7	AC004890.2	-0.542981	1.46754e-10	-0.409827	0.0162668	transcribed_unprocessed_pseudogene	processed_transcript	0.0101011	NA	NA	NA	NA	Non-Significant	DEG
ENST00000426347.5	MAYO	ENSG00000244560.7	AC004890.2	-0.542981	1.46754e-10	-0.40157	0.00696575	transcribed_unprocessed_pseudogene	processed_transcript	0.00423868	NA	NA	NA	NA	Non-Significant	DEG
ENST00000463462.5	MAYO	ENSG00000244560.7	AC004890.2	-0.542981	1.46754e-10	-0.380632	0.00031958	transcribed_unprocessed_pseudogene	processed_transcript	0.0123392	NA	NA	NA	NA	Non-Significant	DEG
ENST00000480864.1	MAYO	ENSG00000244560.7	AC004890.2	-0.542981	1.46754e-10	-0.671906	7.45739e-09	transcribed_unprocessed_pseudogene	processed_transcript	-0.0314455	NA	NA	NA	NA	Non-Significant	DEG
ENST00000481817.5	MAYO	ENSG00000244560.7	AC004890.2	-0.542981	1.46754e-10	-0.0477251	0.959898	transcribed_unprocessed_pseudogene	processed_transcript	0.00295801	NA	NA	NA	NA	Non-Significant	DEG
ENST00000481968.2	MAYO	ENSG00000244560.7	AC004890.2	-0.542981	1.46754e-10	-0.454136	2.95527e-05	transcribed_unprocessed_pseudogene	transcribed_unprocessed_pseudogene	0.00181007	NA	NA	NA	NA	Non-Significant	DEG
ENST00000450661.1	MSBB BM36	ENSG00000205485.13	AC004980.1	-0.042282	0.693232	-0.374773	0.135029	transcribed_unprocessed_pseudogene	processed_transcript	-0.0636078	0.00166673	0.00166673	0.00255514	0.00166673	DTU	Non-Significant
ENST00000517883.2	MAYO	ENSG00000159239.13	AC005041.1	-0.647182	1.01521e-13	-0.618879	6.65447e-13	protein_coding	nonsense_mediated_decay	0	NA	NA	NA	NA	Non-Significant	DEG
ENST00000448783.2	MAYO	ENSG00000234521.2	AC005041.2	-0.898698	1.93851e-07	-0.870966	4.80993e-07	transcribed_unitary_pseudogene	transcribed_unitary_pseudogene	0	NA	NA	NA	NA	Non-Significant	DEG
ENST00000449786.2	ROSMAP	ENSG00000224273.2	AC005077.2	-0.77574	2.56865e-05	-0.795638	5.87755e-05	transcribed_unprocessed_pseudogene	transcribed_unprocessed_pseudogene	0	NA	NA	NA	NA	Non-Significant	DEG
ENST00000421546.1	MAYO	ENSG00000230882.1	AC005077.4	-0.493289	2.73254e-05	-0.475181	6.41309e-05	processed_pseudogene	processed_pseudogene	0	NA	NA	NA	NA	Non-Significant	DEG
ENST00000623065.1	MAYO	ENSG00000280404.1	AC005086.4	-0.388765	0.00050183	-0.373354	0.000915488	pseudogene	pseudogene	0	NA	NA	NA	NA	Non-Significant	DEG
ENST00000603687.1	MSBB BM44	ENSG00000271500.1	AC005183.1	0.482873	0.00806062	0.424553	0.0213135	processed_pseudogene	processed_pseudogene	0	NA	NA	NA	NA	Non-Significant	DEG
ENST00000603687.1	MSBB BM36	ENSG00000271500.1	AC005183.1	0.443448	0.00120921	0.426518	0.00276226	processed_pseudogene	processed_pseudogene	0	NA	NA	NA	NA	Non-Significant	DEG
ENST00000645340.1	MSBB BM44	ENSG00000285310.1	AC005183.2	0.482873	0.00806062	0.424553	0.0213135	processed_pseudogene	processed_pseudogene	0	NA	NA	NA	NA	Non-Significant	DEG
ENST00000645340.1	MSBB BM36	ENSG00000285310.1	AC005183.2	0.443448	0.00120921	0.426518	0.00276226	processed_pseudogene	processed_pseudogene	0	NA	NA	NA	NA	Non-Significant	DEG
ENST00000428401.1	MAYO	ENSG00000236325.1	AC005300.1	-0.905046	0.00962592	-0.892165	0.018308	processed_pseudogene	processed_pseudogene	0	NA	NA	NA	NA	Non-Significant	DEG
ENST00000412988.6	ROSMAP	ENSG00000255104.8	AC005324.4	-0.484639	0.0063849	-0.00508737	1	protein_coding	nonsense_mediated_decay	0.0419581	NA	NA	NA	NA	Non-Significant	DEG
ENST00000413242.6	ROSMAP	ENSG00000255104.8	AC005324.4	-0.484639	0.0063849	-0.545101	0.0201998	protein_coding	nonsense_mediated_decay	-0.0469219	NA	NA	NA	NA	Non-Significant	DEG
ENST00000583675.5	ROSMAP	ENSG00000255104.8	AC005324.4	-0.484639	0.0063849	-0.0868317	1	protein_coding	processed_transcript	2.18687e-05	NA	NA	NA	NA	Non-Significant	DEG
ENST00000585171.5	ROSMAP	ENSG00000255104.8	AC005324.4	-0.484639	0.0063849	0.0233875	1	protein_coding	processed_transcript	0.00494187	NA	NA	NA	NA	Non-Significant	DEG
ENST00000412988.6	MAYO	ENSG00000255104.8	AC005324.4	-0.474336	0.00445265	0.368745	1	protein_coding	nonsense_mediated_decay	0.00715716	NA	NA	NA	NA	Non-Significant	DEG
ENST00000413242.6	MAYO	ENSG00000255104.8	AC005324.4	-0.474336	0.00445265	-0.479419	0.025599	protein_coding	nonsense_mediated_decay	-0.0268801	NA	NA	NA	NA	Non-Significant	DEG
ENST00000583675.5	MAYO	ENSG00000255104.8	AC005324.4	-0.474336	0.00445265	-0.560241	0.354538	protein_coding	processed_transcript	0.0222115	NA	NA	NA	NA	Non-Significant	DEG
ENST00000585171.5	MAYO	ENSG00000255104.8	AC005324.4	-0.474336	0.00445265	-0.358968	0.624331	protein_coding	processed_transcript	-0.0024923	NA	NA	NA	NA	Non-Significant	DEG
ENST00000585431.2	MSBB BM36	ENSG00000267056.2	AC005336.1	0.545898	5.3773e-05	0.515653	0.00068106	processed_pseudogene	processed_pseudogene	0	NA	NA	NA	NA	Non-Significant	DEG
ENST00000588399.1	MSBB BM36	ENSG00000266906.1	AC005357.1	-0.983084	0.000559318	-0.997317	0.00143581	processed_pseudogene	processed_pseudogene	0	NA	NA	NA	NA	Non-Significant	DEG
ENST00000586473.2	MSBB BM10	ENSG00000267623.3	AC005357.2	-0.466077	0.00702871	-0.587366	1	transcribed_unprocessed_pseudogene	processed_transcript	-0.0583411	NA	NA	NA	NA	NA	DEG
ENST00000590507.1	MSBB BM10	ENSG00000267623.3	AC005357.2	-0.466077	0.00702871	-0.364138	1	transcribed_unprocessed_pseudogene	transcribed_unprocessed_pseudogene	0.0583411	NA	NA	NA	NA	NA	DEG
ENST00000586473.2	MAYO	ENSG00000267623.3	AC005357.2	-0.584238	0.000804517	-0.589282	0.00196658	transcribed_unprocessed_pseudogene	processed_transcript	-0.0111122	NA	NA	NA	NA	Non-Significant	DEG
ENST00000590507.1	MAYO	ENSG00000267623.3	AC005357.2	-0.584238	0.000804517	-0.580923	0.0392706	transcribed_unprocessed_pseudogene	transcribed_unprocessed_pseudogene	0.0111122	NA	NA	NA	NA	Non-Significant	DEG
ENST00000586473.2	MSBB BM22	ENSG00000267623.3	AC005357.2	-0.639561	0.00056815	-0.672633	1	transcribed_unprocessed_pseudogene	processed_transcript	-0.0454051	NA	NA	NA	NA	Non-Significant	DEG
ENST00000590507.1	MSBB BM22	ENSG00000267623.3	AC005357.2	-0.639561	0.00056815	-0.610137	1	transcribed_unprocessed_pseudogene	transcribed_unprocessed_pseudogene	0.0454051	NA	NA	NA	NA	Non-Significant	DEG
ENST00000586473.2	MSBB BM36	ENSG00000267623.3	AC005357.2	-0.773941	2.60897e-06	-0.881475	1.69206e-05	transcribed_unprocessed_pseudogene	processed_transcript	-0.0456141	NA	NA	NA	NA	Non-Significant	DEG
ENST00000590507.1	MSBB BM36	ENSG00000267623.3	AC005357.2	-0.773941	2.60897e-06	-0.711252	1.49317e-05	transcribed_unprocessed_pseudogene	transcribed_unprocessed_pseudogene	0.0456141	NA	NA	NA	NA	Non-Significant	DEG
ENST00000589661.2	MAYO	ENSG00000267036.2	AC005559.1	-0.502055	0.00593605	-0.485534	0.0105398	processed_pseudogene	processed_pseudogene	0	NA	NA	NA	NA	Non-Significant	DEG
ENST00000452069.1	MSBB BM36	ENSG00000226329.2	AC005682.1	0.577776	0.00306479	0.566599	0.0093101	unprocessed_pseudogene	unprocessed_pseudogene	0	NA	NA	NA	NA	Non-Significant	DEG
ENST00000481916.6	MSBB BM10	ENSG00000258472.8	AC005726.1	0.0130599	0.929475	-0.262642	0.265703	protein_coding	nonsense_mediated_decay	-0.0755216	0.0202957	0.0202957	0.0232509	0.0202957	DTU	Non-Significant
ENST00000586408.1	MSBB BM10	ENSG00000267630.1	AC005758.1	-0.489662	0.00310262	-0.486272	1	transcribed_unprocessed_pseudogene	transcribed_unprocessed_pseudogene	0	NA	NA	NA	NA	Non-Significant	DEG
ENST00000586408.1	MSBB BM44	ENSG00000267630.1	AC005758.1	-0.537662	0.00364833	-0.597941	1	transcribed_unprocessed_pseudogene	transcribed_unprocessed_pseudogene	0	NA	NA	NA	NA	Non-Significant	DEG
ENST00000586408.1	MSBB BM22	ENSG00000267630.1	AC005758.1	-0.488803	0.00288605	-0.516125	1	transcribed_unprocessed_pseudogene	transcribed_unprocessed_pseudogene	0	NA	NA	NA	NA	Non-Significant	DEG
ENST00000586408.1	MSBB BM36	ENSG00000267630.1	AC005758.1	-0.618499	2.27971e-05	-0.628339	9.17156e-05	transcribed_unprocessed_pseudogene	transcribed_unprocessed_pseudogene	0	NA	NA	NA	NA	Non-Significant	DEG
ENST00000562555.1	MAYO	ENSG00000261575.2	AC005829.1	-0.749388	0.00141624	-0.869406	1	transcribed_unprocessed_pseudogene	transcribed_unprocessed_pseudogene	-0.0681354	NA	NA	NA	NA	NA	DEG
ENST00000570002.2	MAYO	ENSG00000261575.2	AC005829.1	-0.749388	0.00141624	-0.549853	0.0552114	transcribed_unprocessed_pseudogene	processed_transcript	0.0681354	NA	NA	NA	NA	NA	DEG
ENST00000536588.1	MSBB BM36	ENSG00000272921.1	AC005832.4	-0.688974	0.00616908	-0.740497	0.0130925	protein_coding	nonsense_mediated_decay	0	NA	NA	NA	NA	Non-Significant	DEG
ENST00000576282.1	MSBB BM36	ENSG00000263199.1	AC005951.1	-0.753529	0.0062147	-0.762138	0.0147096	processed_pseudogene	processed_pseudogene	0	NA	NA	NA	NA	Non-Significant	DEG
ENST00000604690.1	MSBB BM36	ENSG00000270324.1	AC005972.1	-0.444301	0.00597532	-0.447143	0.0112839	processed_pseudogene	processed_pseudogene	0	NA	NA	NA	NA	Non-Significant	DEG
ENST00000420179.1	MSBB BM36	ENSG00000226636.1	AC006020.1	0.48166	0.00187353	0.467987	0.00477612	processed_pseudogene	processed_pseudogene	0	NA	NA	NA	NA	Non-Significant	DEG
ENST00000468472.1	MAYO	ENSG00000243696.4	AC006254.1	-0.518015	1.09944e-05	-0.507451	3.57471e-06	protein_coding	nonsense_mediated_decay	-0.00263152	NA	NA	NA	NA	Non-Significant	DEG
ENST00000513520.1	MAYO	ENSG00000243696.4	AC006254.1	-0.518015	1.09944e-05	-0.494834	0.194747	protein_coding	processed_transcript	0.00263152	NA	NA	NA	NA	Non-Significant	DEG
ENST00000611491.1	MAYO	ENSG00000278683.1	AC006329.2	-0.824839	0.00128196	-0.813807	0.0030819	unprocessed_pseudogene	unprocessed_pseudogene	0	NA	NA	NA	NA	Non-Significant	DEG
ENST00000435086.1	MSBB BM36	ENSG00000223841.1	AC006484.1	1.5562	0.00408244	1.51647	1	processed_pseudogene	processed_pseudogene	0	NA	NA	NA	NA	Non-Significant	DEG
ENST00000594664.1	MSBB BM36	ENSG00000268643.1	AC006486.1	-0.410369	0.00867715	-0.434345	0.026418	protein_coding	protein_coding	0	NA	NA	NA	NA	Non-Significant	DEG
ENST00000420788.2	MSBB BM22	ENSG00000224058.2	AC006509.1	0.524324	0.000792288	0.50571	0.00241714	processed_pseudogene	processed_pseudogene	0	NA	NA	NA	NA	Non-Significant	DEG
ENST00000442800.1	MAYO	ENSG00000281593.1	AC006978.2	0.635942	0.00435343	0.659878	0.00466342	protein_coding	nonsense_mediated_decay	0	NA	NA	NA	NA	Non-Significant	DEG
ENST00000438212.1	MAYO	ENSG00000231063.1	AC006994.1	0.489158	0.00510042	0.505401	0.00518974	processed_pseudogene	processed_pseudogene	0	NA	NA	NA	NA	Non-Significant	DEG
ENST00000567192.1	MSBB BM36	ENSG00000259963.1	AC007012.1	-0.84547	5.65378e-05	-0.848508	0.000201353	processed_pseudogene	processed_pseudogene	0	NA	NA	NA	NA	Non-Significant	DEG
ENST00000512110.1	ROSMAP	ENSG00000249930.1	AC007016.1	-0.555649	0.00861869	-0.564764	0.0169463	processed_pseudogene	processed_pseudogene	0	NA	NA	NA	NA	Non-Significant	DEG
ENST00000566331.1	ROSMAP	ENSG00000260782.1	AC007225.1	-0.42373	0.00354714	-0.434878	0.00747512	processed_pseudogene	processed_pseudogene	0	NA	NA	NA	NA	Non-Significant	DEG
ENST00000424739.1	MSBB BM36	ENSG00000235579.1	AC007283.2	0.591531	0.00111657	0.584576	0.00305653	processed_pseudogene	processed_pseudogene	0	NA	NA	NA	NA	Non-Significant	DEG
ENST00000615165.1	MSBB BM22	ENSG00000277196.4	AC007325.2	0.118768	0.513004	0.220375	0.592158	protein_coding	protein_coding	0.120529	0.00969014	0.00969014	0.0144125	0	DTU	Non-Significant
ENST00000621424.4	MSBB BM22	ENSG00000277196.4	AC007325.2	0.118768	0.513004	-0.455079	0.619413	protein_coding	protein_coding	-0.120529	0.00969014	0.00969014	0.0144125	0	DTU	Non-Significant
ENST00000550221.1	MAYO	ENSG00000257501.6	AC007424.1	-0.500318	6.96894e-09	-1.60796	2.04732e-05	transcribed_processed_pseudogene	retained_intron	-0.0539158	NA	NA	NA	NA	NA	DEG
ENST00000550548.1	MAYO	ENSG00000257501.6	AC007424.1	-0.500318	6.96894e-09	-0.27607	0.000137591	transcribed_processed_pseudogene	processed_transcript	0.0915119	NA	NA	NA	NA	NA	DEG
ENST00000552582.5	MAYO	ENSG00000257501.6	AC007424.1	-0.500318	6.96894e-09	-1.08996	0.0165203	transcribed_processed_pseudogene	processed_transcript	-0.00539859	NA	NA	NA	NA	Non-Significant	DEG
ENST00000552615.1	MAYO	ENSG00000257501.6	AC007424.1	-0.500318	6.96894e-09	-0.229266	1	transcribed_processed_pseudogene	retained_intron	-0.000481801	NA	NA	NA	NA	Non-Significant	DEG
ENST00000554613.1	MAYO	ENSG00000257501.6	AC007424.1	-0.500318	6.96894e-09	-1.53976	0.000245008	transcribed_processed_pseudogene	transcribed_processed_pseudogene	-0.0317157	NA	NA	NA	NA	Non-Significant	DEG
ENST00000620115.1	MSBB BM36	ENSG00000277705.1	AC007450.3	-0.527476	0.00067272	-0.52869	0.00169177	processed_pseudogene	processed_pseudogene	0	NA	NA	NA	NA	Non-Significant	DEG
ENST00000614709.1	MSBB BM36	ENSG00000278654.1	AC007450.4	-0.394577	0.00791337	-0.404906	0.0239974	processed_pseudogene	processed_pseudogene	0	NA	NA	NA	NA	Non-Significant	DEG
ENST00000540992.1	MAYO	ENSG00000256450.1	AC007552.1	0.899789	0.00916266	0.910285	0.0135782	processed_pseudogene	processed_pseudogene	0	NA	NA	NA	NA	Non-Significant	DEG
ENST00000621298.1	MSBB BM44	ENSG00000267166.5	AC007993.1	0.599248	0.00497869	0.551426	1	unprocessed_pseudogene	unprocessed_pseudogene	0	NA	NA	NA	NA	Non-Significant	DEG
ENST00000424928.2	MAYO	ENSG00000244510.2	AC008267.5	-0.582947	0.00138046	-0.565348	0.00239922	transcribed_unprocessed_pseudogene	transcribed_unprocessed_pseudogene	0	NA	NA	NA	NA	Non-Significant	DEG
ENST00000424928.2	MSBB BM36	ENSG00000244510.2	AC008267.5	0.417743	0.000253375	0.39562	0.00128668	transcribed_unprocessed_pseudogene	transcribed_unprocessed_pseudogene	0	NA	NA	NA	NA	Non-Significant	DEG
ENST00000455473.1	MSBB BM36	ENSG00000241114.1	AC008280.2	0.915856	0.00768927	0.898172	0.0221163	processed_pseudogene	processed_pseudogene	0	NA	NA	NA	NA	Non-Significant	DEG
ENST00000510014.1	MSBB BM44	ENSG00000249068.1	AC008417.1	0.599094	0.000197406	0.538065	0.000786163	processed_pseudogene	processed_pseudogene	0	NA	NA	NA	NA	Non-Significant	DEG
ENST00000510014.1	MSBB BM36	ENSG00000249068.1	AC008417.1	0.467826	0.00134638	0.452839	0.00327655	processed_pseudogene	processed_pseudogene	0	NA	NA	NA	NA	Non-Significant	DEG
ENST00000519499.2	MAYO	ENSG00000285868.1	AC008676.3	-0.991463	2.60414e-10	-0.956394	1.93105e-09	protein_coding	protein_coding	0	NA	NA	NA	NA	Non-Significant	DEG
ENST00000600007.1	MSBB BM36	ENSG00000268655.2	AC008687.4	0.868746	0.00136707	0.825936	1	protein_coding	processed_transcript	0.104467	NA	NA	NA	NA	NA	DEG
ENST00000637680.1	MSBB BM36	ENSG00000268655.2	AC008687.4	0.868746	0.00136707	0.666063	0.0492761	protein_coding	protein_coding	-0.104467	NA	NA	NA	NA	NA	DEG
ENST00000586354.1	MAYO	ENSG00000267179.1	AC008770.2	-0.525384	4.66028e-05	-0.677886	0.000153408	protein_coding	nonsense_mediated_decay	-0.0747627	NA	NA	NA	NA	NA	DEG
ENST00000590798.1	MAYO	ENSG00000267179.1	AC008770.2	-0.525384	4.66028e-05	-0.67048	0.633898	protein_coding	protein_coding	-0.0141479	NA	NA	NA	NA	Non-Significant	DEG
ENST00000591441.1	MAYO	ENSG00000267179.1	AC008770.2	-0.525384	4.66028e-05	-0.0988733	0.919568	protein_coding	nonsense_mediated_decay	0.0156629	NA	NA	NA	NA	Non-Significant	DEG
ENST00000591944.1	MAYO	ENSG00000267179.1	AC008770.2	-0.525384	4.66028e-05	0.324319	1	protein_coding	protein_coding	0.0732463	NA	NA	NA	NA	NA	DEG
ENST00000594769.5	MAYO	ENSG00000268083.5	AC008982.1	-2.3826	0.000229835	-2.4197	0.000522041	protein_coding	protein_coding	-0.0300536	NA	NA	NA	NA	Non-Significant	DEG
ENST00000602021.1	MAYO	ENSG00000268083.5	AC008982.1	-2.3826	0.000229835	-0.16069	1	protein_coding	protein_coding	0.0300536	NA	NA	NA	NA	Non-Significant	DEG
ENST00000634693.1	MAYO	ENSG00000282832.1	AC008982.3	-2.3826	0.000229835	-2.4197	0.000522041	protein_coding	protein_coding	-0.0300536	NA	NA	NA	NA	Non-Significant	DEG
ENST00000635188.1	MAYO	ENSG00000282832.1	AC008982.3	-2.3826	0.000229835	-0.16069	1	protein_coding	protein_coding	0.0300536	NA	NA	NA	NA	Non-Significant	DEG
ENST00000570531.1	MAYO	ENSG00000263311.1	AC009127.2	0.912141	0.000125558	0.920826	0.000171663	unprocessed_pseudogene	unprocessed_pseudogene	0	NA	NA	NA	NA	Non-Significant	DEG
ENST00000561352.1	MSBB BM44	ENSG00000259505.1	AC009268.1	0.757107	0.000887771	0.698854	1	processed_pseudogene	processed_pseudogene	0	NA	NA	NA	NA	Non-Significant	DEG
ENST00000429684.1	MSBB BM22	ENSG00000225813.1	AC009299.1	0.653424	0.00536971	0.622783	0.0199836	processed_pseudogene	processed_pseudogene	0	NA	NA	NA	NA	Non-Significant	DEG
ENST00000417147.1	MAYO	ENSG00000233868.1	AC009302.1	-0.968169	0.00990885	-0.952192	0.0189076	processed_pseudogene	processed_pseudogene	0	NA	NA	NA	NA	Non-Significant	DEG
ENST00000414414.1	MSBB BM36	ENSG00000225911.1	AC009310.1	-1.0637	1.02326e-05	-1.06605	3.81938e-05	processed_pseudogene	processed_pseudogene	0	NA	NA	NA	NA	Non-Significant	DEG
ENST00000596405.1	MAYO	ENSG00000268884.1	AC010323.2	-0.841535	0.000689109	-0.811354	0.00152496	processed_pseudogene	processed_pseudogene	0	NA	NA	NA	NA	Non-Significant	DEG
ENST00000462726.1	MSBB BM36	ENSG00000243234.1	AC010326.1	0.887378	0.000577433	0.872305	0.00204039	processed_pseudogene	processed_pseudogene	0	NA	NA	NA	NA	Non-Significant	DEG
ENST00000597692.1	MAYO	ENSG00000269242.1	AC010422.3	-0.822374	0.00151627	-0.836642	0.0023806	protein_coding	nonsense_mediated_decay	0	NA	NA	NA	NA	Non-Significant	DEG
ENST00000506336.1	ROSMAP	ENSG00000249577.1	AC010424.1	0.395186	0.00298981	0.380002	0.0153433	processed_pseudogene	processed_pseudogene	0	NA	NA	NA	NA	Non-Significant	DEG
ENST00000506336.1	MAYO	ENSG00000249577.1	AC010424.1	0.754311	2.21354e-07	0.766503	1.13597e-07	processed_pseudogene	processed_pseudogene	0	NA	NA	NA	NA	Non-Significant	DEG
ENST00000506336.1	MSBB BM36	ENSG00000249577.1	AC010424.1	0.670849	1.40492e-06	0.647402	1.68567e-05	processed_pseudogene	processed_pseudogene	0	NA	NA	NA	NA	Non-Significant	DEG
ENST00000633286.1	MSBB BM22	ENSG00000282051.1	AC010507.1	0.368683	0.338044	-0.537968	1	transcribed_processed_pseudogene	processed_transcript	-0.0524902	0.0432173	0.0432173	0.044453	0	DTU	Non-Significant
ENST00000633895.1	MSBB BM22	ENSG00000282051.1	AC010507.1	0.368683	0.338044	0.404248	0.38956	transcribed_processed_pseudogene	transcribed_processed_pseudogene	0.0524902	0.0432173	0.0432173	0.044453	0	DTU	Non-Significant
ENST00000597630.2	MAYO	ENSG00000268041.2	AC010616.1	-0.437273	0.00180463	-0.412655	0.00426204	protein_coding	protein_coding	0	NA	NA	NA	NA	Non-Significant	DEG
ENST00000597630.2	MSBB BM36	ENSG00000268041.2	AC010616.1	0.705037	0.00184698	0.69653	0.00755294	protein_coding	protein_coding	0	NA	NA	NA	NA	Non-Significant	DEG
ENST00000644613.1	ROSMAP	ENSG00000285505.1	AC010616.2	-0.607239	0.00605109	-0.62762	0.0134861	protein_coding	nonsense_mediated_decay	0	NA	NA	NA	NA	Non-Significant	DEG
ENST00000571108.1	MSBB BM36	ENSG00000262140.1	AC010653.1	0.520585	0.00133547	0.511573	0.00342206	unprocessed_pseudogene	unprocessed_pseudogene	0	NA	NA	NA	NA	Non-Significant	DEG
ENST00000445125.2	MSBB BM44	ENSG00000225840.2	AC010970.1	-4.53021	2.08389e-35	-4.56338	3.2963e-36	processed_pseudogene	processed_pseudogene	0	NA	NA	NA	NA	Non-Significant	DEG
ENST00000433596.1	MSBB BM36	ENSG00000229695.1	AC011242.1	0.643119	0.00148229	0.634111	0.00369029	processed_pseudogene	processed_pseudogene	0	NA	NA	NA	NA	Non-Significant	DEG
ENST00000438427.1	MSBB BM44	ENSG00000236015.1	AC011290.2	0.410836	0.00532368	0.353047	1	processed_pseudogene	processed_pseudogene	0	NA	NA	NA	NA	Non-Significant	DEG
ENST00000498085.1	MAYO	ENSG00000243829.1	AC011495.1	-0.698399	0.00061423	-0.666835	0.00154021	processed_pseudogene	processed_pseudogene	0	NA	NA	NA	NA	Non-Significant	DEG
ENST00000417974.1	MSBB BM36	ENSG00000237916.1	AC011753.4	0.57745	0.00170841	0.569166	0.00393029	processed_pseudogene	processed_pseudogene	0	NA	NA	NA	NA	Non-Significant	DEG
ENST00000559762.1	MSBB BM36	ENSG00000259425.5	AC011767.1	-0.486122	3.46225e-05	-0.592043	0.024846	transcribed_unprocessed_pseudogene	processed_transcript	-0.0142444	NA	NA	NA	NA	Non-Significant	DEG
ENST00000560434.1	MSBB BM36	ENSG00000259425.5	AC011767.1	-0.486122	3.46225e-05	-0.593181	2.87953e-05	transcribed_unprocessed_pseudogene	retained_intron	-0.0422022	NA	NA	NA	NA	Non-Significant	DEG
ENST00000617410.4	MSBB BM36	ENSG00000259425.5	AC011767.1	-0.486122	3.46225e-05	0.258133	0.400729	transcribed_unprocessed_pseudogene	transcribed_unprocessed_pseudogene	0.0564533	NA	NA	NA	NA	NA	DEG
ENST00000451232.1	MAYO	ENSG00000235742.1	AC012308.1	-0.829725	0.00763858	-0.795378	0.0156492	processed_pseudogene	processed_pseudogene	0	NA	NA	NA	NA	Non-Significant	DEG
ENST00000613276.1	MSBB BM36	ENSG00000273642.1	AC012314.1	-0.655888	0.00776661	-0.665237	0.0308878	protein_coding	protein_coding	0	NA	NA	NA	NA	Non-Significant	DEG
ENST00000619253.1	MSBB BM36	ENSG00000275605.1	AC012314.17	-0.655888	0.00776661	-0.665237	0.0308878	protein_coding	protein_coding	0	NA	NA	NA	NA	Non-Significant	DEG
ENST00000610406.1	MSBB BM36	ENSG00000275724.1	AC012314.18	-0.655888	0.00776661	-0.665237	0.0308878	protein_coding	protein_coding	0	NA	NA	NA	NA	Non-Significant	DEG
ENST00000612327.1	MSBB BM36	ENSG00000276220.1	AC012314.21	-0.655888	0.00776661	-0.665237	0.0308878	protein_coding	protein_coding	0	NA	NA	NA	NA	Non-Significant	DEG
ENST00000619966.1	MSBB BM36	ENSG00000276766.1	AC012314.28	-0.655888	0.00776661	-0.665237	0.0308878	protein_coding	protein_coding	0	NA	NA	NA	NA	Non-Significant	DEG
ENST00000621307.1	MSBB BM36	ENSG00000277722.1	AC012314.34	-0.655888	0.00776661	-0.665237	0.0308878	protein_coding	protein_coding	0	NA	NA	NA	NA	Non-Significant	DEG
ENST00000617282.1	MSBB BM36	ENSG00000278365.1	AC012314.40	-0.655888	0.00776661	-0.665237	0.0308878	protein_coding	protein_coding	0	NA	NA	NA	NA	Non-Significant	DEG
ENST00000618338.1	MSBB BM36	ENSG00000274359.1	AC012314.8	-0.655888	0.00776661	-0.665237	0.0308878	protein_coding	protein_coding	0	NA	NA	NA	NA	Non-Significant	DEG
ENST00000518452.1	MAYO	ENSG00000253362.1	AC012400.1	-1.00783	0.00408278	-1.01256	0.00754235	unprocessed_pseudogene	unprocessed_pseudogene	0	NA	NA	NA	NA	Non-Significant	DEG
ENST00000446669.1	MAYO	ENSG00000227080.2	AC012441.1	-0.406503	0.00541001	-0.406035	0.00784152	processed_pseudogene	processed_pseudogene	0	NA	NA	NA	NA	Non-Significant	DEG
ENST00000444843.1	MAYO	ENSG00000228897.1	AC012441.2	-0.749211	0.000140652	-0.742873	0.00031857	processed_pseudogene	processed_pseudogene	0	NA	NA	NA	NA	Non-Significant	DEG
ENST00000449965.1	MSBB BM36	ENSG00000233996.1	AC013439.1	0.520417	0.00277	0.514974	0.00605988	processed_pseudogene	processed_pseudogene	0	NA	NA	NA	NA	Non-Significant	DEG
ENST00000424453.1	MAYO	ENSG00000226690.8	AC013470.2	-0.619324	0.000356402	-0.336633	1	protein_coding	processed_transcript	-0.00948462	NA	NA	NA	NA	Non-Significant	DEG
ENST00000443874.1	MAYO	ENSG00000226690.8	AC013470.2	-0.619324	0.000356402	-0.299641	1	protein_coding	protein_coding	-0.0231397	NA	NA	NA	NA	Non-Significant	DEG
ENST00000635746.1	MAYO	ENSG00000226690.8	AC013470.2	-0.619324	0.000356402	-0.423616	0.0150992	protein_coding	protein_coding	0.00522461	NA	NA	NA	NA	Non-Significant	DEG
ENST00000636804.1	MAYO	ENSG00000226690.8	AC013470.2	-0.619324	0.000356402	-0.447608	1	protein_coding	protein_coding	-0.00645	NA	NA	NA	NA	Non-Significant	DEG
ENST00000641054.1	MAYO	ENSG00000226690.8	AC013470.2	-0.619324	0.000356402	-0.541948	0.0839642	protein_coding	processed_transcript	0.0339613	NA	NA	NA	NA	Non-Significant	DEG
ENST00000611632.1	MSBB BM36	ENSG00000278193.1	AC013562.2	-0.605382	0.000408559	-0.614848	0.000833939	unprocessed_pseudogene	unprocessed_pseudogene	0	NA	NA	NA	NA	Non-Significant	DEG
ENST00000518155.1	MSBB BM36	ENSG00000253560.1	AC013643.1	1.0047	0.00189608	0.995517	0.00557916	processed_pseudogene	processed_pseudogene	0	NA	NA	NA	NA	Non-Significant	DEG
ENST00000578794.2	MAYO	ENSG00000266086.2	AC015813.2	-0.388209	0.000249707	-0.383816	0.0003445	protein_coding	nonsense_mediated_decay	0	NA	NA	NA	NA	Non-Significant	DEG
ENST00000478739.2	MSBB BM36	ENSG00000240813.2	AC015908.1	0.974258	0.00188035	0.951322	0.00598885	processed_pseudogene	processed_pseudogene	0	NA	NA	NA	NA	Non-Significant	DEG
ENST00000548175.1	MAYO	ENSG00000257680.1	AC016144.1	0.709317	0.000247023	0.719937	0.000347538	processed_pseudogene	processed_pseudogene	0	NA	NA	NA	NA	Non-Significant	DEG
ENST00000547971.1	MSBB BM36	ENSG00000257287.1	AC016256.1	-0.57498	0.00602748	-0.588412	0.011141	processed_pseudogene	processed_pseudogene	0	NA	NA	NA	NA	Non-Significant	DEG
ENST00000265882.5	MAYO	ENSG00000223427.1	AC016716.1	0.954494	0.000715117	0.965481	0.00106272	processed_pseudogene	processed_pseudogene	0	NA	NA	NA	NA	Non-Significant	DEG
ENST00000409132.2	MSBB BM36	ENSG00000213642.3	AC016769.1	-0.639135	0.0015353	-0.644915	0.0036811	processed_pseudogene	processed_pseudogene	0	NA	NA	NA	NA	Non-Significant	DEG
ENST00000442571.1	MSBB BM36	ENSG00000228225.1	AC016908.1	-0.696089	0.00264456	-0.703609	0.00668707	processed_pseudogene	processed_pseudogene	0	NA	NA	NA	NA	Non-Significant	DEG
ENST00000411999.1	MSBB BM36	ENSG00000224442.1	AC017035.1	0.394241	0.00685367	0.378277	0.0148812	processed_pseudogene	processed_pseudogene	0	NA	NA	NA	NA	Non-Significant	DEG
ENST00000638191.1	MSBB BM36	ENSG00000284220.2	AC017081.3	0.405191	0.00555162	0.386369	0.0198607	protein_coding	protein_coding	0	NA	NA	NA	NA	Non-Significant	DEG
ENST00000647191.1	MSBB BM36	ENSG00000284220.2	AC017081.3	0.405191	0.00555162	0.386369	0.0198607	protein_coding	protein_coding	0	NA	NA	NA	NA	Non-Significant	DEG
ENST00000437554.1	MSBB BM36	ENSG00000225314.1	AC018634.1	1.37325	5.30048e-05	1.35877	0.000218387	processed_pseudogene	processed_pseudogene	0	NA	NA	NA	NA	Non-Significant	DEG
ENST00000429934.1	MSBB BM36	ENSG00000229677.1	AC018644.1	0.896325	0.00022842	0.88894	0.000788569	processed_pseudogene	processed_pseudogene	0	NA	NA	NA	NA	Non-Significant	DEG
ENST00000509111.2	MAYO	ENSG00000272297.2	AC018709.1	0.640317	0.000101608	0.648227	0.000154718	protein_coding	protein_coding	0	NA	NA	NA	NA	Non-Significant	DEG
ENST00000637807.1	ROSMAP	ENSG00000283321.1	AC019117.2	-0.590204	0.00509908	-0.590171	0.0158827	protein_coding	protein_coding	0	NA	NA	NA	NA	Non-Significant	DEG
ENST00000382242.3	MAYO	ENSG00000205898.3	AC019155.1	0.461177	0.000638417	0.474332	0.000594985	processed_pseudogene	processed_pseudogene	0	NA	NA	NA	NA	Non-Significant	DEG
ENST00000648240.1	MSBB BM36	ENSG00000285526.1	AC020907.6	0.801428	0.000178024	0.79973	0.00112705	protein_coding	protein_coding	0	NA	NA	NA	NA	Non-Significant	DEG
ENST00000468434.1	MSBB BM36	ENSG00000241592.1	AC021074.2	-0.579584	0.0062147	-0.587142	0.0183826	processed_pseudogene	processed_pseudogene	0	NA	NA	NA	NA	Non-Significant	DEG
ENST00000644661.1	MAYO	ENSG00000285480.1	AC021097.3	-0.66959	0.00234811	-0.652526	0.00490864	protein_coding	protein_coding	0	NA	NA	NA	NA	Non-Significant	DEG
ENST00000509020.2	MAYO	ENSG00000249863.2	AC021106.1	0.428548	0.000258915	0.440754	0.00032313	processed_pseudogene	processed_pseudogene	0	NA	NA	NA	NA	Non-Significant	DEG
ENST00000468797.1	MSBB BM36	ENSG00000240775.1	AC021205.1	0.59464	0.000268399	0.584928	0.000869112	processed_pseudogene	processed_pseudogene	0	NA	NA	NA	NA	Non-Significant	DEG
ENST00000495947.1	MSBB BM36	ENSG00000240419.1	AC022206.1	-0.511256	7.10657e-05	-0.512442	0.000119924	processed_pseudogene	processed_pseudogene	0	NA	NA	NA	NA	Non-Significant	DEG
ENST00000503430.1	MAYO	ENSG00000250979.1	AC022905.1	-0.8137	0.000691207	-0.812929	0.00161666	unprocessed_pseudogene	unprocessed_pseudogene	0	NA	NA	NA	NA	Non-Significant	DEG
ENST00000503430.1	MSBB BM36	ENSG00000250979.1	AC022905.1	-0.569815	9.02077e-05	-0.574206	0.000314496	unprocessed_pseudogene	unprocessed_pseudogene	0	NA	NA	NA	NA	Non-Significant	DEG
ENST00000617434.1	MAYO	ENSG00000275488.1	AC023509.5	-0.747764	0.00376494	-0.722561	0.00698011	processed_pseudogene	processed_pseudogene	0	NA	NA	NA	NA	Non-Significant	DEG
ENST00000617434.1	MSBB BM36	ENSG00000275488.1	AC023509.5	0.511928	0.000303365	0.500003	0.00072491	processed_pseudogene	processed_pseudogene	0	NA	NA	NA	NA	Non-Significant	DEG
ENST00000534576.1	ROSMAP	ENSG00000255437.1	AC023538.1	0.520771	0.00288439	0.504695	0.00954875	processed_pseudogene	processed_pseudogene	0	NA	NA	NA	NA	Non-Significant	DEG
ENST00000534576.1	MAYO	ENSG00000255437.1	AC023538.1	1.56343	0.000206888	1.56483	1	processed_pseudogene	processed_pseudogene	0	NA	NA	NA	NA	Non-Significant	DEG
ENST00000518463.1	MSBB BM36	ENSG00000253175.1	AC023632.1	0.567188	0.00689064	0.556338	0.0160944	processed_pseudogene	processed_pseudogene	0	NA	NA	NA	NA	Non-Significant	DEG
ENST00000607809.5	MSBB BM44	ENSG00000250654.7	AC023794.3	-0.0656294	0.660294	0.115128	1	transcribed_unprocessed_pseudogene	processed_transcript	0.074144	0.00676483	0.00676483	0.00995459	0.00676483	DTU	Non-Significant
ENST00000566704.1	MSBB BM36	ENSG00000259922.1	AC023825.1	0.753434	0.00695891	0.741412	0.017867	processed_pseudogene	processed_pseudogene	0	NA	NA	NA	NA	Non-Significant	DEG
ENST00000637860.1	MSBB BM36	ENSG00000283381.1	AC024614.3	-0.779313	3.79416e-06	-0.791683	8.21123e-06	unprocessed_pseudogene	unprocessed_pseudogene	0	NA	NA	NA	NA	Non-Significant	DEG
ENST00000391394.4	MAYO	ENSG00000177359.20	AC024940.1	-0.798325	0.000232277	-0.76899	0.00133772	transcribed_unprocessed_pseudogene	processed_transcript	-0.0103657	NA	NA	NA	NA	Non-Significant	DEG
ENST00000542490.5	MAYO	ENSG00000177359.20	AC024940.1	-0.798325	0.000232277	-0.145203	0.815482	transcribed_unprocessed_pseudogene	processed_transcript	0.115047	NA	NA	NA	NA	NA	DEG
ENST00000542925.5	MAYO	ENSG00000177359.20	AC024940.1	-0.798325	0.000232277	-1.24196	0.0114342	transcribed_unprocessed_pseudogene	processed_transcript	-0.112294	NA	NA	NA	NA	NA	DEG
ENST00000641844.2	MAYO	ENSG00000177359.20	AC024940.1	-0.798325	0.000232277	-0.410616	1	transcribed_unprocessed_pseudogene	transcribed_unprocessed_pseudogene	-0.000684	NA	NA	NA	NA	Non-Significant	DEG
ENST00000642199.1	MAYO	ENSG00000177359.20	AC024940.1	-0.798325	0.000232277	-0.162494	1	transcribed_unprocessed_pseudogene	processed_transcript	-0.00142883	NA	NA	NA	NA	Non-Significant	DEG
ENST00000643651.1	MAYO	ENSG00000177359.20	AC024940.1	-0.798325	0.000232277	-0.0849052	1	transcribed_unprocessed_pseudogene	processed_transcript	0.0102211	NA	NA	NA	NA	Non-Significant	DEG
ENST00000618795.1	MAYO	ENSG00000277532.1	AC025048.5	-1.20116	0.000109851	-1.22486	0.000204578	unprocessed_pseudogene	unprocessed_pseudogene	0	NA	NA	NA	NA	Non-Significant	DEG
ENST00000485045.1	MSBB BM36	ENSG00000240874.1	AC025271.1	1.22017	0.000201891	1.22018	0.000880839	processed_pseudogene	processed_pseudogene	0	NA	NA	NA	NA	Non-Significant	DEG
ENST00000550230.1	MSBB BM36	ENSG00000257289.1	AC025423.5	0.916202	0.000973272	0.900007	0.00303716	processed_pseudogene	processed_pseudogene	0	NA	NA	NA	NA	Non-Significant	DEG
ENST00000502728.1	MSBB BM36	ENSG00000248185.1	AC025445.1	-0.716156	0.0065446	-0.721152	0.0144181	processed_pseudogene	processed_pseudogene	0	NA	NA	NA	NA	Non-Significant	DEG
ENST00000479856.1	MSBB BM36	ENSG00000244604.1	AC025518.1	-0.626415	0.000183637	-0.629901	0.00050974	processed_pseudogene	processed_pseudogene	0	NA	NA	NA	NA	Non-Significant	DEG
ENST00000582078.2	MSBB BM44	ENSG00000266179.2	AC025627.3	-4.40628	9.95189e-09	-4.39456	1	processed_pseudogene	processed_pseudogene	0	NA	NA	NA	NA	Non-Significant	DEG
ENST00000398900.2	MAYO	ENSG00000213174.3	AC026316.1	-1.04777	0.00853651	-1.01806	0.0176175	processed_pseudogene	processed_pseudogene	0	NA	NA	NA	NA	Non-Significant	DEG
ENST00000462549.1	MAYO	ENSG00000240751.1	AC026348.1	0.627668	7.347e-05	0.641008	6.89205e-05	processed_pseudogene	processed_pseudogene	0	NA	NA	NA	NA	Non-Significant	DEG
ENST00000570054.3	MSBB BM36	ENSG00000260914.3	AC026464.4	-0.482682	0.00116942	-0.48856	0.00953426	protein_coding	protein_coding	0	NA	NA	NA	NA	Non-Significant	DEG
ENST00000515352.1	MSBB BM36	ENSG00000250140.1	AC026801.1	0.552021	0.00350947	0.539306	0.00957211	processed_pseudogene	processed_pseudogene	0	NA	NA	NA	NA	Non-Significant	DEG
ENST00000476047.1	MSBB BM36	ENSG00000240809.1	AC026877.1	-0.601021	3.18253e-08	-0.609541	7.40031e-08	processed_pseudogene	processed_pseudogene	0	NA	NA	NA	NA	Non-Significant	DEG
ENST00000429771.1	MAYO	ENSG00000224647.2	AC026954.1	-0.834536	0.000158703	-0.792534	0.000554107	unitary_pseudogene	unitary_pseudogene	0	NA	NA	NA	NA	Non-Significant	DEG
ENST00000611559.1	MSBB BM36	ENSG00000273851.1	AC027088.4	-0.708202	0.00130212	-0.719103	0.00298685	transcribed_processed_pseudogene	transcribed_processed_pseudogene	0	NA	NA	NA	NA	Non-Significant	DEG
ENST00000563702.1	MSBB BM36	ENSG00000260685.1	AC027104.1	-0.622097	0.00166123	-0.630154	0.00368239	processed_pseudogene	processed_pseudogene	0	NA	NA	NA	NA	Non-Significant	DEG
ENST00000445234.1	MAYO	ENSG00000223703.1	AC027612.1	-1.52815	0.000754323	-1.49005	0.00192342	unprocessed_pseudogene	unprocessed_pseudogene	0	NA	NA	NA	NA	Non-Significant	DEG
ENST00000575326.1	MAYO	ENSG00000262248.1	AC027796.2	-0.846206	0.000123629	-0.824632	0.000256825	processed_pseudogene	processed_pseudogene	0	NA	NA	NA	NA	Non-Significant	DEG
ENST00000571784.1	ROSMAP	ENSG00000262384.1	AC034268.1	-0.462292	0.00530753	-0.472525	0.0106691	processed_pseudogene	processed_pseudogene	0	NA	NA	NA	NA	Non-Significant	DEG
ENST00000571784.1	MSBB BM36	ENSG00000262384.1	AC034268.1	-1.30717	5.18925e-05	-1.31755	0.000147627	processed_pseudogene	processed_pseudogene	0	NA	NA	NA	NA	Non-Significant	DEG
ENST00000570544.1	MSBB BM36	ENSG00000263017.1	AC036164.1	1.17054	0.000869709	1.18171	0.00285456	processed_pseudogene	processed_pseudogene	0	NA	NA	NA	NA	Non-Significant	DEG
ENST00000560646.2	MSBB BM36	ENSG00000259433.2	AC051619.3	0.531632	0.00190353	0.516073	0.00610465	processed_pseudogene	processed_pseudogene	0	NA	NA	NA	NA	Non-Significant	DEG
ENST00000590824.1	MAYO	ENSG00000267102.1	AC060766.1	0.522024	0.000406913	0.533619	0.000464376	transcribed_processed_pseudogene	transcribed_processed_pseudogene	0	NA	NA	NA	NA	Non-Significant	DEG
ENST00000590824.1	MSBB BM36	ENSG00000267102.1	AC060766.1	0.886551	1.40492e-06	0.875486	1.10025e-05	transcribed_processed_pseudogene	transcribed_processed_pseudogene	0	NA	NA	NA	NA	Non-Significant	DEG
ENST00000590539.1	MSBB BM22	ENSG00000267648.1	AC060766.5	0.636413	0.00990636	0.599732	1	transcribed_processed_pseudogene	transcribed_processed_pseudogene	0	NA	NA	NA	NA	Non-Significant	DEG
ENST00000590539.1	MSBB BM36	ENSG00000267648.1	AC060766.5	0.834524	1.28842e-05	0.834571	6.22528e-05	transcribed_processed_pseudogene	transcribed_processed_pseudogene	0	NA	NA	NA	NA	Non-Significant	DEG
ENST00000437876.1	ROSMAP	ENSG00000226080.1	AC062028.1	-0.390353	0.00410212	-0.400537	0.0101967	processed_pseudogene	processed_pseudogene	0	NA	NA	NA	NA	Non-Significant	DEG
ENST00000552036.1	MSBB BM10	ENSG00000258230.2	AC063950.1	0.0728574	0.641167	0.270316	1	transcribed_processed_pseudogene	transcribed_processed_pseudogene	0.079875	0.0463429	0.0463429	0.0467741	0	DTU	Non-Significant
ENST00000600133.1	MSBB BM10	ENSG00000258230.2	AC063950.1	0.0728574	0.641167	-0.11756	1	transcribed_processed_pseudogene	processed_transcript	-0.079875	0.0463429	0.0463429	0.0467741	0	DTU	Non-Significant
ENST00000494869.2	MSBB BM36	ENSG00000240661.3	AC063952.1	0.603974	0.00659178	0.188878	0.64157	transcribed_unitary_pseudogene	processed_transcript	-0.0480132	NA	NA	NA	NA	Non-Significant	DEG
ENST00000634410.1	MSBB BM36	ENSG00000240661.3	AC063952.1	0.603974	0.00659178	0.181675	1	transcribed_unitary_pseudogene	transcribed_unitary_pseudogene	-0.0164762	NA	NA	NA	NA	Non-Significant	DEG
ENST00000635496.1	MSBB BM36	ENSG00000240661.3	AC063952.1	0.603974	0.00659178	0.500247	0.00679709	transcribed_unitary_pseudogene	processed_transcript	0.0702374	NA	NA	NA	NA	NA	DEG
ENST00000637360.1	MSBB BM36	ENSG00000240661.3	AC063952.1	0.603974	0.00659178	0.169944	0.739206	transcribed_unitary_pseudogene	processed_transcript	-0.00574335	NA	NA	NA	NA	Non-Significant	DEG
ENST00000436522.2	MAYO	ENSG00000243981.4	AC064862.6	-0.1492	0.0462571	-0.327688	0.0126865	transcribed_processed_pseudogene	processed_transcript	-0.052284	0.0223259	0.0223259	0.0229486	0.0223259	DTU	Non-Significant
ENST00000482222.1	MSBB BM36	ENSG00000237964.3	AC068042.1	-0.78873	0.00118549	-0.793322	0.00323527	processed_pseudogene	processed_pseudogene	0	NA	NA	NA	NA	Non-Significant	DEG
ENST00000636397.1	MSBB BM36	ENSG00000250644.3	AC068580.4	-0.223832	0.125675	0.308938	0.0657305	protein_coding	protein_coding	0.100319	0.00138843	0.00138843	0.00217746	0	DTU	Non-Significant
ENST00000636615.1	MSBB BM36	ENSG00000250644.3	AC068580.4	-0.223832	0.125675	-0.403624	0.0559934	protein_coding	protein_coding	-0.0951028	0.00138843	0.00138843	0.00217746	0	DTU	Non-Significant
ENST00000641602.1	MAYO	ENSG00000284613.1	AC068587.5	-0.658001	0.00200708	-0.636654	0.0050504	transcribed_unprocessed_pseudogene	transcribed_unprocessed_pseudogene	0	NA	NA	NA	NA	Non-Significant	DEG
ENST00000641210.1	MAYO	ENSG00000284746.1	AC068587.8	-0.505791	0.000195008	-0.498619	0.000741781	transcribed_unprocessed_pseudogene	transcribed_unprocessed_pseudogene	0	NA	NA	NA	NA	Non-Significant	DEG
ENST00000493579.1	MAYO	ENSG00000239880.1	AC068760.1	-0.94526	0.0083033	-0.92962	0.0154629	processed_pseudogene	processed_pseudogene	0	NA	NA	NA	NA	Non-Significant	DEG
ENST00000494792.1	MAYO	ENSG00000258539.1	AC068896.1	-0.635449	2.37572e-06	-0.594779	7.36077e-06	protein_coding	nonsense_mediated_decay	0	NA	NA	NA	NA	Non-Significant	DEG
ENST00000446716.5	MAYO	ENSG00000284820.1	AC068946.2	-0.379754	0.00387068	-0.372122	0.00511935	protein_coding	nonsense_mediated_decay	0	NA	NA	NA	NA	Non-Significant	DEG
ENST00000489433.1	MSBB BM36	ENSG00000241634.1	AC069499.1	-0.569212	0.00291831	-0.587749	0.00564201	processed_pseudogene	processed_pseudogene	0	NA	NA	NA	NA	Non-Significant	DEG
ENST00000496556.1	MAYO	ENSG00000231359.3	AC072052.1	-0.836554	1.21837e-09	-0.818823	6.79173e-09	processed_pseudogene	processed_pseudogene	0	NA	NA	NA	NA	Non-Significant	DEG
ENST00000434352.1	MSBB BM36	ENSG00000228335.1	AC073063.1	0.73389	0.000146657	0.713398	0.00077033	processed_pseudogene	processed_pseudogene	0	NA	NA	NA	NA	Non-Significant	DEG
ENST00000398059.3	MSBB BM36	ENSG00000228209.1	AC073091.1	-0.750394	0.000262172	-0.744823	0.00105039	processed_pseudogene	processed_pseudogene	0	NA	NA	NA	NA	Non-Significant	DEG
ENST00000603205.1	MSBB BM36	ENSG00000271356.1	AC073091.2	-0.63203	0.00120759	-0.638832	0.00294086	processed_pseudogene	processed_pseudogene	0	NA	NA	NA	NA	Non-Significant	DEG
ENST00000368895.2	MSBB BM36	ENSG00000255624.3	AC073585.1	-0.383138	0.000707372	-0.621447	0.000821728	transcribed_processed_pseudogene	transcribed_processed_pseudogene	-0.119708	NA	NA	NA	NA	NA	DEG
ENST00000425266.2	MSBB BM36	ENSG00000255624.3	AC073585.1	-0.383138	0.000707372	-0.19244	0.255433	transcribed_processed_pseudogene	processed_transcript	0.119708	NA	NA	NA	NA	NA	DEG
ENST00000381380.3	MAYO	ENSG00000227158.1	AC073621.1	0.748578	0.00791703	0.76374	0.0110122	processed_pseudogene	processed_pseudogene	0	NA	NA	NA	NA	Non-Significant	DEG
ENST00000641589.1	MAYO	ENSG00000284636.1	AC073648.6	-0.773662	0.00420396	-0.763912	0.00893071	unprocessed_pseudogene	unprocessed_pseudogene	0	NA	NA	NA	NA	Non-Significant	DEG
ENST00000417338.1	ROSMAP	ENSG00000224425.2	AC073869.2	-0.506699	0.00267522	-0.516791	0.00735938	processed_pseudogene	processed_pseudogene	0	NA	NA	NA	NA	Non-Significant	DEG
ENST00000548360.1	MSBB BM44	ENSG00000144785.8	AC073896.1	-0.170625	0.309054	-0.953241	1	protein_coding	protein_coding	-0.0904071	0.026103	0.026103	0.0294748	0.026103	DTU	Non-Significant
ENST00000560476.2	MSBB BM36	ENSG00000259509.2	AC073941.2	1.24056	1.52931e-06	1.22725	7.26459e-06	processed_pseudogene	processed_pseudogene	0	NA	NA	NA	NA	Non-Significant	DEG
ENST00000470389.1	MSBB BM36	ENSG00000242278.1	AC074051.1	-0.625561	0.00132156	-0.630931	0.00246825	processed_pseudogene	processed_pseudogene	0	NA	NA	NA	NA	Non-Significant	DEG
ENST00000570238.2	MSBB BM36	ENSG00000260817.2	AC074051.3	-0.610848	0.00619481	-0.617679	0.0125318	processed_pseudogene	processed_pseudogene	0	NA	NA	NA	NA	Non-Significant	DEG
ENST00000518227.1	MAYO	ENSG00000265690.7	AC074143.1	-0.441911	3.02584e-05	-0.366763	0.00119301	protein_coding	nonsense_mediated_decay	0.0304583	NA	NA	NA	NA	Non-Significant	DEG
ENST00000518753.5	MAYO	ENSG00000265690.7	AC074143.1	-0.441911	3.02584e-05	0.607825	1	protein_coding	nonsense_mediated_decay	0.0137326	NA	NA	NA	NA	Non-Significant	DEG
ENST00000523360.1	MAYO	ENSG00000265690.7	AC074143.1	-0.441911	3.02584e-05	-0.9262	1	protein_coding	processed_transcript	-0.0098439	NA	NA	NA	NA	Non-Significant	DEG
ENST00000580114.5	MAYO	ENSG00000265690.7	AC074143.1	-0.441911	3.02584e-05	-0.734766	0.0079553	protein_coding	nonsense_mediated_decay	-0.0343482	NA	NA	NA	NA	Non-Significant	DEG
ENST00000469870.1	MSBB BM36	ENSG00000243813.1	AC078857.1	-0.43086	0.002349	-0.450208	0.00220126	processed_pseudogene	processed_pseudogene	0	NA	NA	NA	NA	Non-Significant	DEG
ENST00000511111.1	MAYO	ENSG00000251188.1	AC079140.3	-0.480192	1.25641e-05	-0.475167	5.11075e-05	processed_pseudogene	processed_pseudogene	0	NA	NA	NA	NA	Non-Significant	DEG
ENST00000509840.1	MSBB BM36	ENSG00000250547.1	AC079238.1	-0.827915	3.52975e-05	-0.83274	9.70937e-05	processed_pseudogene	processed_pseudogene	0	NA	NA	NA	NA	Non-Significant	DEG
ENST00000481228.1	MSBB BM36	ENSG00000242103.1	AC079841.1	-0.500643	0.000331407	-0.512668	0.000462455	processed_pseudogene	processed_pseudogene	0	NA	NA	NA	NA	Non-Significant	DEG
ENST00000534985.1	MSBB BM36	ENSG00000256399.1	AC079866.1	0.522881	0.000153519	0.512501	0.000345366	processed_pseudogene	processed_pseudogene	0	NA	NA	NA	NA	Non-Significant	DEG
ENST00000454465.2	MSBB BM36	ENSG00000204745.4	AC083899.1	-0.45359	0.00556016	-0.476359	0.0113796	unprocessed_pseudogene	unprocessed_pseudogene	0	NA	NA	NA	NA	Non-Significant	DEG
ENST00000392530.2	MAYO	ENSG00000213144.2	AC084880.1	0.802905	2.31408e-08	0.815978	1.74221e-08	processed_pseudogene	processed_pseudogene	0	NA	NA	NA	NA	Non-Significant	DEG
ENST00000392530.2	MSBB BM36	ENSG00000213144.2	AC084880.1	0.816022	8.96234e-06	0.804889	0.000109145	processed_pseudogene	processed_pseudogene	0	NA	NA	NA	NA	Non-Significant	DEG
ENST00000530632.1	MSBB BM36	ENSG00000254712.1	AC087280.1	-0.744052	3.45389e-06	-0.74643	7.17206e-06	processed_pseudogene	processed_pseudogene	0	NA	NA	NA	NA	Non-Significant	DEG
ENST00000561684.1	MSBB BM44	ENSG00000260382.1	AC087481.1	0.706646	0.00363623	0.638473	1	processed_pseudogene	processed_pseudogene	0	NA	NA	NA	NA	Non-Significant	DEG
ENST00000560974.3	MAYO	ENSG00000259286.3	AC087639.1	-0.413445	0.00942724	-0.399934	0.0175776	processed_pseudogene	processed_pseudogene	0	NA	NA	NA	NA	Non-Significant	DEG
ENST00000557561.2	MSBB BM36	ENSG00000258611.2	AC087641.1	0.840432	0.000592321	0.830865	0.00312463	transcribed_processed_pseudogene	transcribed_processed_pseudogene	0	NA	NA	NA	NA	Non-Significant	DEG
ENST00000601399.3	MSBB BM36	ENSG00000268279.4	AC090004.1	0.390302	0.00100466	0.414599	0.00980836	protein_coding	processed_transcript	0.0269543	NA	NA	NA	NA	Non-Significant	DEG
ENST00000608606.1	MSBB BM36	ENSG00000268279.4	AC090004.1	0.390302	0.00100466	-0.34428	1	protein_coding	nonsense_mediated_decay	-0.00149759	NA	NA	NA	NA	Non-Significant	DEG
ENST00000626721.1	MSBB BM36	ENSG00000268279.4	AC090004.1	0.390302	0.00100466	0.378786	0.164047	protein_coding	processed_transcript	-0.0254567	NA	NA	NA	NA	Non-Significant	DEG
ENST00000548612.1	MSBB BM36	ENSG00000257308.1	AC090017.1	-0.55335	0.00460893	-0.565334	0.00878663	processed_pseudogene	processed_pseudogene	0	NA	NA	NA	NA	Non-Significant	DEG
ENST00000535243.1	MSBB BM36	ENSG00000256630.1	AC090424.1	0.439265	0.00602936	0.423719	0.0141809	unprocessed_pseudogene	unprocessed_pseudogene	0	NA	NA	NA	NA	Non-Significant	DEG
ENST00000584708.1	MSBB BM36	ENSG00000265099.1	AC090774.1	-0.716414	0.00780831	-0.714963	0.0188165	processed_pseudogene	processed_pseudogene	0	NA	NA	NA	NA	Non-Significant	DEG
ENST00000523800.1	MSBB BM36	ENSG00000253107.1	AC090819.1	-0.669041	0.00206031	-0.678451	0.00397246	processed_pseudogene	processed_pseudogene	0	NA	NA	NA	NA	Non-Significant	DEG
ENST00000561418.2	MSBB BM36	ENSG00000259392.2	AC090877.1	-0.510822	0.00423647	-0.517718	0.00731406	transcribed_processed_pseudogene	transcribed_processed_pseudogene	0	NA	NA	NA	NA	Non-Significant	DEG
ENST00000633427.1	MSBB BM36	ENSG00000282410.1	AC090877.3	-0.510822	0.00423647	-0.517718	0.00731406	transcribed_processed_pseudogene	transcribed_processed_pseudogene	0	NA	NA	NA	NA	Non-Significant	DEG
ENST00000466297.1	MAYO	ENSG00000213939.4	AC091153.1	-0.468083	0.00523558	-0.45346	0.0104884	processed_pseudogene	processed_pseudogene	0	NA	NA	NA	NA	Non-Significant	DEG
ENST00000561573.1	MSBB BM36	ENSG00000261147.1	AC091167.2	0.477658	0.00974424	0.459183	0.0294031	protein_coding	nonsense_mediated_decay	0	NA	NA	NA	NA	Non-Significant	DEG
ENST00000643320.1	MSBB BM44	ENSG00000284858.1	AC091185.2	0.485674	0.00587547	0.426811	1	processed_pseudogene	processed_pseudogene	0	NA	NA	NA	NA	Non-Significant	DEG
ENST00000643320.1	MSBB BM36	ENSG00000284858.1	AC091185.2	0.501325	0.00105443	0.483404	0.0030699	processed_pseudogene	processed_pseudogene	0	NA	NA	NA	NA	Non-Significant	DEG
ENST00000426478.1	MAYO	ENSG00000239486.1	AC091390.3	-0.690964	1.58258e-07	-0.680126	2.86013e-07	unprocessed_pseudogene	unprocessed_pseudogene	0	NA	NA	NA	NA	Non-Significant	DEG
ENST00000476426.5	MAYO	ENSG00000239969.5	AC091390.4	-0.422384	3.73708e-06	0.184969	0.774013	transcribed_unprocessed_pseudogene	transcribed_unprocessed_pseudogene	0.0163834	NA	NA	NA	NA	Non-Significant	DEG
ENST00000484974.5	MAYO	ENSG00000239969.5	AC091390.4	-0.422384	3.73708e-06	-0.544568	0.0016018	transcribed_unprocessed_pseudogene	processed_transcript	-0.0348132	NA	NA	NA	NA	Non-Significant	DEG
ENST00000492837.1	MAYO	ENSG00000239969.5	AC091390.4	-0.422384	3.73708e-06	-0.356666	0.0110746	transcribed_unprocessed_pseudogene	processed_transcript	0.0184235	NA	NA	NA	NA	Non-Significant	DEG
ENST00000484974.5	MSBB BM36	ENSG00000239969.5	AC091390.4	-0.0376686	0.798421	0.680715	0.00188244	transcribed_unprocessed_pseudogene	processed_transcript	0.122233	0.0163605	0.0163605	0.0185478	0.0163605	DTU	Non-Significant
ENST00000506658.1	MSBB BM36	ENSG00000249562.1	AC091885.1	-0.556929	9.73299e-05	-0.568604	0.000139777	processed_pseudogene	processed_pseudogene	0	NA	NA	NA	NA	Non-Significant	DEG
ENST00000500762.2	MSBB BM22	ENSG00000251250.2	AC091951.3	-0.529678	0.00978858	-0.83614	1	transcribed_unprocessed_pseudogene	transcribed_unprocessed_pseudogene	-0.0576694	NA	NA	NA	NA	NA	DEG
ENST00000512746.1	MSBB BM22	ENSG00000251250.2	AC091951.3	-0.529678	0.00978858	0.269978	1	transcribed_unprocessed_pseudogene	processed_transcript	0.00874694	NA	NA	NA	NA	Non-Significant	DEG
ENST00000650000.1	MSBB BM22	ENSG00000251250.2	AC091951.3	-0.529678	0.00978858	-0.359715	1	transcribed_unprocessed_pseudogene	processed_transcript	0.0489224	NA	NA	NA	NA	Non-Significant	DEG
ENST00000512324.1	MSBB BM36	ENSG00000250037.1	AC091965.2	0.53611	0.00804047	0.510943	0.0220188	unprocessed_pseudogene	unprocessed_pseudogene	0	NA	NA	NA	NA	Non-Significant	DEG
ENST00000603996.1	ROSMAP	ENSG00000270978.1	AC091982.2	0.403747	0.00631653	0.395072	0.0196541	processed_pseudogene	processed_pseudogene	0	NA	NA	NA	NA	Non-Significant	DEG
ENST00000469884.1	MSBB BM36	ENSG00000243916.1	AC092183.1	-0.517372	0.00292235	-0.515866	0.00719409	processed_pseudogene	processed_pseudogene	0	NA	NA	NA	NA	Non-Significant	DEG
ENST00000589470.1	MSBB BM36	ENSG00000267142.1	AC092296.2	-0.585633	8.17244e-05	-0.608543	0.000280606	processed_pseudogene	processed_pseudogene	0	NA	NA	NA	NA	Non-Significant	DEG
ENST00000538746.1	MSBB BM36	ENSG00000256079.1	AC092451.2	1.59597	1.55049e-06	1.57159	9.75731e-06	processed_pseudogene	processed_pseudogene	0	NA	NA	NA	NA	Non-Significant	DEG
ENST00000392417.2	MSBB BM36	ENSG00000213126.2	AC092642.1	-0.586971	0.00199872	-0.588146	0.00440506	processed_pseudogene	processed_pseudogene	0	NA	NA	NA	NA	Non-Significant	DEG
ENST00000461787.1	MAYO	ENSG00000240393.1	AC092691.2	0.781756	0.000190078	0.79241	0.000262769	processed_pseudogene	processed_pseudogene	0	NA	NA	NA	NA	Non-Significant	DEG
ENST00000521355.1	MSBB BM36	ENSG00000253137.1	AC092709.1	-0.459824	0.00112539	-0.470827	0.0013341	processed_pseudogene	processed_pseudogene	0	NA	NA	NA	NA	Non-Significant	DEG
ENST00000485389.1	MAYO	ENSG00000243116.1	AC092943.1	-0.605642	0.00333907	-0.591789	0.00706694	processed_pseudogene	processed_pseudogene	0	NA	NA	NA	NA	Non-Significant	DEG
ENST00000485389.1	MSBB BM36	ENSG00000243116.1	AC092943.1	-0.50739	0.00101574	-0.524181	0.00143329	processed_pseudogene	processed_pseudogene	0	NA	NA	NA	NA	Non-Significant	DEG
ENST00000370548.3	MSBB BM44	ENSG00000267561.2	AC093155.3	-0.567564	0.00138865	-0.612715	0.00366311	protein_coding	protein_coding	0	NA	NA	NA	NA	Non-Significant	DEG
ENST00000370548.3	MSBB BM22	ENSG00000267561.2	AC093155.3	-0.499249	0.00863524	-0.520032	0.028975	protein_coding	protein_coding	0	NA	NA	NA	NA	Non-Significant	DEG
ENST00000370548.3	MSBB BM36	ENSG00000267561.2	AC093155.3	-0.642094	1.60174e-05	-0.649289	0.000181626	protein_coding	protein_coding	0	NA	NA	NA	NA	Non-Significant	DEG
ENST00000440382.1	MSBB BM36	ENSG00000224493.1	AC093156.1	-0.446245	0.000580866	-0.449921	0.000826729	processed_pseudogene	processed_pseudogene	0	NA	NA	NA	NA	Non-Significant	DEG
ENST00000564755.1	MAYO	ENSG00000261588.1	AC093249.4	-0.513045	0.00385637	-0.50118	0.00754235	processed_pseudogene	processed_pseudogene	0	NA	NA	NA	NA	Non-Significant	DEG
ENST00000514549.2	MSBB BM36	ENSG00000248766.2	AC093303.1	-0.55666	0.00982198	-0.566558	0.0185106	processed_pseudogene	processed_pseudogene	0	NA	NA	NA	NA	Non-Significant	DEG
ENST00000444232.3	MSBB BM22	ENSG00000170846.17	AC093323.1	-0.267811	0.0032981	-0.655199	0.160511	protein_coding	nonsense_mediated_decay	-0.074822	0.00168642	0.00168642	0.00369203	0.00337285	DTU	Non-Significant
ENST00000450682.1	MSBB BM44	ENSG00000224370.1	AC093392.2	0.442811	0.00461409	0.386154	1	processed_pseudogene	processed_pseudogene	0	NA	NA	NA	NA	Non-Significant	DEG
ENST00000561830.2	MAYO	ENSG00000261245.2	AC093520.2	-0.648032	0.00944759	-0.624276	0.0175008	unprocessed_pseudogene	unprocessed_pseudogene	0	NA	NA	NA	NA	Non-Significant	DEG
ENST00000561830.2	MSBB BM36	ENSG00000261245.2	AC093520.2	0.872121	0.00651717	0.865232	0.018523	unprocessed_pseudogene	unprocessed_pseudogene	0	NA	NA	NA	NA	Non-Significant	DEG
ENST00000500559.6	MAYO	ENSG00000245958.6	AC093752.1	-0.196815	0.000281149	-1.77847	2.81113e-06	transcribed_unprocessed_pseudogene	processed_transcript	-0.0578407	2.40723e-06	2.40723e-06	4.67253e-06	7.22168e-06	DTU	Non-Significant
ENST00000509155.1	MSBB BM36	ENSG00000249780.1	AC093809.1	2.10629	1.27619e-05	2.14475	6.6259e-05	processed_pseudogene	processed_pseudogene	0	NA	NA	NA	NA	Non-Significant	DEG
ENST00000506662.2	MSBB BM36	ENSG00000251177.2	AC093829.1	0.470815	0.00429196	0.456004	0.0126248	unprocessed_pseudogene	unprocessed_pseudogene	0	NA	NA	NA	NA	Non-Significant	DEG
ENST00000607495.5	MSBB BM10	ENSG00000272305.5	AC096887.1	0.19299	0.13692	0.368842	1	protein_coding	nonsense_mediated_decay	0.0816927	0.0405408	0.0405408	0.0416376	0.0405408	DTU	Non-Significant
ENST00000400783.4	MSBB BM36	ENSG00000259848.8	AC097374.1	0.475443	0.00023785	0.193219	1	transcribed_unprocessed_pseudogene	transcribed_unprocessed_pseudogene	0.00249968	NA	NA	NA	NA	Non-Significant	DEG
ENST00000568768.5	MSBB BM36	ENSG00000259848.8	AC097374.1	0.475443	0.00023785	0.466219	0.00258252	transcribed_unprocessed_pseudogene	processed_transcript	0.0115182	NA	NA	NA	NA	Non-Significant	DEG
ENST00000582835.1	MSBB BM36	ENSG00000259848.8	AC097374.1	0.475443	0.00023785	0.270631	0.726552	transcribed_unprocessed_pseudogene	processed_transcript	-0.0140204	NA	NA	NA	NA	Non-Significant	DEG
ENST00000475555.1	MSBB BM36	ENSG00000228981.3	AC097658.1	0.436468	0.00678744	0.444793	0.0163031	processed_pseudogene	processed_pseudogene	0	NA	NA	NA	NA	Non-Significant	DEG
ENST00000511272.2	MSBB BM22	ENSG00000248452.2	AC097714.1	0.576788	0.00893795	0.547563	1	processed_pseudogene	processed_pseudogene	0	NA	NA	NA	NA	Non-Significant	DEG
ENST00000504151.1	MAYO	ENSG00000251516.1	AC098583.2	0.582842	0.00261225	0.588897	0.00422799	unprocessed_pseudogene	unprocessed_pseudogene	0	NA	NA	NA	NA	Non-Significant	DEG
ENST00000504151.1	MSBB BM36	ENSG00000251516.1	AC098583.2	0.424419	0.00667573	0.405245	0.0240847	unprocessed_pseudogene	unprocessed_pseudogene	0	NA	NA	NA	NA	Non-Significant	DEG
ENST00000512016.1	MSBB BM36	ENSG00000251429.1	AC098679.2	0.53066	0.000246416	0.335113	0.0178213	transcribed_processed_pseudogene	processed_transcript	-0.0330003	NA	NA	NA	NA	Non-Significant	DEG
ENST00000513994.1	MSBB BM36	ENSG00000251429.1	AC098679.2	0.53066	0.000246416	0.496949	0.023269	transcribed_processed_pseudogene	processed_transcript	0.00768435	NA	NA	NA	NA	Non-Significant	DEG
ENST00000514881.1	MSBB BM36	ENSG00000251429.1	AC098679.2	0.53066	0.000246416	0.65618	0.000300108	transcribed_processed_pseudogene	transcribed_processed_pseudogene	0.0253189	NA	NA	NA	NA	Non-Significant	DEG
ENST00000478593.1	MAYO	ENSG00000239793.1	AC098818.1	1.15572	7.50751e-08	1.16648	1.35507e-07	processed_pseudogene	processed_pseudogene	0	NA	NA	NA	NA	Non-Significant	DEG
ENST00000478593.1	MSBB BM36	ENSG00000239793.1	AC098818.1	0.994198	7.22948e-05	0.97088	0.000537612	processed_pseudogene	processed_pseudogene	0	NA	NA	NA	NA	Non-Significant	DEG
ENST00000498809.1	MSBB BM36	ENSG00000240265.1	AC099328.1	0.494521	0.00621119	0.481241	0.0178523	processed_pseudogene	processed_pseudogene	0	NA	NA	NA	NA	Non-Significant	DEG
ENST00000577660.1	MAYO	ENSG00000265303.1	AC099850.2	-0.758819	0.00274033	-0.766949	0.00473734	protein_coding	protein_coding	0	NA	NA	NA	NA	Non-Significant	DEG
ENST00000520351.1	MSBB BM36	ENSG00000254352.1	AC100854.1	-0.556539	0.000152518	-0.563795	0.000301934	processed_pseudogene	processed_pseudogene	0	NA	NA	NA	NA	Non-Significant	DEG
ENST00000415716.1	MAYO	ENSG00000235186.1	AC103563.8	-0.940056	0.00946179	-0.915065	0.0188147	unprocessed_pseudogene	unprocessed_pseudogene	0	NA	NA	NA	NA	Non-Significant	DEG
ENST00000579873.1	MSBB BM10	ENSG00000264057.1	AC103810.1	0.0365754	0.797015	0.579038	0.132176	transcribed_unprocessed_pseudogene	transcribed_unprocessed_pseudogene	0.0628573	0.000907327	0.00562076	0.00173523	0.00562076	DTU	Non-Significant
ENST00000585187.1	MSBB BM10	ENSG00000264057.1	AC103810.1	0.0365754	0.797015	-0.221169	0.179227	transcribed_unprocessed_pseudogene	processed_transcript	-0.0824691	0.000907327	0.000907327	0.00173523	0.000907327	DTU	Non-Significant
ENST00000579873.1	MSBB BM44	ENSG00000264057.1	AC103810.1	0.179897	0.191275	0.448243	1	transcribed_unprocessed_pseudogene	transcribed_unprocessed_pseudogene	0.0504978	0.0321683	0.0325978	0.035026	0.0325978	DTU	Non-Significant
ENST00000585187.1	MSBB BM44	ENSG00000264057.1	AC103810.1	0.179897	0.191275	-0.0839587	0.778135	transcribed_unprocessed_pseudogene	processed_transcript	-0.0768216	0.0321683	0.0321683	0.035026	0.0321683	DTU	Non-Significant
ENST00000585187.1	MAYO	ENSG00000264057.1	AC103810.1	-0.213538	0.0318855	-0.0931985	0.814911	transcribed_unprocessed_pseudogene	processed_transcript	0.0553716	0.0388976	0.0388976	0.0392338	0.0388976	DTU	Non-Significant
ENST00000579873.1	MSBB BM36	ENSG00000264057.1	AC103810.1	0.221066	0.0396107	0.708122	0.0451435	transcribed_unprocessed_pseudogene	transcribed_unprocessed_pseudogene	0.0690766	0.00054447	0.00054447	0.000967451	0.00054447	DTU	Non-Significant
ENST00000585187.1	MSBB BM36	ENSG00000264057.1	AC103810.1	0.221066	0.0396107	0.0283516	0.868837	transcribed_unprocessed_pseudogene	processed_transcript	-0.0644288	0.00054447	0.049687	0.000967451	0.049687	DTU	Non-Significant
ENST00000607821.1	MSBB BM36	ENSG00000272134.1	AC103810.6	0.456846	0.00658243	0.441379	0.0144931	processed_pseudogene	processed_pseudogene	0	NA	NA	NA	NA	Non-Significant	DEG
ENST00000533158.1	MAYO	ENSG00000255519.1	AC103855.4	0.596275	0.00707563	0.59736	0.0110865	processed_pseudogene	processed_pseudogene	0	NA	NA	NA	NA	Non-Significant	DEG
ENST00000506341.2	MSBB BM36	ENSG00000250345.2	AC104090.1	-0.588003	0.0012145	-0.603885	0.00225554	processed_pseudogene	processed_pseudogene	0	NA	NA	NA	NA	Non-Significant	DEG
ENST00000392363.2	MSBB BM36	ENSG00000213115.2	AC104131.1	-1.03091	7.1314e-05	-1.04225	0.000274343	processed_pseudogene	processed_pseudogene	0	NA	NA	NA	NA	Non-Significant	DEG
ENST00000485108.6	MAYO	ENSG00000283189.2	AC104452.1	-0.452166	2.37496e-06	-0.830312	1	protein_coding	processed_transcript	-0.00575585	NA	NA	NA	NA	Non-Significant	DEG
ENST00000636166.1	MAYO	ENSG00000283189.2	AC104452.1	-0.452166	2.37496e-06	-0.527735	0.740334	protein_coding	protein_coding	0.000654941	NA	NA	NA	NA	Non-Significant	DEG
ENST00000636204.1	MAYO	ENSG00000283189.2	AC104452.1	-0.452166	2.37496e-06	-0.719092	4.68264e-08	protein_coding	retained_intron	-0.0976199	NA	NA	NA	NA	NA	DEG
ENST00000637088.1	MAYO	ENSG00000283189.2	AC104452.1	-0.452166	2.37496e-06	-0.194413	0.190793	protein_coding	retained_intron	0.0533733	NA	NA	NA	NA	NA	DEG
ENST00000637442.1	MAYO	ENSG00000283189.2	AC104452.1	-0.452166	2.37496e-06	-0.671433	1	protein_coding	retained_intron	-0.00163846	NA	NA	NA	NA	Non-Significant	DEG
ENST00000638014.1	MAYO	ENSG00000283189.2	AC104452.1	-0.452166	2.37496e-06	-1.2313	1	protein_coding	nonsense_mediated_decay	-0.000834396	NA	NA	NA	NA	Non-Significant	DEG
ENST00000638079.1	MAYO	ENSG00000283189.2	AC104452.1	-0.452166	2.37496e-06	-0.496156	0.529842	protein_coding	nonsense_mediated_decay	-0.00458737	NA	NA	NA	NA	Non-Significant	DEG
ENST00000638115.1	MAYO	ENSG00000283189.2	AC104452.1	-0.452166	2.37496e-06	0.434249	0.693376	protein_coding	nonsense_mediated_decay	0.0564169	NA	NA	NA	NA	NA	DEG
ENST00000417340.1	MSBB BM36	ENSG00000229505.1	AC104455.1	-0.725494	0.00236877	-0.731506	0.00515122	processed_pseudogene	processed_pseudogene	0	NA	NA	NA	NA	Non-Significant	DEG
ENST00000588891.1	MAYO	ENSG00000267314.1	AC104532.1	0.749245	0.000452116	0.763331	0.000629553	protein_coding	nonsense_mediated_decay	0	NA	NA	NA	NA	Non-Significant	DEG
ENST00000427559.1	MSBB BM36	ENSG00000225496.1	AC104651.1	0.717009	7.13239e-05	0.699644	0.000331102	processed_pseudogene	processed_pseudogene	0	NA	NA	NA	NA	Non-Significant	DEG
ENST00000447549.1	MSBB BM36	ENSG00000232277.1	AC104651.2	0.58333	0.000711185	0.564165	0.00239734	processed_pseudogene	processed_pseudogene	0	NA	NA	NA	NA	Non-Significant	DEG
ENST00000512921.4	MAYO	ENSG00000281028.1	AC104662.2	0.486115	0.00309542	0.504021	0.00353346	protein_coding	protein_coding	0	NA	NA	NA	NA	Non-Significant	DEG
ENST00000613765.1	MSBB BM44	ENSG00000275562.1	AC104763.3	0.540447	0.00474333	0.476471	1	unprocessed_pseudogene	unprocessed_pseudogene	0	NA	NA	NA	NA	Non-Significant	DEG
ENST00000603335.1	MSBB BM36	ENSG00000271676.1	AC104771.1	-0.858475	0.0005099	-0.866138	0.00137236	processed_pseudogene	processed_pseudogene	0	NA	NA	NA	NA	Non-Significant	DEG
ENST00000642833.1	MSBB BM36	ENSG00000285237.1	AC104964.4	-0.40859	0.00273601	-0.414907	0.00422046	unprocessed_pseudogene	unprocessed_pseudogene	0	NA	NA	NA	NA	Non-Significant	DEG
ENST00000590718.1	MSBB BM22	ENSG00000267482.1	AC104996.3	0.605542	0.0075521	0.577263	1	unprocessed_pseudogene	unprocessed_pseudogene	0	NA	NA	NA	NA	Non-Significant	DEG
ENST00000455347.1	MAYO	ENSG00000236319.2	AC105021.1	1.33695	0.000808714	0.671141	1	transcribed_processed_pseudogene	processed_transcript	-0.0459891	NA	NA	NA	NA	Non-Significant	DEG
ENST00000570572.1	MAYO	ENSG00000236319.2	AC105021.1	1.33695	0.000808714	1.13128	1	transcribed_processed_pseudogene	transcribed_processed_pseudogene	0.0459891	NA	NA	NA	NA	Non-Significant	DEG
ENST00000434317.1	MAYO	ENSG00000213385.3	AC105052.2	-0.542862	1.68549e-05	-0.530767	5.27718e-05	processed_pseudogene	processed_pseudogene	0	NA	NA	NA	NA	Non-Significant	DEG
ENST00000440089.1	MAYO	ENSG00000228141.7	AC105339.1	-0.415523	2.10127e-05	-0.80076	0.201891	transcribed_unitary_pseudogene	processed_transcript	-0.0616026	NA	NA	NA	NA	NA	DEG
ENST00000440479.1	MAYO	ENSG00000228141.7	AC105339.1	-0.415523	2.10127e-05	-0.287537	0.00818386	transcribed_unitary_pseudogene	processed_transcript	0.0507941	NA	NA	NA	NA	NA	DEG
ENST00000559535.6	MAYO	ENSG00000228141.7	AC105339.1	-0.415523	2.10127e-05	-0.371232	0.489136	transcribed_unitary_pseudogene	processed_transcript	0.00471504	NA	NA	NA	NA	Non-Significant	DEG
ENST00000636249.1	MAYO	ENSG00000228141.7	AC105339.1	-0.415523	2.10127e-05	-0.155283	1	transcribed_unitary_pseudogene	transcribed_unitary_pseudogene	0.00609831	NA	NA	NA	NA	Non-Significant	DEG
ENST00000560043.1	MAYO	ENSG00000259707.1	AC105339.4	-0.497465	0.00337928	-0.480391	0.00510022	processed_pseudogene	processed_pseudogene	0	NA	NA	NA	NA	Non-Significant	DEG
ENST00000506991.1	MSBB BM44	ENSG00000248305.1	AC105416.1	1.01702	0.00724625	0.959427	1	processed_pseudogene	processed_pseudogene	0	NA	NA	NA	NA	Non-Significant	DEG
ENST00000568646.1	MSBB BM36	ENSG00000260797.1	AC106734.1	-0.730632	0.00295384	-0.740675	0.00731939	processed_pseudogene	processed_pseudogene	0	NA	NA	NA	NA	Non-Significant	DEG
ENST00000568660.1	MAYO	ENSG00000260082.1	AC106886.1	-0.523459	0.00686276	-0.493972	0.0147066	processed_pseudogene	processed_pseudogene	0	NA	NA	NA	NA	Non-Significant	DEG
ENST00000613695.1	MAYO	ENSG00000277998.1	AC107075.1	-4.10196	0.000469991	-4.15152	0.000469654	unprocessed_pseudogene	unprocessed_pseudogene	0	NA	NA	NA	NA	Non-Significant	DEG
ENST00000414975.1	MAYO	ENSG00000230702.1	AC107081.1	-0.58677	0.00502081	-0.577739	0.0121949	processed_pseudogene	processed_pseudogene	0	NA	NA	NA	NA	Non-Significant	DEG
ENST00000422478.3	MSBB BM36	ENSG00000227514.3	AC107890.1	-0.597445	0.000169028	-0.601935	0.000436057	processed_pseudogene	processed_pseudogene	0	NA	NA	NA	NA	Non-Significant	DEG
ENST00000641623.1	MAYO	ENSG00000284610.1	AC107918.4	-0.385049	0.000451697	-0.345412	1	transcribed_unprocessed_pseudogene	transcribed_unprocessed_pseudogene	-0.00408546	NA	NA	NA	NA	Non-Significant	DEG
ENST00000641966.1	MAYO	ENSG00000284610.1	AC107918.4	-0.385049	0.000451697	-0.368955	0.000977466	transcribed_unprocessed_pseudogene	processed_transcript	0.00408546	NA	NA	NA	NA	Non-Significant	DEG
ENST00000496068.1	MSBB BM44	ENSG00000239280.1	AC108693.1	0.458965	0.00688577	0.40299	1	processed_pseudogene	processed_pseudogene	0	NA	NA	NA	NA	Non-Significant	DEG
ENST00000567913.2	MSBB BM36	ENSG00000260404.3	AC110079.1	-0.132946	0.504619	0.0746458	0.531117	transcribed_unprocessed_pseudogene	processed_transcript	0.102452	0.028442	0.028442	0.030605	0	DTU	Non-Significant
ENST00000635213.1	MSBB BM36	ENSG00000260404.3	AC110079.1	-0.132946	0.504619	-0.156102	0.648859	transcribed_unprocessed_pseudogene	transcribed_unprocessed_pseudogene	-0.102452	0.028442	0.028442	0.030605	0	DTU	Non-Significant
ENST00000519029.1	MSBB BM36	ENSG00000253223.1	AC110998.1	0.531304	0.000231845	0.517775	0.000680084	processed_pseudogene	processed_pseudogene	0	NA	NA	NA	NA	Non-Significant	DEG
ENST00000563803.1	MAYO	ENSG00000260660.4	AC113208.2	-0.586857	0.00392211	-0.547261	0.0856489	transcribed_unitary_pseudogene	processed_transcript	-0.0502914	NA	NA	NA	NA	NA	DEG
ENST00000567079.1	MAYO	ENSG00000260660.4	AC113208.2	-0.586857	0.00392211	-0.839477	1	transcribed_unitary_pseudogene	processed_transcript	-0.0208476	NA	NA	NA	NA	Non-Significant	DEG
ENST00000637356.2	MAYO	ENSG00000260660.4	AC113208.2	-0.586857	0.00392211	-0.404072	0.170719	transcribed_unitary_pseudogene	transcribed_unitary_pseudogene	0.0711364	NA	NA	NA	NA	NA	DEG
ENST00000504077.2	MAYO	ENSG00000206356.5	AC114324.1	-0.378783	0.00618067	-0.368117	0.0114306	processed_pseudogene	processed_pseudogene	0	NA	NA	NA	NA	Non-Significant	DEG
ENST00000504077.2	MSBB BM22	ENSG00000206356.5	AC114324.1	1.17258	0.0013215	1.16936	0.00555136	processed_pseudogene	processed_pseudogene	0	NA	NA	NA	NA	Non-Significant	DEG
ENST00000504077.2	MSBB BM36	ENSG00000206356.5	AC114324.1	0.691316	0.000568909	0.67355	0.00250098	processed_pseudogene	processed_pseudogene	0	NA	NA	NA	NA	Non-Significant	DEG
ENST00000488289.1	MAYO	ENSG00000241612.1	AC114728.1	-0.591956	6.2211e-05	-0.587694	0.000164191	processed_pseudogene	processed_pseudogene	0	NA	NA	NA	NA	Non-Significant	DEG
ENST00000498116.1	MSBB BM36	ENSG00000214846.4	AC114744.1	0.860533	0.00268442	0.852616	0.00787412	processed_pseudogene	processed_pseudogene	0	NA	NA	NA	NA	Non-Significant	DEG
ENST00000510231.1	MSBB BM44	ENSG00000249072.1	AC114801.3	-8.25679	1.38759e-10	-7.76213	9.35954e-09	processed_pseudogene	processed_pseudogene	0	NA	NA	NA	NA	Non-Significant	DEG
ENST00000604863.1	MSBB BM44	ENSG00000270911.1	AC114878.2	0.477189	0.00369754	0.431742	1	processed_pseudogene	processed_pseudogene	0	NA	NA	NA	NA	Non-Significant	DEG
ENST00000466377.1	MSBB BM36	ENSG00000243199.1	AC115223.1	-0.423931	0.00146677	-0.433333	0.00201186	processed_pseudogene	processed_pseudogene	0	NA	NA	NA	NA	Non-Significant	DEG
ENST00000489727.2	MSBB BM36	ENSG00000240518.2	AC116353.1	0.74682	0.00656893	0.750852	0.0147993	processed_pseudogene	processed_pseudogene	0	NA	NA	NA	NA	Non-Significant	DEG
ENST00000638568.2	MAYO	ENSG00000283782.2	AC116366.3	-0.0248572	0.703469	0.143509	0.0828979	protein_coding	protein_coding	0.0502552	0.00636648	0.00636648	0.00695302	0	DTU	Non-Significant
ENST00000576789.1	MAYO	ENSG00000263264.1	AC119396.1	-0.402371	0.0015782	-0.392059	0.00203864	protein_coding	protein_coding	0	NA	NA	NA	NA	Non-Significant	DEG
ENST00000641109.1	MAYO	ENSG00000284686.1	AC119674.2	0.491928	0.000183774	0.427165	0.369976	protein_coding	nonsense_mediated_decay	-0.029317	NA	NA	NA	NA	Non-Significant	DEG
ENST00000641346.1	MAYO	ENSG00000284686.1	AC119674.2	0.491928	0.000183774	-0.455226	0.754199	protein_coding	nonsense_mediated_decay	-0.030054	NA	NA	NA	NA	Non-Significant	DEG
ENST00000641415.1	MAYO	ENSG00000284686.1	AC119674.2	0.491928	0.000183774	0.953756	0.00815607	protein_coding	nonsense_mediated_decay	0.106141	NA	NA	NA	NA	NA	DEG
ENST00000641494.1	MAYO	ENSG00000284686.1	AC119674.2	0.491928	0.000183774	0.75602	1	protein_coding	nonsense_mediated_decay	0.0219703	NA	NA	NA	NA	Non-Significant	DEG
ENST00000642129.1	MAYO	ENSG00000284686.1	AC119674.2	0.491928	0.000183774	0.0439604	0.972472	protein_coding	nonsense_mediated_decay	-0.068738	NA	NA	NA	NA	NA	DEG
ENST00000641109.1	MSBB BM36	ENSG00000284686.1	AC119674.2	0.771401	5.95023e-05	0.886419	0.106597	protein_coding	nonsense_mediated_decay	0.0109417	NA	NA	NA	NA	Non-Significant	DEG
ENST00000641346.1	MSBB BM36	ENSG00000284686.1	AC119674.2	0.771401	5.95023e-05	0.699668	0.137406	protein_coding	nonsense_mediated_decay	-0.045002	NA	NA	NA	NA	Non-Significant	DEG
ENST00000641415.1	MSBB BM36	ENSG00000284686.1	AC119674.2	0.771401	5.95023e-05	0.654107	0.16299	protein_coding	nonsense_mediated_decay	0.00776165	NA	NA	NA	NA	Non-Significant	DEG
ENST00000641494.1	MSBB BM36	ENSG00000284686.1	AC119674.2	0.771401	5.95023e-05	0.907628	0.0475925	protein_coding	nonsense_mediated_decay	0.026092	NA	NA	NA	NA	Non-Significant	DEG
ENST00000642129.1	MSBB BM36	ENSG00000284686.1	AC119674.2	0.771401	5.95023e-05	-0.315691	1	protein_coding	nonsense_mediated_decay	0.000200481	NA	NA	NA	NA	Non-Significant	DEG
ENST00000581815.1	MSBB BM36	ENSG00000265136.1	AC124283.4	0.469004	0.00376067	0.467254	0.0082414	processed_pseudogene	processed_pseudogene	0	NA	NA	NA	NA	Non-Significant	DEG
ENST00000429866.1	MAYO	ENSG00000231443.2	AC124944.2	-0.607776	9.00137e-08	-0.587238	6.54634e-08	processed_pseudogene	processed_pseudogene	0	NA	NA	NA	NA	Non-Significant	DEG
ENST00000438758.1	MSBB BM36	ENSG00000223602.2	AC125634.1	-0.515551	0.00147931	-0.528173	0.00260093	unprocessed_pseudogene	unprocessed_pseudogene	0	NA	NA	NA	NA	Non-Significant	DEG
ENST00000547904.1	MSBB BM36	ENSG00000258072.1	AC126177.7	-0.594763	0.00142262	-0.616398	0.00451754	processed_pseudogene	processed_pseudogene	0	NA	NA	NA	NA	Non-Significant	DEG
ENST00000645635.1	MAYO	ENSG00000285330.1	AC126283.2	1.04522	0.000510287	1.06402	0.000887749	protein_coding	protein_coding	0	NA	NA	NA	NA	Non-Significant	DEG
ENST00000645635.1	MSBB BM36	ENSG00000285330.1	AC126283.2	1.59009	0.00279895	1.49189	0.0144215	protein_coding	protein_coding	0	NA	NA	NA	NA	Non-Significant	DEG
ENST00000538220.1	MSBB BM36	ENSG00000205746.9	AC126755.1	0.0501391	0.820172	-1.06289	0.154848	transcribed_unprocessed_pseudogene	processed_transcript	-0.06223	1.17605e-05	1.17605e-05	3.1804e-05	3.52815e-05	DTU	Non-Significant
ENST00000399971.8	MSBB BM36	ENSG00000215302.8	AC127502.1	0.381926	0.00108419	0.105082	0.837709	transcribed_unprocessed_pseudogene	transcribed_unprocessed_pseudogene	-0.0773231	NA	NA	NA	NA	NA	DEG
ENST00000564702.1	MSBB BM36	ENSG00000215302.8	AC127502.1	0.381926	0.00108419	0.484969	0.00861071	transcribed_unprocessed_pseudogene	retained_intron	0.0262617	NA	NA	NA	NA	Non-Significant	DEG
ENST00000564861.1	MSBB BM36	ENSG00000215302.8	AC127502.1	0.381926	0.00108419	0.705233	0.0349061	transcribed_unprocessed_pseudogene	processed_transcript	0.0430189	NA	NA	NA	NA	Non-Significant	DEG
ENST00000568690.1	MSBB BM36	ENSG00000215302.8	AC127502.1	0.381926	0.00108419	0.384939	1	transcribed_unprocessed_pseudogene	retained_intron	0.00804394	NA	NA	NA	NA	Non-Significant	DEG
ENST00000605304.1	MSBB BM36	ENSG00000270880.1	AC128687.1	-0.53366	0.00152676	-0.542536	0.00285261	processed_pseudogene	processed_pseudogene	0	NA	NA	NA	NA	Non-Significant	DEG
ENST00000528639.2	MSBB BM36	ENSG00000255268.2	AC130364.2	-0.430128	0.00961211	-0.432687	0.0171093	unprocessed_pseudogene	unprocessed_pseudogene	0	NA	NA	NA	NA	Non-Significant	DEG
ENST00000642297.1	MSBB BM36	ENSG00000285429.1	AC130364.3	-0.430128	0.00961211	-0.432687	0.0171093	unprocessed_pseudogene	unprocessed_pseudogene	0	NA	NA	NA	NA	Non-Significant	DEG
ENST00000639401.1	MSBB BM36	ENSG00000283765.1	AC131160.1	0.620707	0.00393899	0.588848	0.0174447	protein_coding	protein_coding	0	NA	NA	NA	NA	Non-Significant	DEG
ENST00000608389.1	MSBB BM44	ENSG00000272710.2	AC133041.1	0.0966426	0.547435	0.128823	1	transcribed_unprocessed_pseudogene	processed_transcript	0.062643	0.0149619	0.0149619	0.0185991	0	DTU	Non-Significant
ENST00000642053.1	MSBB BM44	ENSG00000272710.2	AC133041.1	0.0966426	0.547435	-0.394864	1	transcribed_unprocessed_pseudogene	transcribed_unprocessed_pseudogene	-0.062643	0.0149619	0.0149619	0.0185991	0	DTU	Non-Significant
ENST00000455173.1	ROSMAP	ENSG00000236489.1	AC133473.1	-0.534289	0.00700864	-0.543329	1	processed_pseudogene	processed_pseudogene	0	NA	NA	NA	NA	Non-Significant	DEG
ENST00000454486.4	MSBB BM36	ENSG00000223509.8	AC135983.2	0.447714	0.000168676	-0.06408	0.953389	transcribed_processed_pseudogene	transcribed_processed_pseudogene	-0.00854897	NA	NA	NA	NA	Non-Significant	DEG
ENST00000561563.6	MSBB BM36	ENSG00000223509.8	AC135983.2	0.447714	0.000168676	0.357147	0.000129815	transcribed_processed_pseudogene	processed_transcript	-0.00865581	NA	NA	NA	NA	Non-Significant	DEG
ENST00000567237.1	MSBB BM36	ENSG00000223509.8	AC135983.2	0.447714	0.000168676	0.581499	0.0141544	transcribed_processed_pseudogene	retained_intron	0.00913839	NA	NA	NA	NA	Non-Significant	DEG
ENST00000604301.1	MSBB BM36	ENSG00000223509.8	AC135983.2	0.447714	0.000168676	0.207576	0.0259337	transcribed_processed_pseudogene	processed_transcript	-0.017603	NA	NA	NA	NA	Non-Significant	DEG
ENST00000604846.1	MSBB BM36	ENSG00000223509.8	AC135983.2	0.447714	0.000168676	0.492217	0.0372144	transcribed_processed_pseudogene	processed_transcript	0.02567	NA	NA	NA	NA	Non-Significant	DEG
ENST00000527477.1	MSBB BM36	ENSG00000205035.8	AC136759.1	-0.510885	4.77006e-08	-0.539974	0.00516005	transcribed_unprocessed_pseudogene	processed_transcript	-0.00991774	NA	NA	NA	NA	Non-Significant	DEG
ENST00000530858.5	MSBB BM36	ENSG00000205035.8	AC136759.1	-0.510885	4.77006e-08	-0.547125	0.0155305	transcribed_unprocessed_pseudogene	transcribed_unprocessed_pseudogene	-0.0253121	NA	NA	NA	NA	Non-Significant	DEG
ENST00000534201.5	MSBB BM36	ENSG00000205035.8	AC136759.1	-0.510885	4.77006e-08	-0.482723	0.00822914	transcribed_unprocessed_pseudogene	processed_transcript	0.0352201	NA	NA	NA	NA	Non-Significant	DEG
ENST00000642290.1	MSBB BM36	ENSG00000285164.1	AC136759.2	-0.510885	4.77006e-08	-0.539974	0.00516005	transcribed_unprocessed_pseudogene	processed_transcript	-0.00991774	NA	NA	NA	NA	Non-Significant	DEG
ENST00000643369.1	MSBB BM36	ENSG00000285164.1	AC136759.2	-0.510885	4.77006e-08	-0.482723	0.00822914	transcribed_unprocessed_pseudogene	processed_transcript	0.0352201	NA	NA	NA	NA	Non-Significant	DEG
ENST00000645456.1	MSBB BM36	ENSG00000285164.1	AC136759.2	-0.510885	4.77006e-08	-0.547125	0.0155305	transcribed_unprocessed_pseudogene	transcribed_unprocessed_pseudogene	-0.0253121	NA	NA	NA	NA	Non-Significant	DEG
ENST00000579692.1	MSBB BM36	ENSG00000266865.6	AC138207.8	0.110131	0.0561299	-0.161089	0.0427782	transcribed_unprocessed_pseudogene	processed_transcript	-0.0509079	0.015699	0.015699	0.0178874	0.031398	DTU	Non-Significant
ENST00000505001.2	MSBB BM36	ENSG00000215156.5	AC138409.1	0.498943	0.00363572	0.493531	0.0130544	processed_pseudogene	processed_pseudogene	0	NA	NA	NA	NA	Non-Significant	DEG
ENST00000427937.1	ROSMAP	ENSG00000226490.2	AC138647.1	-0.402782	0.00239478	-0.421548	0.0126524	protein_coding	protein_coding	-0.00727513	NA	NA	NA	NA	Non-Significant	DEG
ENST00000643770.1	ROSMAP	ENSG00000226490.2	AC138647.1	-0.402782	0.00239478	-0.363882	1	protein_coding	protein_coding	0.00727513	NA	NA	NA	NA	Non-Significant	DEG
ENST00000427937.1	MAYO	ENSG00000226490.2	AC138647.1	-0.838575	2.35357e-06	-0.951117	0.000505749	protein_coding	protein_coding	0.0252289	NA	NA	NA	NA	Non-Significant	DEG
ENST00000643770.1	MAYO	ENSG00000226490.2	AC138647.1	-0.838575	2.35357e-06	-0.623383	0.292299	protein_coding	protein_coding	-0.0252289	NA	NA	NA	NA	Non-Significant	DEG
ENST00000427937.1	MSBB BM36	ENSG00000226490.2	AC138647.1	-0.800199	0.00795388	-0.92908	1	protein_coding	protein_coding	-0.0134954	NA	NA	NA	NA	Non-Significant	DEG
ENST00000643770.1	MSBB BM36	ENSG00000226490.2	AC138647.1	-0.800199	0.00795388	-0.509333	0.349948	protein_coding	protein_coding	0.0134954	NA	NA	NA	NA	Non-Significant	DEG
ENST00000567634.1	MAYO	ENSG00000261819.1	AC138932.3	-0.46859	0.00274033	-0.461242	0.00447428	processed_pseudogene	processed_pseudogene	0	NA	NA	NA	NA	Non-Significant	DEG
ENST00000508356.5	ROSMAP	ENSG00000251623.2	AC139491.5	-0.241982	7.34863e-06	-0.0595722	0.477579	transcribed_processed_pseudogene	processed_transcript	0.0613087	5.5657e-08	5.5657e-08	1.9146e-07	1.11314e-07	DTU	Non-Significant
ENST00000610620.4	MAYO	ENSG00000273656.4	AC139494.1	0.0892231	0.587177	-0.0145204	0.94253	transcribed_unprocessed_pseudogene	processed_transcript	-0.0506373	2.20419e-05	0.044716	3.54364e-05	0.044716	DTU	Non-Significant
ENST00000615569.1	MAYO	ENSG00000273656.4	AC139494.1	0.0892231	0.587177	0.487825	0.0628611	transcribed_unprocessed_pseudogene	processed_transcript	0.0660004	2.20419e-05	2.20419e-05	3.54364e-05	2.20419e-05	DTU	Non-Significant
ENST00000617567.1	MSBB BM36	ENSG00000276909.1	AC139494.5	1.20721	0.00258361	1.14734	0.0114836	unprocessed_pseudogene	unprocessed_pseudogene	0	NA	NA	NA	NA	Non-Significant	DEG
ENST00000510264.6	MAYO	ENSG00000248477.6	AC139495.1	-0.609842	0.00239254	-0.246062	0.258354	transcribed_unprocessed_pseudogene	processed_transcript	0.0429985	NA	NA	NA	NA	Non-Significant	DEG
ENST00000513164.2	MAYO	ENSG00000248477.6	AC139495.1	-0.609842	0.00239254	-1.22098	0.0198913	transcribed_unprocessed_pseudogene	transcribed_unprocessed_pseudogene	-0.0429985	NA	NA	NA	NA	Non-Significant	DEG
ENST00000253803.6	MSBB BM36	ENSG00000275949.5	AC139677.2	0.415793	0.00675109	0.385189	0.0162578	protein_coding	protein_coding	-0.0143148	NA	NA	NA	NA	Non-Significant	DEG
ENST00000619860.3	MSBB BM36	ENSG00000275949.5	AC139677.2	0.415793	0.00675109	0.596178	0.799287	protein_coding	protein_coding	0.00385706	NA	NA	NA	NA	Non-Significant	DEG
ENST00000620742.4	MSBB BM36	ENSG00000275949.5	AC139677.2	0.415793	0.00675109	3.38697	0.121715	protein_coding	protein_coding	0.0114897	NA	NA	NA	NA	Non-Significant	DEG
ENST00000630266.2	MSBB BM36	ENSG00000275949.5	AC139677.2	0.415793	0.00675109	0.0400059	1	protein_coding	protein_coding	-0.0010351	NA	NA	NA	NA	Non-Significant	DEG
ENST00000563896.1	MAYO	ENSG00000260610.1	AC142086.3	-0.584202	0.00926491	-0.543898	0.0191401	processed_pseudogene	processed_pseudogene	0	NA	NA	NA	NA	Non-Significant	DEG
ENST00000568208.5	MSBB BM36	ENSG00000260628.5	AC142381.3	0.468243	0.00727021	0.508525	0.0069556	transcribed_unprocessed_pseudogene	transcribed_unprocessed_pseudogene	0.00651716	NA	NA	NA	NA	Non-Significant	DEG
ENST00000568570.1	MSBB BM36	ENSG00000260628.5	AC142381.3	0.468243	0.00727021	0.379907	1	transcribed_unprocessed_pseudogene	processed_transcript	-0.00574081	NA	NA	NA	NA	Non-Significant	DEG
ENST00000568978.1	MSBB BM36	ENSG00000260628.5	AC142381.3	0.468243	0.00727021	0.311656	1	transcribed_unprocessed_pseudogene	retained_intron	-0.000325858	NA	NA	NA	NA	Non-Significant	DEG
ENST00000569157.5	MSBB BM36	ENSG00000260628.5	AC142381.3	0.468243	0.00727021	0.458896	0.0336191	transcribed_unprocessed_pseudogene	processed_transcript	-0.000445466	NA	NA	NA	NA	Non-Significant	DEG
ENST00000566346.2	ROSMAP	ENSG00000259882.2	AC142384.1	0.664622	0.00252466	0.639882	1	unprocessed_pseudogene	unprocessed_pseudogene	0	NA	NA	NA	NA	Non-Significant	DEG
ENST00000566346.2	MAYO	ENSG00000259882.2	AC142384.1	1.18168	0.000166844	1.19067	0.000302061	unprocessed_pseudogene	unprocessed_pseudogene	0	NA	NA	NA	NA	Non-Significant	DEG
ENST00000613230.1	MSBB BM36	ENSG00000277400.1	AC145212.1	0.592408	0.00193603	0.567114	0.0114448	protein_coding	protein_coding	0	NA	NA	NA	NA	Non-Significant	DEG
ENST00000604632.1	MAYO	ENSG00000270424.1	AC145285.5	-0.542301	0.000601798	-0.510547	0.0012736	processed_pseudogene	processed_pseudogene	0	NA	NA	NA	NA	Non-Significant	DEG
ENST00000604632.1	MSBB BM36	ENSG00000270424.1	AC145285.5	0.717413	0.00903438	0.715371	0.0265552	processed_pseudogene	processed_pseudogene	0	NA	NA	NA	NA	Non-Significant	DEG
ENST00000425529.7	MSBB BM36	ENSG00000250687.6	AC146944.2	0.405048	0.002853	0.367163	0.0164559	transcribed_unprocessed_pseudogene	processed_transcript	-0.0110782	NA	NA	NA	NA	Non-Significant	DEG
ENST00000502493.2	MSBB BM36	ENSG00000250687.6	AC146944.2	0.405048	0.002853	0.704048	0.502944	transcribed_unprocessed_pseudogene	transcribed_unprocessed_pseudogene	0.00882864	NA	NA	NA	NA	Non-Significant	DEG
ENST00000504546.5	MSBB BM36	ENSG00000250687.6	AC146944.2	0.405048	0.002853	0.382267	0.0556592	transcribed_unprocessed_pseudogene	processed_transcript	0.00224459	NA	NA	NA	NA	Non-Significant	DEG
ENST00000275590.9	MAYO	ENSG00000146722.11	AC211486.1	-0.427031	0.000152353	-0.444263	6.37958e-05	transcribed_unprocessed_pseudogene	processed_transcript	-0.0134484	NA	NA	NA	NA	Non-Significant	DEG
ENST00000416371.1	MAYO	ENSG00000146722.11	AC211486.1	-0.427031	0.000152353	-0.196147	0.687195	transcribed_unprocessed_pseudogene	transcribed_unprocessed_pseudogene	0.0134484	NA	NA	NA	NA	Non-Significant	DEG
ENST00000635696.1	MSBB BM36	ENSG00000282994.1	AC215524.1	-0.972989	3.46365e-05	-0.979983	0.000126969	processed_pseudogene	processed_pseudogene	0	NA	NA	NA	NA	Non-Significant	DEG
ENST00000636134.1	MSBB BM36	ENSG00000283223.1	AC215524.2	-0.972989	3.46365e-05	-0.979983	0.000126969	processed_pseudogene	processed_pseudogene	0	NA	NA	NA	NA	Non-Significant	DEG
ENST00000419045.1	MAYO	ENSG00000233585.2	AC231533.2	-1.1197	2.79737e-10	-1.0006	1.46269e-08	transcribed_processed_pseudogene	transcribed_processed_pseudogene	0.0115301	NA	NA	NA	NA	Non-Significant	DEG
ENST00000646565.1	MAYO	ENSG00000233585.2	AC231533.2	-1.1197	2.79737e-10	-1.16233	1.77317e-07	transcribed_processed_pseudogene	processed_transcript	-0.0115301	NA	NA	NA	NA	Non-Significant	DEG
ENST00000584107.1	MSBB BM22	ENSG00000264617.1	AC233702.4	-0.389227	0.00697683	-0.418675	1	unprocessed_pseudogene	unprocessed_pseudogene	0	NA	NA	NA	NA	Non-Significant	DEG
ENST00000571067.1	MAYO	ENSG00000262165.2	AC233723.1	-0.69784	5.28768e-05	-0.687305	0.000101472	protein_coding	processed_transcript	-0.0338889	NA	NA	NA	NA	Non-Significant	DEG
ENST00000635921.1	MAYO	ENSG00000262165.2	AC233723.1	-0.69784	5.28768e-05	-0.714944	0.261799	protein_coding	protein_coding	0.0338889	NA	NA	NA	NA	Non-Significant	DEG
ENST00000531225.1	MAYO	ENSG00000271698.1	AC233992.2	-0.574859	1.20011e-05	-0.566824	2.58203e-05	protein_coding	nonsense_mediated_decay	0	NA	NA	NA	NA	Non-Significant	DEG
ENST00000646144.1	MAYO	ENSG00000285047.1	AC233992.6	-0.574859	1.20011e-05	-0.566824	2.58203e-05	protein_coding	nonsense_mediated_decay	0	NA	NA	NA	NA	Non-Significant	DEG
ENST00000622095.1	MSBB BM36	ENSG00000277702.1	AC239859.6	-0.476065	0.000188819	-0.486816	0.00103704	unprocessed_pseudogene	unprocessed_pseudogene	0	NA	NA	NA	NA	Non-Significant	DEG
ENST00000444680.3	MSBB BM36	ENSG00000275064.1	AC239860.1	-0.526947	0.000793949	-0.530987	0.00236897	unprocessed_pseudogene	unprocessed_pseudogene	0	NA	NA	NA	NA	Non-Significant	DEG
ENST00000614336.4	MAYO	ENSG00000271254.6	AC240274.1	-0.0483063	0.74235	-0.140967	0.296815	protein_coding	protein_coding	-0.0506509	2.4414e-06	1.11034e-05	4.73013e-06	1.11034e-05	DTU	Non-Significant
ENST00000612480.2	MAYO	ENSG00000275131.3	AC241952.1	0.438253	0.000121919	0.422046	0.000206097	transcribed_unprocessed_pseudogene	transcribed_unprocessed_pseudogene	-0.00192608	NA	NA	NA	NA	Non-Significant	DEG
ENST00000637601.1	MAYO	ENSG00000275131.3	AC241952.1	0.438253	0.000121919	0.45898	5.6226e-06	transcribed_unprocessed_pseudogene	processed_transcript	-0.0144708	NA	NA	NA	NA	Non-Significant	DEG
ENST00000647832.1	MAYO	ENSG00000275131.3	AC241952.1	0.438253	0.000121919	0.516303	0.000349704	transcribed_unprocessed_pseudogene	processed_transcript	0.0163982	NA	NA	NA	NA	Non-Significant	DEG
ENST00000619355.1	MAYO	ENSG00000274471.2	AC242376.2	-0.420924	5.46214e-05	-0.195949	0.311884	transcribed_unprocessed_pseudogene	transcribed_unprocessed_pseudogene	0.0183384	NA	NA	NA	NA	Non-Significant	DEG
ENST00000649848.1	MAYO	ENSG00000274471.2	AC242376.2	-0.420924	5.46214e-05	-0.462587	6.40252e-06	transcribed_unprocessed_pseudogene	processed_transcript	-0.0183384	NA	NA	NA	NA	Non-Significant	DEG
ENST00000631727.1	MAYO	ENSG00000282475.1	AC243660.6	-1.10592	0.00235493	-1.10665	0.00518974	unprocessed_pseudogene	unprocessed_pseudogene	0	NA	NA	NA	NA	Non-Significant	DEG
ENST00000584068.3	MAYO	ENSG00000270339.3	AC243756.1	-1.13906	0.000454897	-1.17548	0.00063646	protein_coding	protein_coding	0	NA	NA	NA	NA	Non-Significant	DEG
ENST00000620932.1	MAYO	ENSG00000278440.1	AC243791.1	-0.46859	0.00274033	-0.461242	0.00447428	processed_pseudogene	processed_pseudogene	0	NA	NA	NA	NA	Non-Significant	DEG
ENST00000632746.1	MAYO	ENSG00000282032.1	AC243899.2	-0.749388	0.00141624	-0.869406	1	transcribed_unprocessed_pseudogene	transcribed_unprocessed_pseudogene	-0.0681354	NA	NA	NA	NA	NA	DEG
ENST00000633423.1	MAYO	ENSG00000282032.1	AC243899.2	-0.749388	0.00141624	-0.549853	0.0552114	transcribed_unprocessed_pseudogene	processed_transcript	0.0681354	NA	NA	NA	NA	NA	DEG
ENST00000422081.6	MSBB BM36	ENSG00000241489.7	AC244197.3	-0.0608153	0.800128	0.175104	0.448335	protein_coding	protein_coding	0.0737034	2.97239e-07	0.000618277	1.19363e-06	0.00123655	DTU	Non-Significant
ENST00000441880.1	MSBB BM36	ENSG00000241489.7	AC244197.3	-0.0608153	0.800128	-0.141372	0.700413	protein_coding	processed_transcript	-0.105632	2.97239e-07	2.97239e-07	1.19363e-06	5.94478e-07	DTU	Non-Significant
ENST00000630670.1	MSBB BM36	ENSG00000280518.1	AC244260.1	0.408549	0.000714571	0.38553	0.00283664	unprocessed_pseudogene	unprocessed_pseudogene	0	NA	NA	NA	NA	Non-Significant	DEG
ENST00000620107.1	MAYO	ENSG00000273807.2	AC244489.1	-0.450384	0.00154775	-0.57697	0.00568715	protein_coding	protein_coding	0.0219152	NA	NA	NA	NA	Non-Significant	DEG
ENST00000631590.1	MAYO	ENSG00000273807.2	AC244489.1	-0.450384	0.00154775	-0.441864	0.214545	protein_coding	protein_coding	0.00271254	NA	NA	NA	NA	Non-Significant	DEG
ENST00000632371.1	MAYO	ENSG00000273807.2	AC244489.1	-0.450384	0.00154775	-0.273963	0.700031	protein_coding	protein_coding	-0.00994281	NA	NA	NA	NA	Non-Significant	DEG
ENST00000632863.1	MAYO	ENSG00000273807.2	AC244489.1	-0.450384	0.00154775	-0.731528	3.57321e-06	protein_coding	retained_intron	-0.0188417	NA	NA	NA	NA	Non-Significant	DEG
ENST00000632979.1	MAYO	ENSG00000273807.2	AC244489.1	-0.450384	0.00154775	-0.584604	0.103987	protein_coding	processed_transcript	-0.0203771	NA	NA	NA	NA	Non-Significant	DEG
ENST00000633441.1	MAYO	ENSG00000273807.2	AC244489.1	-0.450384	0.00154775	-0.0207418	0.984669	protein_coding	retained_intron	0.00198243	NA	NA	NA	NA	Non-Significant	DEG
ENST00000634011.1	MAYO	ENSG00000273807.2	AC244489.1	-0.450384	0.00154775	0.0488831	0.927489	protein_coding	protein_coding	0.0225634	NA	NA	NA	NA	Non-Significant	DEG
ENST00000448031.1	MSBB BM10	ENSG00000233139.1	AC244636.2	0.486307	0.00605695	0.478144	0.0206168	processed_pseudogene	processed_pseudogene	0	NA	NA	NA	NA	Non-Significant	DEG
ENST00000448031.1	MAYO	ENSG00000233139.1	AC244636.2	-0.421877	0.000153558	-0.411812	0.000313765	processed_pseudogene	processed_pseudogene	0	NA	NA	NA	NA	Non-Significant	DEG
ENST00000448031.1	MSBB BM36	ENSG00000233139.1	AC244636.2	0.598943	0.000722545	0.556015	0.00462774	processed_pseudogene	processed_pseudogene	0	NA	NA	NA	NA	Non-Significant	DEG
ENST00000639764.2	MSBB BM22	ENSG00000284215.2	AC245056.4	5.63283	0.000262222	5.62438	1	pseudogene	pseudogene	0	NA	NA	NA	NA	Non-Significant	DEG
ENST00000640192.2	MSBB BM22	ENSG00000284281.2	AC245056.5	5.63283	0.000262222	5.62438	1	pseudogene	pseudogene	0	NA	NA	NA	NA	Non-Significant	DEG
ENST00000432512.1	MAYO	ENSG00000233586.1	AC246785.2	-0.421407	7.53242e-06	-0.411933	3.3773e-05	processed_pseudogene	processed_pseudogene	0	NA	NA	NA	NA	Non-Significant	DEG
ENST00000511645.1	MSBB BM36	ENSG00000250238.1	AC253576.1	-1.25811	1.4427e-07	-1.24284	1.03217e-06	processed_pseudogene	processed_pseudogene	0	NA	NA	NA	NA	Non-Significant	DEG
ENST00000639127.1	MAYO	ENSG00000284454.2	AC256236.3	-0.446202	7.84201e-05	-0.450415	8.92811e-05	protein_coding	protein_coding	-0.0024651	NA	NA	NA	NA	Non-Significant	DEG
ENST00000644019.1	MAYO	ENSG00000284454.2	AC256236.3	-0.446202	7.84201e-05	-0.450415	8.92811e-05	protein_coding	protein_coding	-0.0024651	NA	NA	NA	NA	Non-Significant	DEG
ENST00000644668.1	MAYO	ENSG00000284454.2	AC256236.3	-0.446202	7.84201e-05	0.607039	1	protein_coding	protein_coding	0.0024651	NA	NA	NA	NA	Non-Significant	DEG
ENST00000645293.1	MAYO	ENSG00000284454.2	AC256236.3	-0.446202	7.84201e-05	0.607039	1	protein_coding	protein_coding	0.0024651	NA	NA	NA	NA	Non-Significant	DEG
ENST00000643753.1	MAYO	ENSG00000285072.1	AC270272.2	0.545141	0.000383197	0.537767	0.000730819	protein_coding	protein_coding	0	NA	NA	NA	NA	Non-Significant	DEG
ENST00000645173.1	MAYO	ENSG00000285072.1	AC270272.2	0.545141	0.000383197	0.537767	0.000730819	protein_coding	protein_coding	0	NA	NA	NA	NA	Non-Significant	DEG
ENST00000643753.1	MSBB BM36	ENSG00000285072.1	AC270272.2	0.624756	0.0014114	0.626571	0.00541375	protein_coding	protein_coding	0	NA	NA	NA	NA	Non-Significant	DEG
ENST00000645173.1	MSBB BM36	ENSG00000285072.1	AC270272.2	0.624756	0.0014114	0.626571	0.00541375	protein_coding	protein_coding	0	NA	NA	NA	NA	Non-Significant	DEG
ENST00000644336.1	MAYO	ENSG00000285022.1	AC270282.1	0.7996	4.21515e-05	0.796989	4.90411e-05	protein_coding	protein_coding	0	NA	NA	NA	NA	Non-Significant	DEG
ENST00000644614.1	MAYO	ENSG00000285022.1	AC270282.1	0.7996	4.21515e-05	0.796989	4.90411e-05	protein_coding	protein_coding	0	NA	NA	NA	NA	Non-Significant	DEG
ENST00000644117.1	MAYO	ENSG00000285372.1	AC270292.3	0.52865	0.00387068	0.552848	0.00398226	protein_coding	protein_coding	0	NA	NA	NA	NA	Non-Significant	DEG
ENST00000646522.1	MAYO	ENSG00000285372.1	AC270292.3	0.52865	0.00387068	0.552848	0.00398226	protein_coding	protein_coding	0	NA	NA	NA	NA	Non-Significant	DEG
ENST00000644031.1	MSBB BM36	ENSG00000284793.1	AC270296.2	-0.40859	0.00273601	-0.414907	0.00422046	unprocessed_pseudogene	unprocessed_pseudogene	0	NA	NA	NA	NA	Non-Significant	DEG
ENST00000644042.1	MAYO	ENSG00000284992.1	AC275565.3	-0.505791	0.000195008	-0.498619	0.000741781	transcribed_unprocessed_pseudogene	transcribed_unprocessed_pseudogene	0	NA	NA	NA	NA	Non-Significant	DEG
ENST00000643082.1	MAYO	ENSG00000285037.1	AC275565.5	-0.618554	0.000300645	-0.600957	0.000995186	transcribed_unprocessed_pseudogene	transcribed_unprocessed_pseudogene	0	NA	NA	NA	NA	Non-Significant	DEG
ENST00000647340.1	MAYO	ENSG00000284794.1	AC275639.1	-0.473811	0.000558338	-0.452743	0.000934966	pseudogene	pseudogene	0	NA	NA	NA	NA	Non-Significant	DEG
ENST00000614428.4	MSBB BM10	ENSG00000278540.4	ACACA	0.00915103	0.940578	0.45293	0.247537	protein_coding	protein_coding	0.0529536	2.71808e-05	2.71808e-05	9.83886e-05	0.000298989	DTU	Non-Significant
ENST00000614428.4	MAYO	ENSG00000278540.4	ACACA	0.13881	0.0394857	0.481771	0.135412	protein_coding	protein_coding	0.0645839	0.000599257	0.000599257	0.0007574	0.000599257	DTU	Non-Significant
ENST00000619546.4	MAYO	ENSG00000278540.4	ACACA	0.13881	0.0394857	-0.0260814	0.824077	protein_coding	protein_coding	-0.0630664	0.000599257	0.00686241	0.0007574	0.00686241	DTU	Non-Significant
ENST00000374752.6	MAYO	ENSG00000151498.11	ACAD8	-0.0420863	0.521628	-0.883398	0.0482756	protein_coding	protein_coding	-0.0507667	3.32768e-05	0.00578185	5.18555e-05	0.0346911	DTU	Non-Significant
ENST00000308982.11	MAYO	ENSG00000177646.18	ACAD9	-0.163611	1.00969e-05	0.0325652	0.811703	protein_coding	protein_coding	0.0696821	8.58245e-06	8.58245e-06	1.48675e-05	1.71649e-05	DTU	Non-Significant
ENST00000233710.3	MAYO	ENSG00000115361.7	ACADL	0.468372	0.000689522	0.652145	8.06546e-05	protein_coding	protein_coding	0.0646583	NA	NA	NA	NA	NA	DEG
ENST00000482502.1	MAYO	ENSG00000115361.7	ACADL	0.468372	0.000689522	-0.121972	0.457141	protein_coding	retained_intron	-0.0817025	NA	NA	NA	NA	NA	DEG
ENST00000482523.1	MAYO	ENSG00000115361.7	ACADL	0.468372	0.000689522	0.427268	0.238458	protein_coding	retained_intron	0.000373921	NA	NA	NA	NA	Non-Significant	DEG
ENST00000498120.5	MAYO	ENSG00000115361.7	ACADL	0.468372	0.000689522	0.889018	0.00291048	protein_coding	retained_intron	0.0166666	NA	NA	NA	NA	Non-Significant	DEG
ENST00000526196.5	MAYO	ENSG00000117054.13	ACADM	0.0745523	0.195508	0.707782	0.091276	protein_coding	nonsense_mediated_decay	0.0538326	5.41086e-22	5.41086e-22	1.75049e-20	3.24651e-21	DTU	Non-Significant
ENST00000352105.11	MSBB BM36	ENSG00000157766.16	ACAN	0.583728	2.66144e-06	0.541662	0.563619	protein_coding	protein_coding	0.00186137	NA	NA	NA	NA	Non-Significant	DEG
ENST00000439576.6	MSBB BM36	ENSG00000157766.16	ACAN	0.583728	2.66144e-06	2.43838	0.410208	protein_coding	protein_coding	0.0117886	NA	NA	NA	NA	Non-Significant	DEG
ENST00000558207.5	MSBB BM36	ENSG00000157766.16	ACAN	0.583728	2.66144e-06	0.267229	0.0411818	protein_coding	protein_coding	-0.0662066	NA	NA	NA	NA	NA	DEG
ENST00000558604.1	MSBB BM36	ENSG00000157766.16	ACAN	0.583728	2.66144e-06	0.273173	1	protein_coding	retained_intron	-0.00790734	NA	NA	NA	NA	Non-Significant	DEG
ENST00000558704.1	MSBB BM36	ENSG00000157766.16	ACAN	0.583728	2.66144e-06	1.29403	1	protein_coding	protein_coding	0.0335396	NA	NA	NA	NA	Non-Significant	DEG
ENST00000559004.5	MSBB BM36	ENSG00000157766.16	ACAN	0.583728	2.66144e-06	0.798958	0.583731	protein_coding	protein_coding	0.0225069	NA	NA	NA	NA	Non-Significant	DEG
ENST00000560601.2	MSBB BM36	ENSG00000157766.16	ACAN	0.583728	2.66144e-06	1.1194	0.406385	protein_coding	protein_coding	0.0139277	NA	NA	NA	NA	Non-Significant	DEG
ENST00000561243.5	MSBB BM36	ENSG00000157766.16	ACAN	0.583728	2.66144e-06	0.988905	0.51745	protein_coding	protein_coding	0.0190715	NA	NA	NA	NA	Non-Significant	DEG
ENST00000617301.4	MSBB BM36	ENSG00000157766.16	ACAN	0.583728	2.66144e-06	0.297045	0.761259	protein_coding	protein_coding	-0.0285758	NA	NA	NA	NA	Non-Significant	DEG
ENST00000575415.1	MSBB BM10	ENSG00000072818.11	ACAP1	0.0473549	0.587588	-0.192739	1	protein_coding	retained_intron	-0.0525745	0.00541974	0.00541974	0.00739764	0.0162592	DTU	Non-Significant
ENST00000265838.8	MSBB BM44	ENSG00000075239.13	ACAT1	0.00382203	0.934786	-0.261188	0.141701	protein_coding	protein_coding	-0.0687204	3.48527e-06	0.000255807	2.89415e-05	0.00230227	DTU	Non-Significant
ENST00000265838.8	MAYO	ENSG00000075239.13	ACAT1	-0.0920362	0.0031499	0.12378	0.137441	protein_coding	protein_coding	0.0825623	1.05634e-11	6.26494e-11	6.10945e-11	3.13247e-10	DTU	Non-Significant
ENST00000533597.1	MAYO	ENSG00000075239.13	ACAT1	-0.0920362	0.0031499	-0.9423	2.04728e-07	protein_coding	retained_intron	-0.0881283	1.05634e-11	1.05634e-11	6.10945e-11	5.28171e-11	DTU	Non-Significant
ENST00000472052.1	MAYO	ENSG00000120437.8	ACAT2	0.104092	0.334041	-0.187834	0.294694	protein_coding	processed_transcript	-0.0521799	0.00327226	0.00327226	0.00369992	0.00327226	DTU	Non-Significant
ENST00000375901.5	MAYO	ENSG00000107897.18	ACBD5	0.0961575	0.126777	-0.596225	0.0012998	protein_coding	protein_coding	-0.0657597	3.80895e-07	3.80895e-07	8.9099e-07	1.52358e-06	DTU	Non-Significant
ENST00000375888.5	MSBB BM36	ENSG00000107897.18	ACBD5	0.227686	0.00633995	-0.70226	0.288953	protein_coding	protein_coding	-0.052438	5.50862e-05	0.000963797	0.000128846	0.00578278	DTU	Non-Significant
ENST00000375905.8	MSBB BM36	ENSG00000107897.18	ACBD5	0.227686	0.00633995	0.875837	0.000723505	protein_coding	protein_coding	0.105517	5.50862e-05	5.50862e-05	0.000128846	0.000330517	DTU	Non-Significant
ENST00000367595.3	MSBB BM44	ENSG00000230124.7	ACBD6	-0.0208826	0.566955	-0.246416	0.0243613	protein_coding	protein_coding	-0.0560282	0.0123928	0.0123928	0.0163306	0.0495712	DTU	Non-Significant
ENST00000340967.2	MAYO	ENSG00000177076.5	ACER2	0.509809	0.00101077	0.519533	0.00132059	protein_coding	protein_coding	0	NA	NA	NA	NA	Non-Significant	DEG
ENST00000241069.10	MSBB BM10	ENSG00000087085.14	ACHE	-0.0133914	0.920819	-0.403475	0.479426	protein_coding	protein_coding	-0.063684	0.00209962	0.00885635	0.00348255	0.0354254	DTU	Non-Significant
ENST00000272928.3	MAYO	ENSG00000144476.5	ACKR3	0.656159	5.22841e-07	0.635056	2.23335e-06	protein_coding	protein_coding	-0.0302762	NA	NA	NA	NA	Non-Significant	DEG
ENST00000447924.1	MAYO	ENSG00000144476.5	ACKR3	0.656159	5.22841e-07	0.958813	1.91155e-05	protein_coding	protein_coding	0.0302762	NA	NA	NA	NA	Non-Significant	DEG
ENST00000353196.5	MAYO	ENSG00000131473.16	ACLY	0.0466943	0.587516	0.374614	0.0273265	protein_coding	protein_coding	0.0761205	3.37765e-07	3.37765e-07	7.96844e-07	3.37765e-07	DTU	Non-Significant
ENST00000590151.5	MAYO	ENSG00000131473.16	ACLY	0.0466943	0.587516	-0.276573	0.104798	protein_coding	protein_coding	-0.0677737	3.37765e-07	0.00650091	7.96844e-07	0.00650091	DTU	Non-Significant
ENST00000613168.1	MSBB BM10	ENSG00000119673.14	ACOT2	-0.0318903	0.709019	-0.226753	0.290224	protein_coding	protein_coding	-0.0619918	0.00584279	0.00584279	0.00782679	0.0116856	DTU	Non-Significant
ENST00000538782.2	MAYO	ENSG00000119673.14	ACOT2	0.0648832	0.484914	-0.325049	0.000498202	protein_coding	nonsense_mediated_decay	-0.0604159	0.000279706	0.000279706	0.000373143	0.000279706	DTU	Non-Significant
ENST00000613168.1	MAYO	ENSG00000119673.14	ACOT2	0.0648832	0.484914	0.197446	0.279905	protein_coding	protein_coding	0.0546141	0.000279706	0.00138309	0.000373143	0.00138309	DTU	Non-Significant
ENST00000613168.1	MSBB BM22	ENSG00000119673.14	ACOT2	-0.0461055	0.635801	-0.359457	0.199597	protein_coding	protein_coding	-0.0914492	0.00969665	0.00969665	0.0144125	0.0193933	DTU	Non-Significant
ENST00000613168.1	MSBB BM36	ENSG00000119673.14	ACOT2	-0.0600618	0.537202	-0.348026	0.0798714	protein_coding	protein_coding	-0.0691846	0.0150835	0.0150835	0.0173044	0.030167	DTU	Non-Significant
ENST00000361521.8	MSBB BM36	ENSG00000097021.19	ACOT7	-0.598787	3.48748e-06	0.0296795	0.943933	protein_coding	protein_coding	0.00706137	NA	NA	NA	NA	Non-Significant	DEG
ENST00000377842.7	MSBB BM36	ENSG00000097021.19	ACOT7	-0.598787	3.48748e-06	-0.144333	0.691254	protein_coding	protein_coding	0.00933073	NA	NA	NA	NA	Non-Significant	DEG
ENST00000377845.7	MSBB BM36	ENSG00000097021.19	ACOT7	-0.598787	3.48748e-06	-0.0976858	0.926805	protein_coding	protein_coding	0.0160839	NA	NA	NA	NA	Non-Significant	DEG
ENST00000377855.6	MSBB BM36	ENSG00000097021.19	ACOT7	-0.598787	3.48748e-06	-0.661022	0.00159075	protein_coding	protein_coding	-0.00724143	NA	NA	NA	NA	Non-Significant	DEG
ENST00000377860.8	MSBB BM36	ENSG00000097021.19	ACOT7	-0.598787	3.48748e-06	-1.15287	0.655081	protein_coding	nonsense_mediated_decay	-0.00290061	NA	NA	NA	NA	Non-Significant	DEG
ENST00000418124.5	MSBB BM36	ENSG00000097021.19	ACOT7	-0.598787	3.48748e-06	0.281518	0.52408	protein_coding	nonsense_mediated_decay	0.0218377	NA	NA	NA	NA	Non-Significant	DEG
ENST00000473466.2	MSBB BM36	ENSG00000097021.19	ACOT7	-0.598787	3.48748e-06	-0.577879	0.742855	protein_coding	protein_coding	0.00803563	NA	NA	NA	NA	Non-Significant	DEG
ENST00000481175.1	MSBB BM36	ENSG00000097021.19	ACOT7	-0.598787	3.48748e-06	0.267126	0.359	protein_coding	retained_intron	0.0139729	NA	NA	NA	NA	Non-Significant	DEG
ENST00000545482.5	MSBB BM36	ENSG00000097021.19	ACOT7	-0.598787	3.48748e-06	-0.437902	0.480947	protein_coding	protein_coding	0.00559171	NA	NA	NA	NA	Non-Significant	DEG
ENST00000608083.5	MSBB BM36	ENSG00000097021.19	ACOT7	-0.598787	3.48748e-06	-0.690508	0.000540881	protein_coding	protein_coding	-0.0717776	NA	NA	NA	NA	NA	DEG
ENST00000217455.8	MSBB BM36	ENSG00000101473.16	ACOT8	-0.198549	0.00686342	-0.530529	0.0219612	protein_coding	protein_coding	-0.13451	2.50153e-07	2.50153e-07	1.02269e-06	1.25077e-06	DTU	Non-Significant
ENST00000379297.5	MAYO	ENSG00000123130.16	ACOT9	0.14306	0.0031953	-0.120968	0.293262	protein_coding	retained_intron	-0.0558573	4.98451e-05	0.00398471	7.41535e-05	0.00796942	DTU	Non-Significant
ENST00000515797.5	MAYO	ENSG00000087008.15	ACOX3	-0.134395	0.0195676	-0.904628	0.000951228	protein_coding	processed_transcript	-0.0681767	0.00218261	0.00218261	0.00252023	0.00218261	DTU	Non-Significant
ENST00000218758.9	MSBB BM22	ENSG00000102575.11	ACP5	0.416063	0.00625015	0.618263	1	protein_coding	protein_coding	0.00518906	NA	NA	NA	NA	Non-Significant	DEG
ENST00000412435.6	MSBB BM22	ENSG00000102575.11	ACP5	0.416063	0.00625015	1.76995	1	protein_coding	protein_coding	0.0149615	NA	NA	NA	NA	Non-Significant	DEG
ENST00000433365.2	MSBB BM22	ENSG00000102575.11	ACP5	0.416063	0.00625015	0.337142	1	protein_coding	protein_coding	0.00322764	NA	NA	NA	NA	Non-Significant	DEG
ENST00000588079.1	MSBB BM22	ENSG00000102575.11	ACP5	0.416063	0.00625015	0.465657	1	protein_coding	retained_intron	0.00379832	NA	NA	NA	NA	Non-Significant	DEG
ENST00000588524.5	MSBB BM22	ENSG00000102575.11	ACP5	0.416063	0.00625015	0.513962	1	protein_coding	retained_intron	-0.0113014	NA	NA	NA	NA	Non-Significant	DEG
ENST00000588625.1	MSBB BM22	ENSG00000102575.11	ACP5	0.416063	0.00625015	0.564178	1	protein_coding	retained_intron	0.020153	NA	NA	NA	NA	Non-Significant	DEG
ENST00000589792.5	MSBB BM22	ENSG00000102575.11	ACP5	0.416063	0.00625015	0.654369	1	protein_coding	protein_coding	0.0173922	NA	NA	NA	NA	Non-Significant	DEG
ENST00000590420.1	MSBB BM22	ENSG00000102575.11	ACP5	0.416063	0.00625015	0.2522	1	protein_coding	protein_coding	0.00437488	NA	NA	NA	NA	Non-Significant	DEG
ENST00000590832.1	MSBB BM22	ENSG00000102575.11	ACP5	0.416063	0.00625015	-0.090864	1	protein_coding	protein_coding	-0.0525065	NA	NA	NA	NA	NA	DEG
ENST00000591319.1	MSBB BM22	ENSG00000102575.11	ACP5	0.416063	0.00625015	0.683579	1	protein_coding	protein_coding	0.014352	NA	NA	NA	NA	Non-Significant	DEG
ENST00000592659.1	MSBB BM22	ENSG00000102575.11	ACP5	0.416063	0.00625015	0.462881	1	protein_coding	protein_coding	0.00295853	NA	NA	NA	NA	Non-Significant	DEG
ENST00000592828.5	MSBB BM22	ENSG00000102575.11	ACP5	0.416063	0.00625015	0.494626	1	protein_coding	protein_coding	0.00229231	NA	NA	NA	NA	Non-Significant	DEG
ENST00000648477.1	MSBB BM22	ENSG00000102575.11	ACP5	0.416063	0.00625015	0.127763	1	protein_coding	protein_coding	-0.0321959	NA	NA	NA	NA	Non-Significant	DEG
ENST00000649386.1	MSBB BM22	ENSG00000102575.11	ACP5	0.416063	0.00625015	0.570901	1	protein_coding	protein_coding	0.00732224	NA	NA	NA	NA	Non-Significant	DEG
ENST00000218758.9	MSBB BM36	ENSG00000102575.11	ACP5	0.763663	2.7792e-08	-0.532507	1	protein_coding	protein_coding	-0.0148449	NA	NA	NA	NA	Non-Significant	DEG
ENST00000412435.6	MSBB BM36	ENSG00000102575.11	ACP5	0.763663	2.7792e-08	1.38237	0.525462	protein_coding	protein_coding	0.0123765	NA	NA	NA	NA	Non-Significant	DEG
ENST00000433365.2	MSBB BM36	ENSG00000102575.11	ACP5	0.763663	2.7792e-08	0.734272	0.425968	protein_coding	protein_coding	0.0105055	NA	NA	NA	NA	Non-Significant	DEG
ENST00000588079.1	MSBB BM36	ENSG00000102575.11	ACP5	0.763663	2.7792e-08	0.604198	1	protein_coding	retained_intron	-0.00981506	NA	NA	NA	NA	Non-Significant	DEG
ENST00000588524.5	MSBB BM36	ENSG00000102575.11	ACP5	0.763663	2.7792e-08	1.19723	0.0277044	protein_coding	retained_intron	0.0225076	NA	NA	NA	NA	Non-Significant	DEG
ENST00000588625.1	MSBB BM36	ENSG00000102575.11	ACP5	0.763663	2.7792e-08	0.688584	1	protein_coding	retained_intron	0.0225023	NA	NA	NA	NA	Non-Significant	DEG
ENST00000589792.5	MSBB BM36	ENSG00000102575.11	ACP5	0.763663	2.7792e-08	0.0321435	1	protein_coding	protein_coding	-0.0071919	NA	NA	NA	NA	Non-Significant	DEG
ENST00000590420.1	MSBB BM36	ENSG00000102575.11	ACP5	0.763663	2.7792e-08	0.858848	1	protein_coding	protein_coding	0.0226936	NA	NA	NA	NA	Non-Significant	DEG
ENST00000590832.1	MSBB BM36	ENSG00000102575.11	ACP5	0.763663	2.7792e-08	0.603699	0.193242	protein_coding	protein_coding	-0.00117313	NA	NA	NA	NA	Non-Significant	DEG
ENST00000591319.1	MSBB BM36	ENSG00000102575.11	ACP5	0.763663	2.7792e-08	0.405319	1	protein_coding	protein_coding	-0.00915927	NA	NA	NA	NA	Non-Significant	DEG
ENST00000592659.1	MSBB BM36	ENSG00000102575.11	ACP5	0.763663	2.7792e-08	0.632187	0.0956195	protein_coding	protein_coding	-0.0197087	NA	NA	NA	NA	Non-Significant	DEG
ENST00000592828.5	MSBB BM36	ENSG00000102575.11	ACP5	0.763663	2.7792e-08	0.692974	0.569194	protein_coding	protein_coding	0.00403574	NA	NA	NA	NA	Non-Significant	DEG
ENST00000648477.1	MSBB BM36	ENSG00000102575.11	ACP5	0.763663	2.7792e-08	0.699661	0.304324	protein_coding	protein_coding	-0.0425466	NA	NA	NA	NA	Non-Significant	DEG
ENST00000649386.1	MSBB BM36	ENSG00000102575.11	ACP5	0.763663	2.7792e-08	0.865706	1	protein_coding	protein_coding	0.00981416	NA	NA	NA	NA	Non-Significant	DEG
ENST00000336375.9	MSBB BM36	ENSG00000014257.15	ACPP	0.536442	4.18883e-06	0.211434	0.0126218	protein_coding	protein_coding	-0.0934769	NA	NA	NA	NA	NA	DEG
ENST00000351273.11	MSBB BM36	ENSG00000014257.15	ACPP	0.536442	4.18883e-06	1.13692	0.000147064	protein_coding	protein_coding	0.0545086	NA	NA	NA	NA	NA	DEG
ENST00000475741.5	MSBB BM36	ENSG00000014257.15	ACPP	0.536442	4.18883e-06	0.872574	1	protein_coding	protein_coding	0.00472867	NA	NA	NA	NA	Non-Significant	DEG
ENST00000483689.1	MSBB BM36	ENSG00000014257.15	ACPP	0.536442	4.18883e-06	0.512583	0.376021	protein_coding	retained_intron	-0.000866601	NA	NA	NA	NA	Non-Significant	DEG
ENST00000489084.5	MSBB BM36	ENSG00000014257.15	ACPP	0.536442	4.18883e-06	0.742569	1	protein_coding	processed_transcript	0.0107502	NA	NA	NA	NA	Non-Significant	DEG
ENST00000493235.5	MSBB BM36	ENSG00000014257.15	ACPP	0.536442	4.18883e-06	0.409653	1	protein_coding	processed_transcript	-0.0051528	NA	NA	NA	NA	Non-Significant	DEG
ENST00000495911.5	MSBB BM36	ENSG00000014257.15	ACPP	0.536442	4.18883e-06	0.231174	1	protein_coding	protein_coding	-0.00347197	NA	NA	NA	NA	Non-Significant	DEG
ENST00000512463.1	MSBB BM36	ENSG00000014257.15	ACPP	0.536442	4.18883e-06	1.44578	0.0843237	protein_coding	retained_intron	0.030235	NA	NA	NA	NA	Non-Significant	DEG
ENST00000229243.6	MSBB BM36	ENSG00000111644.7	ACRBP	0.552422	0.00449022	0.954806	0.370277	protein_coding	protein_coding	0.0329242	NA	NA	NA	NA	Non-Significant	DEG
ENST00000414226.6	MSBB BM36	ENSG00000111644.7	ACRBP	0.552422	0.00449022	0.416853	0.690296	protein_coding	protein_coding	0.0126756	NA	NA	NA	NA	Non-Significant	DEG
ENST00000535884.5	MSBB BM36	ENSG00000111644.7	ACRBP	0.552422	0.00449022	0.516069	1	protein_coding	nonsense_mediated_decay	0.00229678	NA	NA	NA	NA	Non-Significant	DEG
ENST00000536350.5	MSBB BM36	ENSG00000111644.7	ACRBP	0.552422	0.00449022	0.532555	0.470347	protein_coding	protein_coding	0.00231128	NA	NA	NA	NA	Non-Significant	DEG
ENST00000538524.1	MSBB BM36	ENSG00000111644.7	ACRBP	0.552422	0.00449022	0.540172	1	protein_coding	retained_intron	-0.00145883	NA	NA	NA	NA	Non-Significant	DEG
ENST00000540513.1	MSBB BM36	ENSG00000111644.7	ACRBP	0.552422	0.00449022	0.533634	1	protein_coding	processed_transcript	-0.00206015	NA	NA	NA	NA	Non-Significant	DEG
ENST00000542357.1	MSBB BM36	ENSG00000111644.7	ACRBP	0.552422	0.00449022	0.496907	0.4226	protein_coding	processed_transcript	-0.0335321	NA	NA	NA	NA	Non-Significant	DEG
ENST00000544352.1	MSBB BM36	ENSG00000111644.7	ACRBP	0.552422	0.00449022	1.02141	1	protein_coding	retained_intron	0.0214543	NA	NA	NA	NA	Non-Significant	DEG
ENST00000546114.1	MSBB BM36	ENSG00000111644.7	ACRBP	0.552422	0.00449022	0.155064	1	protein_coding	protein_coding	-0.0346074	NA	NA	NA	NA	Non-Significant	DEG
ENST00000315608.7	MSBB BM36	ENSG00000134940.13	ACRV1	-0.452472	0.00425079	-0.255868	0.621734	protein_coding	protein_coding	-0.0228632	NA	NA	NA	NA	Non-Significant	DEG
ENST00000527795.1	MSBB BM36	ENSG00000134940.13	ACRV1	-0.452472	0.00425079	0.103615	1	protein_coding	protein_coding	0.086567	NA	NA	NA	NA	NA	DEG
ENST00000530048.5	MSBB BM36	ENSG00000134940.13	ACRV1	-0.452472	0.00425079	-0.688128	1	protein_coding	protein_coding	-0.0162017	NA	NA	NA	NA	Non-Significant	DEG
ENST00000533904.5	MSBB BM36	ENSG00000134940.13	ACRV1	-0.452472	0.00425079	-0.78767	0.000426639	protein_coding	protein_coding	-0.0475091	NA	NA	NA	NA	Non-Significant	DEG
ENST00000258873.8	MAYO	ENSG00000103740.9	ACSBG1	0.488325	9.7097e-05	0.271119	0.0389389	protein_coding	protein_coding	-0.0651871	4.97145e-07	2.52314e-05	1.12238e-06	0.000100926	DTU	DEG
ENST00000557935.1	MAYO	ENSG00000103740.9	ACSBG1	0.488325	9.7097e-05	0.422397	0.00903717	protein_coding	nonsense_mediated_decay	-0.00207874	4.97145e-07	0.796221	1.12238e-06	0.796221	Non-Significant	DEG
ENST00000558130.1	MAYO	ENSG00000103740.9	ACSBG1	0.488325	9.7097e-05	0.956626	0.0402517	protein_coding	protein_coding	0.0260202	4.97145e-07	4.97145e-07	1.12238e-06	1.98858e-06	Non-Significant	DEG
ENST00000558301.5	MAYO	ENSG00000103740.9	ACSBG1	0.488325	9.7097e-05	0.520145	0.142511	protein_coding	retained_intron	0.00011601	NA	NA	NA	NA	Non-Significant	DEG
ENST00000558728.1	MAYO	ENSG00000103740.9	ACSBG1	0.488325	9.7097e-05	-0.111558	0.860403	protein_coding	retained_intron	-0.00269209	NA	NA	NA	NA	Non-Significant	DEG
ENST00000558793.1	MAYO	ENSG00000103740.9	ACSBG1	0.488325	9.7097e-05	0.176289	0.635795	protein_coding	processed_transcript	-0.00501495	NA	NA	NA	NA	Non-Significant	DEG
ENST00000558828.5	MAYO	ENSG00000103740.9	ACSBG1	0.488325	9.7097e-05	-0.581763	1	protein_coding	processed_transcript	-0.000854284	NA	NA	NA	NA	Non-Significant	DEG
ENST00000559114.5	MAYO	ENSG00000103740.9	ACSBG1	0.488325	9.7097e-05	0.840815	0.00108066	protein_coding	protein_coding	0.0162865	4.97145e-07	0.00939607	1.12238e-06	0.0281882	Non-Significant	DEG
ENST00000559241.5	MAYO	ENSG00000103740.9	ACSBG1	0.488325	9.7097e-05	0.678531	0.00286656	protein_coding	protein_coding	0.00262367	NA	NA	NA	NA	Non-Significant	DEG
ENST00000559707.5	MAYO	ENSG00000103740.9	ACSBG1	0.488325	9.7097e-05	1.03575	0.154444	protein_coding	nonsense_mediated_decay	0.019981	4.97145e-07	0.000588132	1.12238e-06	0.00235253	Non-Significant	DEG
ENST00000559713.1	MAYO	ENSG00000103740.9	ACSBG1	0.488325	9.7097e-05	0.55096	0.019097	protein_coding	processed_transcript	0.000107473	NA	NA	NA	NA	Non-Significant	DEG
ENST00000560124.5	MAYO	ENSG00000103740.9	ACSBG1	0.488325	9.7097e-05	0.562996	0.00031249	protein_coding	nonsense_mediated_decay	0.0295345	4.97145e-07	0.32174	1.12238e-06	0.64348	Non-Significant	DEG
ENST00000560183.1	MAYO	ENSG00000103740.9	ACSBG1	0.488325	9.7097e-05	0.201937	0.420037	protein_coding	retained_intron	-0.00523255	NA	NA	NA	NA	Non-Significant	DEG
ENST00000560817.5	MAYO	ENSG00000103740.9	ACSBG1	0.488325	9.7097e-05	-0.402972	0.563369	protein_coding	protein_coding	-0.0136098	NA	NA	NA	NA	Non-Significant	DEG
ENST00000300441.8	MAYO	ENSG00000167107.12	ACSF2	-0.0195518	0.903636	0.405771	0.00322807	protein_coding	protein_coding	0.0665437	9.89316e-09	9.89316e-09	3.06784e-08	4.94658e-08	DTU	Non-Significant
ENST00000506085.5	MAYO	ENSG00000167107.12	ACSF2	-0.0195518	0.903636	-0.67647	0.00203359	protein_coding	processed_transcript	-0.053424	9.89316e-09	0.00230882	3.06784e-08	0.0115441	DTU	Non-Significant
ENST00000406948.7	MAYO	ENSG00000176715.16	ACSF3	-0.156587	0.00703311	0.470988	0.00259421	protein_coding	protein_coding	0.0594411	2.48923e-06	2.48923e-06	4.81214e-06	9.95692e-06	DTU	Non-Significant
ENST00000281455.6	MAYO	ENSG00000151726.13	ACSL1	-0.0411953	0.802112	0.355503	0.0634278	protein_coding	protein_coding	0.080656	3.13451e-13	3.13451e-13	2.62116e-12	1.25381e-12	DTU	Non-Significant
ENST00000503407.5	MAYO	ENSG00000151726.13	ACSL1	-0.0411953	0.802112	-0.296379	0.0563412	protein_coding	protein_coding	-0.0745856	3.13451e-13	4.85668e-06	2.62116e-12	1.94267e-05	DTU	Non-Significant
ENST00000281455.6	MSBB BM36	ENSG00000151726.13	ACSL1	0.454372	8.71342e-06	0.280257	0.407847	protein_coding	protein_coding	-0.00493311	NA	NA	NA	NA	Non-Significant	DEG
ENST00000454703.6	MSBB BM36	ENSG00000151726.13	ACSL1	0.454372	8.71342e-06	1.7793	0.000522637	protein_coding	protein_coding	0.0299244	NA	NA	NA	NA	Non-Significant	DEG
ENST00000503407.5	MSBB BM36	ENSG00000151726.13	ACSL1	0.454372	8.71342e-06	1.83556	0.0226035	protein_coding	protein_coding	0.0471466	NA	NA	NA	NA	Non-Significant	DEG
ENST00000504342.5	MSBB BM36	ENSG00000151726.13	ACSL1	0.454372	8.71342e-06	0.235158	0.622767	protein_coding	protein_coding	-0.00454049	NA	NA	NA	NA	Non-Significant	DEG
ENST00000504900.5	MSBB BM36	ENSG00000151726.13	ACSL1	0.454372	8.71342e-06	0.214342	0.324684	protein_coding	protein_coding	-0.0121033	NA	NA	NA	NA	Non-Significant	DEG
ENST00000505492.1	MSBB BM36	ENSG00000151726.13	ACSL1	0.454372	8.71342e-06	1.27376	0.237929	protein_coding	protein_coding	0.00728899	NA	NA	NA	NA	Non-Significant	DEG
ENST00000506733.5	MSBB BM36	ENSG00000151726.13	ACSL1	0.454372	8.71342e-06	-0.417272	0.863156	protein_coding	nonsense_mediated_decay	-0.0045883	NA	NA	NA	NA	Non-Significant	DEG
ENST00000507295.5	MSBB BM36	ENSG00000151726.13	ACSL1	0.454372	8.71342e-06	0.209904	0.882614	protein_coding	protein_coding	-0.00504374	NA	NA	NA	NA	Non-Significant	DEG
ENST00000513001.5	MSBB BM36	ENSG00000151726.13	ACSL1	0.454372	8.71342e-06	0.10722	0.290522	protein_coding	retained_intron	-0.047027	NA	NA	NA	NA	Non-Significant	DEG
ENST00000513317.5	MSBB BM36	ENSG00000151726.13	ACSL1	0.454372	8.71342e-06	0.346042	0.11492	protein_coding	protein_coding	-0.000686098	NA	NA	NA	NA	Non-Significant	DEG
ENST00000515030.5	MSBB BM36	ENSG00000151726.13	ACSL1	0.454372	8.71342e-06	0.795313	0.675081	protein_coding	protein_coding	0.000236052	NA	NA	NA	NA	Non-Significant	DEG
ENST00000622937.3	MSBB BM36	ENSG00000151726.13	ACSL1	0.454372	8.71342e-06	0.303028	0.122759	protein_coding	protein_coding	-0.00566901	NA	NA	NA	NA	Non-Significant	DEG
ENST00000357430.7	MAYO	ENSG00000123983.13	ACSL3	0.000553444	0.996923	-0.0645496	0.636537	protein_coding	protein_coding	-0.0595983	2.36374e-06	7.13925e-05	4.59407e-06	0.000142785	DTU	Non-Significant
ENST00000392066.7	MAYO	ENSG00000123983.13	ACSL3	0.000553444	0.996923	0.496162	0.0962844	protein_coding	protein_coding	0.0500461	2.36374e-06	2.36374e-06	4.59407e-06	4.72748e-06	DTU	Non-Significant
ENST00000354273.4	MAYO	ENSG00000197142.10	ACSL5	0.41788	0.00485176	0.169992	0.637194	protein_coding	protein_coding	-0.0621661	0.0330816	0.11982	0.0335383	0.11982	Non-Significant	DEG
ENST00000354655.8	MAYO	ENSG00000197142.10	ACSL5	0.41788	0.00485176	-0.0799088	0.961632	protein_coding	protein_coding	-0.0183417	NA	NA	NA	NA	Non-Significant	DEG
ENST00000356116.5	MAYO	ENSG00000197142.10	ACSL5	0.41788	0.00485176	0.693246	0.0422277	protein_coding	protein_coding	0.0828146	0.0330816	0.0330816	0.0335383	0.0330816	DTU	DEG
ENST00000393081.5	MAYO	ENSG00000197142.10	ACSL5	0.41788	0.00485176	0.15575	0.865944	protein_coding	protein_coding	-0.00550263	NA	NA	NA	NA	Non-Significant	DEG
ENST00000433418.5	MAYO	ENSG00000197142.10	ACSL5	0.41788	0.00485176	1.30854	0.284265	protein_coding	protein_coding	0.00956366	NA	NA	NA	NA	Non-Significant	DEG
ENST00000467340.1	MAYO	ENSG00000197142.10	ACSL5	0.41788	0.00485176	0.628089	0.0490798	protein_coding	processed_transcript	0.00695754	NA	NA	NA	NA	Non-Significant	DEG
ENST00000479936.1	MAYO	ENSG00000197142.10	ACSL5	0.41788	0.00485176	0.117853	1	protein_coding	processed_transcript	2.37649e-05	NA	NA	NA	NA	Non-Significant	DEG
ENST00000495539.5	MAYO	ENSG00000197142.10	ACSL5	0.41788	0.00485176	0.0453432	1	protein_coding	processed_transcript	-0.000419043	NA	NA	NA	NA	Non-Significant	DEG
ENST00000496328.1	MAYO	ENSG00000197142.10	ACSL5	0.41788	0.00485176	0.429224	0.00472984	protein_coding	processed_transcript	-0.0129293	0.0330816	0.744421	0.0335383	0.744421	Non-Significant	DEG
ENST00000354273.4	MSBB BM36	ENSG00000197142.10	ACSL5	0.709973	8.41929e-08	0.660629	0.00455759	protein_coding	protein_coding	0.00417247	NA	NA	NA	NA	Non-Significant	DEG
ENST00000354655.8	MSBB BM36	ENSG00000197142.10	ACSL5	0.709973	8.41929e-08	0.594336	0.712069	protein_coding	protein_coding	0.000846407	NA	NA	NA	NA	Non-Significant	DEG
ENST00000356116.5	MSBB BM36	ENSG00000197142.10	ACSL5	0.709973	8.41929e-08	0.816421	0.124524	protein_coding	protein_coding	0.010269	NA	NA	NA	NA	Non-Significant	DEG
ENST00000393081.5	MSBB BM36	ENSG00000197142.10	ACSL5	0.709973	8.41929e-08	1.65444	0.261926	protein_coding	protein_coding	0.00910394	NA	NA	NA	NA	Non-Significant	DEG
ENST00000433418.5	MSBB BM36	ENSG00000197142.10	ACSL5	0.709973	8.41929e-08	2.88507	0.316168	protein_coding	protein_coding	0.00778473	NA	NA	NA	NA	Non-Significant	DEG
ENST00000467340.1	MSBB BM36	ENSG00000197142.10	ACSL5	0.709973	8.41929e-08	0.930182	0.0862873	protein_coding	processed_transcript	0.0175432	NA	NA	NA	NA	Non-Significant	DEG
ENST00000479936.1	MSBB BM36	ENSG00000197142.10	ACSL5	0.709973	8.41929e-08	0.809989	0.381376	protein_coding	processed_transcript	0.000564115	NA	NA	NA	NA	Non-Significant	DEG
ENST00000495539.5	MSBB BM36	ENSG00000197142.10	ACSL5	0.709973	8.41929e-08	2.08844	1	protein_coding	processed_transcript	0.00946731	NA	NA	NA	NA	Non-Significant	DEG
ENST00000496328.1	MSBB BM36	ENSG00000197142.10	ACSL5	0.709973	8.41929e-08	0.220333	0.340114	protein_coding	processed_transcript	-0.0597338	NA	NA	NA	NA	NA	DEG
ENST00000357096.5	MSBB BM36	ENSG00000164398.12	ACSL6	-0.301218	7.67769e-06	0.389923	0.124224	protein_coding	protein_coding	0.0564339	1.36894e-06	0.00227816	4.578e-06	0.027338	DTU	Non-Significant
ENST00000379264.6	MSBB BM36	ENSG00000164398.12	ACSL6	-0.301218	7.67769e-06	-0.598009	0.00011168	protein_coding	protein_coding	-0.0698127	1.36894e-06	1.36894e-06	4.578e-06	1.64272e-05	DTU	Non-Significant
ENST00000331849.8	MSBB BM36	ENSG00000183549.10	ACSM5	0.396792	0.00026115	0.442564	0.00919373	protein_coding	protein_coding	0.0395232	NA	NA	NA	NA	Non-Significant	DEG
ENST00000570305.5	MSBB BM36	ENSG00000183549.10	ACSM5	0.396792	0.00026115	0.859312	0.0777288	protein_coding	retained_intron	0.0152145	NA	NA	NA	NA	Non-Significant	DEG
ENST00000573920.1	MSBB BM36	ENSG00000183549.10	ACSM5	0.396792	0.00026115	1.05082	1	protein_coding	nonsense_mediated_decay	0.00776947	NA	NA	NA	NA	Non-Significant	DEG
ENST00000574748.5	MSBB BM36	ENSG00000183549.10	ACSM5	0.396792	0.00026115	0.396005	1	protein_coding	retained_intron	-0.00126654	NA	NA	NA	NA	Non-Significant	DEG
ENST00000575070.1	MSBB BM36	ENSG00000183549.10	ACSM5	0.396792	0.00026115	0.166748	0.313585	protein_coding	protein_coding	-0.053703	NA	NA	NA	NA	NA	DEG
ENST00000575584.5	MSBB BM36	ENSG00000183549.10	ACSM5	0.396792	0.00026115	0.179315	0.511066	protein_coding	protein_coding	-0.0178774	NA	NA	NA	NA	Non-Significant	DEG
ENST00000577024.1	MSBB BM36	ENSG00000183549.10	ACSM5	0.396792	0.00026115	0.702194	0.25225	protein_coding	retained_intron	0.0103396	NA	NA	NA	NA	Non-Significant	DEG
ENST00000323482.8	MAYO	ENSG00000154930.14	ACSS1	0.0829878	0.533157	0.405605	0.0186767	protein_coding	protein_coding	0.142471	5.71162e-11	5.71162e-11	2.80323e-10	5.71162e-11	DTU	Non-Significant
ENST00000537502.5	MAYO	ENSG00000154930.14	ACSS1	0.0829878	0.533157	-0.989926	3.41099e-06	protein_coding	protein_coding	-0.113218	5.71162e-11	1.81787e-09	2.80323e-10	1.81787e-09	DTU	Non-Significant
ENST00000261206.7	MAYO	ENSG00000111058.7	ACSS3	0.648771	5.072e-08	1.75329	1.21029e-05	protein_coding	protein_coding	0.0972906	1.68079e-13	1.68079e-13	1.52053e-12	1.68079e-13	DTU	DEG
ENST00000546664.2	MAYO	ENSG00000111058.7	ACSS3	0.648771	5.072e-08	0.180366	0.686102	protein_coding	nonsense_mediated_decay	-0.014121	NA	NA	NA	NA	Non-Significant	DEG
ENST00000548058.5	MAYO	ENSG00000111058.7	ACSS3	0.648771	5.072e-08	0.381173	0.000577698	protein_coding	protein_coding	-0.11032	1.68079e-13	5.35522e-11	1.52053e-12	5.35522e-11	DTU	DEG
ENST00000548324.5	MAYO	ENSG00000111058.7	ACSS3	0.648771	5.072e-08	0.766031	0.00133464	protein_coding	retained_intron	0.0556929	1.68079e-13	0.000986419	1.52053e-12	0.000986419	DTU	DEG
ENST00000548387.1	MAYO	ENSG00000111058.7	ACSS3	0.648771	5.072e-08	0.557251	0.101377	protein_coding	retained_intron	-0.000402064	NA	NA	NA	NA	Non-Significant	DEG
ENST00000549175.1	MAYO	ENSG00000111058.7	ACSS3	0.648771	5.072e-08	-0.0618398	0.929278	protein_coding	protein_coding	-0.00376126	NA	NA	NA	NA	Non-Significant	DEG
ENST00000551745.1	MAYO	ENSG00000111058.7	ACSS3	0.648771	5.072e-08	0.766439	0.0796682	protein_coding	retained_intron	0.000617073	NA	NA	NA	NA	Non-Significant	DEG
ENST00000616449.1	MAYO	ENSG00000111058.7	ACSS3	0.648771	5.072e-08	-0.233603	0.240663	protein_coding	processed_transcript	-0.0249953	NA	NA	NA	NA	Non-Significant	DEG
ENST00000224784.10	MAYO	ENSG00000107796.13	ACTA2	0.53397	5.58812e-07	0.630131	5.42139e-06	protein_coding	protein_coding	0.0384975	NA	NA	NA	NA	Non-Significant	DEG
ENST00000415557.1	MAYO	ENSG00000107796.13	ACTA2	0.53397	5.58812e-07	0.657419	4.12007e-05	protein_coding	protein_coding	0.0178824	NA	NA	NA	NA	Non-Significant	DEG
ENST00000458159.5	MAYO	ENSG00000107796.13	ACTA2	0.53397	5.58812e-07	0.317426	0.172848	protein_coding	protein_coding	-0.00556917	NA	NA	NA	NA	Non-Significant	DEG
ENST00000480297.5	MAYO	ENSG00000107796.13	ACTA2	0.53397	5.58812e-07	-0.07958	0.820243	protein_coding	processed_transcript	-0.0224049	NA	NA	NA	NA	Non-Significant	DEG
ENST00000482085.1	MAYO	ENSG00000107796.13	ACTA2	0.53397	5.58812e-07	0.220893	0.344411	protein_coding	processed_transcript	-0.00447176	NA	NA	NA	NA	Non-Significant	DEG
ENST00000488967.5	MAYO	ENSG00000107796.13	ACTA2	0.53397	5.58812e-07	0.169549	0.246666	protein_coding	processed_transcript	-0.0239456	NA	NA	NA	NA	Non-Significant	DEG
ENST00000418351.1	MAYO	ENSG00000185607.5	ACTBP7	-0.708853	0.000226998	-0.686026	0.000389704	processed_pseudogene	processed_pseudogene	0	NA	NA	NA	NA	Non-Significant	DEG
ENST00000573283.7	MAYO	ENSG00000184009.11	ACTG1	-0.145761	0.0478753	-0.0177061	0.912516	protein_coding	protein_coding	0.0619606	0.00102097	0.00343849	0.00124011	0.00343849	DTU	Non-Significant
ENST00000576209.5	MAYO	ENSG00000184009.11	ACTG1	-0.145761	0.0478753	-2.25663	6.1526e-08	protein_coding	retained_intron	-0.0521997	0.00102097	0.00102097	0.00124011	0.00102097	DTU	Non-Significant
ENST00000423183.1	MSBB BM36	ENSG00000226642.1	ACTG1P12	-0.508024	0.00200083	-0.512328	0.00483327	processed_pseudogene	processed_pseudogene	0	NA	NA	NA	NA	Non-Significant	DEG
ENST00000570019.1	MAYO	ENSG00000259904.1	ACTG1P15	-0.669183	0.00382203	-0.641833	0.00854104	processed_pseudogene	processed_pseudogene	0	NA	NA	NA	NA	Non-Significant	DEG
ENST00000558391.1	MAYO	ENSG00000259315.1	ACTG1P17	-0.973061	2.63666e-12	0.108483	1	transcribed_processed_pseudogene	transcribed_processed_pseudogene	0.00627333	NA	NA	NA	NA	Non-Significant	DEG
ENST00000560958.1	MAYO	ENSG00000259315.1	ACTG1P17	-0.973061	2.63666e-12	-0.466129	3.09367e-05	transcribed_processed_pseudogene	processed_transcript	0.028112	NA	NA	NA	NA	Non-Significant	DEG
ENST00000561222.1	MAYO	ENSG00000259315.1	ACTG1P17	-0.973061	2.63666e-12	-1.04811	8.6544e-12	transcribed_processed_pseudogene	processed_transcript	-0.0343865	NA	NA	NA	NA	Non-Significant	DEG
ENST00000603793.1	MSBB BM36	ENSG00000271615.1	ACTG1P22	0.501352	0.00553038	0.379332	0.1454	transcribed_processed_pseudogene	transcribed_processed_pseudogene	-0.0668751	NA	NA	NA	NA	NA	DEG
ENST00000605503.1	MSBB BM36	ENSG00000271615.1	ACTG1P22	0.501352	0.00553038	0.645387	0.0492789	transcribed_processed_pseudogene	processed_transcript	0.0668751	NA	NA	NA	NA	NA	DEG
ENST00000345517.7	MAYO	ENSG00000163017.13	ACTG2	0.83386	8.51776e-08	1.79033	5.64465e-05	protein_coding	protein_coding	0.150348	NA	NA	NA	NA	NA	DEG
ENST00000409624.1	MAYO	ENSG00000163017.13	ACTG2	0.83386	8.51776e-08	0.448751	1	protein_coding	protein_coding	0.00505976	NA	NA	NA	NA	Non-Significant	DEG
ENST00000409731.7	MAYO	ENSG00000163017.13	ACTG2	0.83386	8.51776e-08	0.317683	0.778979	protein_coding	protein_coding	-0.0321068	NA	NA	NA	NA	Non-Significant	DEG
ENST00000409918.5	MAYO	ENSG00000163017.13	ACTG2	0.83386	8.51776e-08	-0.0551265	1	protein_coding	protein_coding	-0.000861132	NA	NA	NA	NA	Non-Significant	DEG
ENST00000429756.5	MAYO	ENSG00000163017.13	ACTG2	0.83386	8.51776e-08	-0.306854	1	protein_coding	nonsense_mediated_decay	-0.00768902	NA	NA	NA	NA	Non-Significant	DEG
ENST00000438902.6	MAYO	ENSG00000163017.13	ACTG2	0.83386	8.51776e-08	0.308733	1	protein_coding	nonsense_mediated_decay	0.00175419	NA	NA	NA	NA	Non-Significant	DEG
ENST00000442912.5	MAYO	ENSG00000163017.13	ACTG2	0.83386	8.51776e-08	0.842333	1	protein_coding	protein_coding	0.0255018	NA	NA	NA	NA	Non-Significant	DEG
ENST00000468543.5	MAYO	ENSG00000163017.13	ACTG2	0.83386	8.51776e-08	0.0923371	0.716733	protein_coding	retained_intron	-0.143136	NA	NA	NA	NA	NA	DEG
ENST00000473016.1	MAYO	ENSG00000163017.13	ACTG2	0.83386	8.51776e-08	-0.0497206	1	protein_coding	retained_intron	0.00112799	NA	NA	NA	NA	Non-Significant	DEG
ENST00000330271.4	MSBB BM36	ENSG00000182584.4	ACTL10	0.556179	0.000309808	0.56211	0.00138564	protein_coding	protein_coding	0	NA	NA	NA	NA	Non-Significant	DEG
ENST00000429709.6	MAYO	ENSG00000136518.16	ACTL6A	0.213776	0.0191284	0.625141	3.62371e-06	protein_coding	protein_coding	0.0580391	1.50162e-09	1.50162e-09	5.60069e-09	6.00649e-09	DTU	Non-Significant
ENST00000461125.1	MAYO	ENSG00000136518.16	ACTL6A	0.213776	0.0191284	-0.770329	0.000711011	protein_coding	retained_intron	-0.0671925	1.50162e-09	9.31711e-09	5.60069e-09	3.72685e-08	DTU	Non-Significant
ENST00000392662.5	MSBB BM36	ENSG00000136518.16	ACTL6A	0.425309	3.19395e-06	-0.000434821	0.999908	protein_coding	protein_coding	-0.000246528	NA	NA	NA	NA	Non-Significant	DEG
ENST00000429709.6	MSBB BM36	ENSG00000136518.16	ACTL6A	0.425309	3.19395e-06	0.290233	0.5169	protein_coding	protein_coding	-0.00258714	NA	NA	NA	NA	Non-Significant	DEG
ENST00000450518.6	MSBB BM36	ENSG00000136518.16	ACTL6A	0.425309	3.19395e-06	0.907706	0.00244824	protein_coding	protein_coding	0.0374901	NA	NA	NA	NA	Non-Significant	DEG
ENST00000461125.1	MSBB BM36	ENSG00000136518.16	ACTL6A	0.425309	3.19395e-06	0.322622	0.0585698	protein_coding	retained_intron	-0.00919169	NA	NA	NA	NA	Non-Significant	DEG
ENST00000467383.1	MSBB BM36	ENSG00000136518.16	ACTL6A	0.425309	3.19395e-06	0.36216	0.423333	protein_coding	retained_intron	-0.00233811	NA	NA	NA	NA	Non-Significant	DEG
ENST00000467615.5	MSBB BM36	ENSG00000136518.16	ACTL6A	0.425309	3.19395e-06	0.192179	0.174709	protein_coding	processed_transcript	-0.013713	NA	NA	NA	NA	Non-Significant	DEG
ENST00000468767.6	MSBB BM36	ENSG00000136518.16	ACTL6A	0.425309	3.19395e-06	1.42024	0.280792	protein_coding	processed_transcript	0.00548364	NA	NA	NA	NA	Non-Significant	DEG
ENST00000479056.1	MSBB BM36	ENSG00000136518.16	ACTL6A	0.425309	3.19395e-06	0.601849	0.0171122	protein_coding	retained_intron	0.00745961	NA	NA	NA	NA	Non-Significant	DEG
ENST00000484312.1	MSBB BM36	ENSG00000136518.16	ACTL6A	0.425309	3.19395e-06	0.226008	0.200149	protein_coding	retained_intron	-0.0199722	NA	NA	NA	NA	Non-Significant	DEG
ENST00000486471.1	MSBB BM36	ENSG00000136518.16	ACTL6A	0.425309	3.19395e-06	0.482406	0.000137714	protein_coding	retained_intron	0.00509591	NA	NA	NA	NA	Non-Significant	DEG
ENST00000487978.5	MSBB BM36	ENSG00000136518.16	ACTL6A	0.425309	3.19395e-06	1.14484	0.399377	protein_coding	nonsense_mediated_decay	0.00301551	NA	NA	NA	NA	Non-Significant	DEG
ENST00000490364.1	MSBB BM36	ENSG00000136518.16	ACTL6A	0.425309	3.19395e-06	-0.291364	1	protein_coding	protein_coding	-0.00509513	NA	NA	NA	NA	Non-Significant	DEG
ENST00000491202.5	MSBB BM36	ENSG00000136518.16	ACTL6A	0.425309	3.19395e-06	0.259664	0.729615	protein_coding	retained_intron	0.000236613	NA	NA	NA	NA	Non-Significant	DEG
ENST00000494843.5	MSBB BM36	ENSG00000136518.16	ACTL6A	0.425309	3.19395e-06	0.130101	0.912406	protein_coding	retained_intron	-0.00563663	NA	NA	NA	NA	Non-Significant	DEG
ENST00000160382.9	MSBB BM44	ENSG00000077080.9	ACTL6B	-0.21878	0.0763244	-0.396076	0.0896801	protein_coding	protein_coding	-0.0833054	0.00132538	0.00132538	0.00287419	0.0053015	DTU	Non-Significant
ENST00000160382.9	MSBB BM36	ENSG00000077080.9	ACTL6B	-0.496649	0.000111079	-0.669475	0.0022904	protein_coding	protein_coding	-0.100189	0.00441662	0.00441662	0.0059733	0.0176665	DTU	DEG
ENST00000461605.1	MSBB BM36	ENSG00000077080.9	ACTL6B	-0.496649	0.000111079	-0.445966	0.517037	protein_coding	protein_coding	-0.00370065	0.00441662	0.92198	0.0059733	1	Non-Significant	DEG
ENST00000485601.5	MSBB BM36	ENSG00000077080.9	ACTL6B	-0.496649	0.000111079	-0.0738768	0.845709	protein_coding	retained_intron	0.0172319	0.00441662	0.568298	0.0059733	1	Non-Significant	DEG
ENST00000487125.1	MSBB BM36	ENSG00000077080.9	ACTL6B	-0.496649	0.000111079	-0.145058	0.54209	protein_coding	retained_intron	0.0654783	0.00441662	0.0854489	0.0059733	0.341796	Non-Significant	DEG
ENST00000487225.5	MSBB BM36	ENSG00000077080.9	ACTL6B	-0.496649	0.000111079	-0.348951	0.216072	protein_coding	retained_intron	0.00736001	0.00441662	0.813662	0.0059733	1	Non-Significant	DEG
ENST00000489904.1	MSBB BM36	ENSG00000077080.9	ACTL6B	-0.496649	0.000111079	-0.0805044	0.927066	protein_coding	retained_intron	0.0138229	0.00441662	0.362896	0.0059733	1	Non-Significant	DEG
ENST00000461367.1	MSBB BM36	ENSG00000077522.12	ACTN2	-0.368639	0.00015552	-0.521151	0.00864493	protein_coding	processed_transcript	-0.0737369	0.00137611	0.00137611	0.00216266	0.00688053	DTU	Non-Significant
ENST00000252699.6	MSBB BM36	ENSG00000130402.11	ACTN4	-0.0204146	0.895679	0.400841	0.0197696	protein_coding	protein_coding	0.0649972	0.000140989	0.000140989	0.000297735	0.000845935	DTU	Non-Significant
ENST00000634960.1	MSBB BM36	ENSG00000282844.1	ACTN4	-0.0204146	0.895679	0.400841	0.0197696	protein_coding	protein_coding	0.0649972	0.000140989	0.000140989	0.000297735	0.000845935	DTU	Non-Significant
ENST00000555229.5	MSBB BM44	ENSG00000131966.13	ACTR10	-0.23872	0.0466366	-0.600529	0.192209	protein_coding	nonsense_mediated_decay	-0.055863	0.000168019	0.000168019	0.000601572	0.00201623	DTU	Non-Significant
ENST00000554642.1	MAYO	ENSG00000131966.13	ACTR10	-0.247881	0.0014516	-0.947297	0.000391939	protein_coding	protein_coding	-0.0865742	4.27487e-07	0.00483825	9.79045e-07	0.038706	DTU	Non-Significant
ENST00000263238.6	MAYO	ENSG00000115091.11	ACTR3	0.18988	0.0283026	0.0324881	0.680876	protein_coding	protein_coding	-0.0862111	2.23888e-08	8.75617e-06	6.44816e-08	8.75617e-06	DTU	Non-Significant
ENST00000535589.3	MAYO	ENSG00000115091.11	ACTR3	0.18988	0.0283026	0.309792	0.178283	protein_coding	protein_coding	0.084202	2.23888e-08	2.23888e-08	6.44816e-08	2.23888e-08	DTU	Non-Significant
ENST00000377776.7	MSBB BM10	ENSG00000133627.17	ACTR3B	-0.182049	0.0239707	-0.536472	0.0432338	protein_coding	protein_coding	-0.0692892	1.41143e-08	1.41143e-08	1.79352e-07	4.23429e-08	DTU	Non-Significant
ENST00000256001.12	MSBB BM36	ENSG00000133627.17	ACTR3B	-0.1838	0.02255	-0.502552	0.102797	protein_coding	protein_coding	-0.0654569	5.55148e-08	5.55148e-08	2.60713e-07	1.66544e-07	DTU	Non-Significant
ENST00000462659.1	MSBB BM22	ENSG00000121989.14	ACVR2A	0.00895305	0.943399	0.230587	0.313257	protein_coding	processed_transcript	0.0642258	0.00873977	0.00873977	0.0132554	0.0349591	DTU	Non-Significant
ENST00000462659.1	MSBB BM36	ENSG00000121989.14	ACVR2A	0.0891656	0.491633	0.422821	0.0634586	protein_coding	processed_transcript	0.0911737	6.38816e-05	6.38816e-05	0.000147011	0.000255526	DTU	Non-Significant
ENST00000388922.8	MAYO	ENSG00000139567.12	ACVRL1	0.314158	0.0244894	0.793063	0.000161331	protein_coding	protein_coding	0.064217	7.27237e-06	7.27237e-06	1.27558e-05	0	DTU	Non-Significant
ENST00000388922.8	MSBB BM22	ENSG00000139567.12	ACVRL1	0.397211	0.00681495	0.0789567	0.865037	protein_coding	protein_coding	-0.0120493	NA	NA	NA	NA	Non-Significant	DEG
ENST00000419526.6	MSBB BM22	ENSG00000139567.12	ACVRL1	0.397211	0.00681495	1.12319	1	protein_coding	protein_coding	0.00603498	NA	NA	NA	NA	Non-Significant	DEG
ENST00000547400.5	MSBB BM22	ENSG00000139567.12	ACVRL1	0.397211	0.00681495	1.00761	1	protein_coding	protein_coding	0.00911382	NA	NA	NA	NA	Non-Significant	DEG
ENST00000547632.1	MSBB BM22	ENSG00000139567.12	ACVRL1	0.397211	0.00681495	0.708845	1	protein_coding	retained_intron	0.00225889	NA	NA	NA	NA	Non-Significant	DEG
ENST00000550084.1	MSBB BM22	ENSG00000139567.12	ACVRL1	0.397211	0.00681495	0.199539	1	protein_coding	processed_transcript	-0.0320284	NA	NA	NA	NA	Non-Significant	DEG
ENST00000550683.5	MSBB BM22	ENSG00000139567.12	ACVRL1	0.397211	0.00681495	0.51679	0.018637	protein_coding	protein_coding	0.0405258	NA	NA	NA	NA	Non-Significant	DEG
ENST00000551576.5	MSBB BM22	ENSG00000139567.12	ACVRL1	0.397211	0.00681495	-0.40118	1	protein_coding	protein_coding	-0.0221044	NA	NA	NA	NA	Non-Significant	DEG
ENST00000552678.1	MSBB BM22	ENSG00000139567.12	ACVRL1	0.397211	0.00681495	0.55426	1	protein_coding	protein_coding	0.00825385	NA	NA	NA	NA	Non-Significant	DEG
ENST00000388922.8	MSBB BM36	ENSG00000139567.12	ACVRL1	0.475167	0.000221487	0.370517	0.492562	protein_coding	protein_coding	-0.0124562	NA	NA	NA	NA	Non-Significant	DEG
ENST00000419526.6	MSBB BM36	ENSG00000139567.12	ACVRL1	0.475167	0.000221487	-0.174058	0.940379	protein_coding	protein_coding	-0.00596715	NA	NA	NA	NA	Non-Significant	DEG
ENST00000547400.5	MSBB BM36	ENSG00000139567.12	ACVRL1	0.475167	0.000221487	-0.123099	1	protein_coding	protein_coding	-0.00709903	NA	NA	NA	NA	Non-Significant	DEG
ENST00000547632.1	MSBB BM36	ENSG00000139567.12	ACVRL1	0.475167	0.000221487	0.568879	0.279009	protein_coding	retained_intron	-0.00292591	NA	NA	NA	NA	Non-Significant	DEG
ENST00000550084.1	MSBB BM36	ENSG00000139567.12	ACVRL1	0.475167	0.000221487	0.220898	0.17066	protein_coding	processed_transcript	-0.0199298	NA	NA	NA	NA	Non-Significant	DEG
ENST00000550683.5	MSBB BM36	ENSG00000139567.12	ACVRL1	0.475167	0.000221487	0.706088	0.00089929	protein_coding	protein_coding	0.0373998	NA	NA	NA	NA	Non-Significant	DEG
ENST00000551576.5	MSBB BM36	ENSG00000139567.12	ACVRL1	0.475167	0.000221487	0.865387	0.328733	protein_coding	protein_coding	0.00268091	NA	NA	NA	NA	Non-Significant	DEG
ENST00000552678.1	MSBB BM36	ENSG00000139567.12	ACVRL1	0.475167	0.000221487	1.31368	0.0526222	protein_coding	protein_coding	0.00829841	NA	NA	NA	NA	Non-Significant	DEG
ENST00000238618.7	MSBB BM44	ENSG00000119640.8	ACYP1	-0.0523991	0.539931	-0.313367	0.223335	protein_coding	protein_coding	-0.0903492	0.00712476	0.00712476	0.0103574	0.0142495	DTU	Non-Significant
ENST00000238618.7	MSBB BM36	ENSG00000119640.8	ACYP1	-0.136264	0.0417941	-0.40527	0.0741351	protein_coding	protein_coding	-0.0890127	0.000900982	0.000900982	0.00151774	0.00180196	DTU	Non-Significant
ENST00000394666.7	MSBB BM36	ENSG00000170634.12	ACYP2	-0.0701287	0.235589	-0.363059	0.0838941	protein_coding	protein_coding	-0.0562598	9.29288e-05	9.29288e-05	0.000205843	0.000650501	DTU	Non-Significant
ENST00000330232.8	MSBB BM10	ENSG00000093072.16	ADA2	0.123859	0.171396	0.615066	0.103825	protein_coding	protein_coding	0.0574328	0.00303814	0.00303814	0.00466709	0.00911442	DTU	Non-Significant
ENST00000268624.7	MAYO	ENSG00000140955.10	ADAD2	-0.566728	0.00227791	-0.191454	0.809339	protein_coding	protein_coding	0.00674371	NA	NA	NA	NA	Non-Significant	DEG
ENST00000315906.9	MAYO	ENSG00000140955.10	ADAD2	-0.566728	0.00227791	-0.733432	0.0538074	protein_coding	protein_coding	-0.00321607	NA	NA	NA	NA	Non-Significant	DEG
ENST00000563849.1	MAYO	ENSG00000140955.10	ADAD2	-0.566728	0.00227791	-0.846244	0.0240988	protein_coding	retained_intron	0.00464168	NA	NA	NA	NA	Non-Significant	DEG
ENST00000564169.1	MAYO	ENSG00000140955.10	ADAD2	-0.566728	0.00227791	-0.578222	0.315894	protein_coding	retained_intron	-0.00595247	NA	NA	NA	NA	Non-Significant	DEG
ENST00000564430.1	MAYO	ENSG00000140955.10	ADAD2	-0.566728	0.00227791	-0.483671	0.143346	protein_coding	retained_intron	0.00017464	NA	NA	NA	NA	Non-Significant	DEG
ENST00000566526.5	MAYO	ENSG00000140955.10	ADAD2	-0.566728	0.00227791	-0.172684	0.306587	protein_coding	retained_intron	0.00779931	NA	NA	NA	NA	Non-Significant	DEG
ENST00000567413.1	MAYO	ENSG00000140955.10	ADAD2	-0.566728	0.00227791	0.151061	1	protein_coding	processed_transcript	0.0112816	NA	NA	NA	NA	Non-Significant	DEG
ENST00000567685.1	MAYO	ENSG00000140955.10	ADAD2	-0.566728	0.00227791	-1.03344	0.122275	protein_coding	protein_coding	-0.0184232	NA	NA	NA	NA	Non-Significant	DEG
ENST00000569221.1	MAYO	ENSG00000140955.10	ADAD2	-0.566728	0.00227791	-0.266255	1	protein_coding	retained_intron	-0.00304159	NA	NA	NA	NA	Non-Significant	DEG
ENST00000260408.7	MAYO	ENSG00000137845.14	ADAM10	0.231112	0.0088642	0.0447158	0.537661	protein_coding	protein_coding	-0.0893222	6.84815e-19	3.24807e-05	1.49846e-17	0.000129923	DTU	Non-Significant
ENST00000396136.6	MAYO	ENSG00000137845.14	ADAM10	0.231112	0.0088642	0.5343	0.0956166	protein_coding	nonsense_mediated_decay	0.0851085	6.84815e-19	6.84815e-19	1.49846e-17	2.73926e-18	DTU	Non-Significant
ENST00000200557.10	MSBB BM36	ENSG00000073670.13	ADAM11	-0.546234	7.96597e-06	-0.522008	0.000981539	protein_coding	protein_coding	0.003704	NA	NA	NA	NA	Non-Significant	DEG
ENST00000355638.8	MSBB BM36	ENSG00000073670.13	ADAM11	-0.546234	7.96597e-06	-0.574427	0.368417	protein_coding	nonsense_mediated_decay	0.0152697	NA	NA	NA	NA	Non-Significant	DEG
ENST00000535346.5	MSBB BM36	ENSG00000073670.13	ADAM11	-0.546234	7.96597e-06	-0.63318	0.084758	protein_coding	protein_coding	-0.00450898	NA	NA	NA	NA	Non-Significant	DEG
ENST00000587773.1	MSBB BM36	ENSG00000073670.13	ADAM11	-0.546234	7.96597e-06	-0.931069	0.351491	protein_coding	nonsense_mediated_decay	-0.00173699	NA	NA	NA	NA	Non-Significant	DEG
ENST00000588363.1	MSBB BM36	ENSG00000073670.13	ADAM11	-0.546234	7.96597e-06	-0.643834	0.0743721	protein_coding	retained_intron	-0.0127386	NA	NA	NA	NA	Non-Significant	DEG
ENST00000368676.8	MAYO	ENSG00000148848.14	ADAM12	0.68859	9.80891e-08	0.452454	0.172179	protein_coding	protein_coding	-0.0116644	NA	NA	NA	NA	Non-Significant	DEG
ENST00000368679.8	MAYO	ENSG00000148848.14	ADAM12	0.68859	9.80891e-08	0.734534	4.13051e-10	protein_coding	protein_coding	-0.0137167	NA	NA	NA	NA	Non-Significant	DEG
ENST00000448723.1	MAYO	ENSG00000148848.14	ADAM12	0.68859	9.80891e-08	1.44608	1.04081e-05	protein_coding	protein_coding	0.0405849	NA	NA	NA	NA	Non-Significant	DEG
ENST00000467145.1	MAYO	ENSG00000148848.14	ADAM12	0.68859	9.80891e-08	0.748403	0.0547541	protein_coding	processed_transcript	0.0142165	NA	NA	NA	NA	Non-Significant	DEG
ENST00000482291.1	MAYO	ENSG00000148848.14	ADAM12	0.68859	9.80891e-08	0.373464	0.386289	protein_coding	processed_transcript	-0.00213852	NA	NA	NA	NA	Non-Significant	DEG
ENST00000485388.2	MAYO	ENSG00000148848.14	ADAM12	0.68859	9.80891e-08	0.176045	1	protein_coding	processed_transcript	-0.0197587	NA	NA	NA	NA	Non-Significant	DEG
ENST00000494661.1	MAYO	ENSG00000148848.14	ADAM12	0.68859	9.80891e-08	-0.103759	1	protein_coding	processed_transcript	-0.00752089	NA	NA	NA	NA	Non-Significant	DEG
ENST00000368676.8	MSBB BM36	ENSG00000148848.14	ADAM12	0.530724	7.15764e-06	0.454386	0.0259157	protein_coding	protein_coding	-0.00332411	NA	NA	NA	NA	Non-Significant	DEG
ENST00000368679.8	MSBB BM36	ENSG00000148848.14	ADAM12	0.530724	7.15764e-06	0.517434	7.24692e-07	protein_coding	protein_coding	0.0093624	NA	NA	NA	NA	Non-Significant	DEG
ENST00000448723.1	MSBB BM36	ENSG00000148848.14	ADAM12	0.530724	7.15764e-06	0.885365	0.0236138	protein_coding	protein_coding	0.0404504	NA	NA	NA	NA	Non-Significant	DEG
ENST00000467145.1	MSBB BM36	ENSG00000148848.14	ADAM12	0.530724	7.15764e-06	0.468708	0.103022	protein_coding	processed_transcript	-0.0224323	NA	NA	NA	NA	Non-Significant	DEG
ENST00000482291.1	MSBB BM36	ENSG00000148848.14	ADAM12	0.530724	7.15764e-06	0.550195	0.0557003	protein_coding	processed_transcript	-0.00588328	NA	NA	NA	NA	Non-Significant	DEG
ENST00000485388.2	MSBB BM36	ENSG00000148848.14	ADAM12	0.530724	7.15764e-06	0.244787	0.715365	protein_coding	processed_transcript	-0.0256404	NA	NA	NA	NA	Non-Significant	DEG
ENST00000494661.1	MSBB BM36	ENSG00000148848.14	ADAM12	0.530724	7.15764e-06	0.58515	0.210801	protein_coding	processed_transcript	0.0074695	NA	NA	NA	NA	Non-Significant	DEG
ENST00000464824.2	MAYO	ENSG00000143537.13	ADAM15	-0.350325	0.000407289	-0.865724	9.10419e-07	protein_coding	retained_intron	-0.0556727	1.54192e-13	0.000886466	1.41439e-12	0.00709172	DTU	Non-Significant
ENST00000310823.8	MAYO	ENSG00000151694.13	ADAM17	0.114108	0.0129566	0.741105	0.0808707	protein_coding	protein_coding	0.0722484	0.000166789	0.000166789	0.000229863	0.000667156	DTU	Non-Significant
ENST00000310823.8	MSBB BM36	ENSG00000151694.13	ADAM17	-0.00353816	0.956441	0.935911	0.0746597	protein_coding	protein_coding	0.0569193	5.4108e-05	5.4108e-05	0.000127377	0.000486972	DTU	Non-Significant
ENST00000398204.8	MAYO	ENSG00000008277.14	ADAM22	-0.135236	0.24199	0.0676668	0.770193	protein_coding	protein_coding	0.0569357	0.00158871	0.00158871	0.00186751	0	DTU	Non-Significant
ENST00000398209.7	MAYO	ENSG00000008277.14	ADAM22	-0.135236	0.24199	-0.222445	0.115267	protein_coding	protein_coding	-0.0598517	0.00158871	0.00158871	0.00186751	0	DTU	Non-Significant
ENST00000264377.7	MSBB BM36	ENSG00000114948.12	ADAM23	-0.429305	0.000102443	-0.450947	0.00907457	protein_coding	protein_coding	-0.0265324	NA	NA	NA	NA	Non-Significant	DEG
ENST00000374415.7	MSBB BM36	ENSG00000114948.12	ADAM23	-0.429305	0.000102443	-0.426014	0.000844087	protein_coding	protein_coding	0.0291112	NA	NA	NA	NA	Non-Significant	DEG
ENST00000444281.1	MSBB BM36	ENSG00000114948.12	ADAM23	-0.429305	0.000102443	-0.398384	0.147609	protein_coding	protein_coding	-0.00257639	NA	NA	NA	NA	Non-Significant	DEG
ENST00000265769.8	MAYO	ENSG00000042980.12	ADAM28	-0.526868	0.00832923	-0.275174	0.0794109	protein_coding	protein_coding	-0.0153114	NA	NA	NA	NA	Non-Significant	DEG
ENST00000437154.6	MAYO	ENSG00000042980.12	ADAM28	-0.526868	0.00832923	-0.641588	0.0153698	protein_coding	protein_coding	-0.00510954	NA	NA	NA	NA	Non-Significant	DEG
ENST00000518326.1	MAYO	ENSG00000042980.12	ADAM28	-0.526868	0.00832923	-0.344692	0.291684	protein_coding	protein_coding	0.0140804	NA	NA	NA	NA	Non-Significant	DEG
ENST00000518516.5	MAYO	ENSG00000042980.12	ADAM28	-0.526868	0.00832923	-1.03204	0.167478	protein_coding	processed_transcript	0.000940932	NA	NA	NA	NA	Non-Significant	DEG
ENST00000518737.1	MAYO	ENSG00000042980.12	ADAM28	-0.526868	0.00832923	-0.468111	0.626835	protein_coding	processed_transcript	-0.00142921	NA	NA	NA	NA	Non-Significant	DEG
ENST00000520448.5	MAYO	ENSG00000042980.12	ADAM28	-0.526868	0.00832923	-0.927228	0.0120977	protein_coding	nonsense_mediated_decay	-0.00467067	NA	NA	NA	NA	Non-Significant	DEG
ENST00000520665.1	MAYO	ENSG00000042980.12	ADAM28	-0.526868	0.00832923	-0.441734	0.296751	protein_coding	retained_intron	0.00498624	NA	NA	NA	NA	Non-Significant	DEG
ENST00000521110.1	MAYO	ENSG00000042980.12	ADAM28	-0.526868	0.00832923	-0.239783	1	protein_coding	processed_transcript	0.00309506	NA	NA	NA	NA	Non-Significant	DEG
ENST00000521629.5	MAYO	ENSG00000042980.12	ADAM28	-0.526868	0.00832923	-0.521271	0.0216437	protein_coding	protein_coding	-0.00836632	NA	NA	NA	NA	Non-Significant	DEG
ENST00000523236.5	MAYO	ENSG00000042980.12	ADAM28	-0.526868	0.00832923	-0.504983	0.0753	protein_coding	retained_intron	0.00750206	NA	NA	NA	NA	Non-Significant	DEG
ENST00000523379.5	MAYO	ENSG00000042980.12	ADAM28	-0.526868	0.00832923	-0.846831	0.104867	protein_coding	nonsense_mediated_decay	0.00289597	NA	NA	NA	NA	Non-Significant	DEG
ENST00000523440.1	MAYO	ENSG00000042980.12	ADAM28	-0.526868	0.00832923	-0.499815	0.3957	protein_coding	retained_intron	0.00137042	NA	NA	NA	NA	Non-Significant	DEG
ENST00000350009.6	MSBB BM10	ENSG00000149451.17	ADAM33	0.404607	0.00528579	0.0964927	1	protein_coding	protein_coding	-0.0209897	NA	NA	NA	NA	Non-Significant	DEG
ENST00000356518.6	MSBB BM10	ENSG00000149451.17	ADAM33	0.404607	0.00528579	1.13556	1	protein_coding	protein_coding	0.0471384	NA	NA	NA	NA	Non-Significant	DEG
ENST00000379861.8	MSBB BM10	ENSG00000149451.17	ADAM33	0.404607	0.00528579	-0.543629	1	protein_coding	protein_coding	-0.0252564	NA	NA	NA	NA	Non-Significant	DEG
ENST00000466620.5	MSBB BM10	ENSG00000149451.17	ADAM33	0.404607	0.00528579	0.397784	0.0256878	protein_coding	processed_transcript	0.0159316	NA	NA	NA	NA	Non-Significant	DEG
ENST00000483362.1	MSBB BM10	ENSG00000149451.17	ADAM33	0.404607	0.00528579	0.250466	1	protein_coding	processed_transcript	-0.011452	NA	NA	NA	NA	Non-Significant	DEG
ENST00000617732.1	MSBB BM10	ENSG00000149451.17	ADAM33	0.404607	0.00528579	0.539487	0.0187766	protein_coding	protein_coding	0.0227633	NA	NA	NA	NA	Non-Significant	DEG
ENST00000619289.4	MSBB BM10	ENSG00000149451.17	ADAM33	0.404607	0.00528579	0.281634	0.521833	protein_coding	protein_coding	-0.028132	NA	NA	NA	NA	Non-Significant	DEG
ENST00000350009.6	MAYO	ENSG00000149451.17	ADAM33	0.82581	1.13233e-07	-0.896918	1	protein_coding	protein_coding	-0.00139196	NA	NA	NA	NA	Non-Significant	DEG
ENST00000356518.6	MAYO	ENSG00000149451.17	ADAM33	0.82581	1.13233e-07	1.11529	0.00482678	protein_coding	protein_coding	0.0336187	NA	NA	NA	NA	Non-Significant	DEG
ENST00000379861.8	MAYO	ENSG00000149451.17	ADAM33	0.82581	1.13233e-07	0.906874	0.093394	protein_coding	protein_coding	-0.0109542	NA	NA	NA	NA	Non-Significant	DEG
ENST00000466620.5	MAYO	ENSG00000149451.17	ADAM33	0.82581	1.13233e-07	0.780937	8.78088e-07	protein_coding	processed_transcript	-0.0110495	NA	NA	NA	NA	Non-Significant	DEG
ENST00000483362.1	MAYO	ENSG00000149451.17	ADAM33	0.82581	1.13233e-07	0.786169	0.000841889	protein_coding	processed_transcript	-0.00739587	NA	NA	NA	NA	Non-Significant	DEG
ENST00000617732.1	MAYO	ENSG00000149451.17	ADAM33	0.82581	1.13233e-07	1.04287	2.91627e-09	protein_coding	protein_coding	0.0372719	NA	NA	NA	NA	Non-Significant	DEG
ENST00000619289.4	MAYO	ENSG00000149451.17	ADAM33	0.82581	1.13233e-07	0.204453	0.591335	protein_coding	protein_coding	-0.0400703	NA	NA	NA	NA	Non-Significant	DEG
ENST00000350009.6	MSBB BM36	ENSG00000149451.17	ADAM33	0.631502	1.58981e-05	0.700978	0.569802	protein_coding	protein_coding	0.01582	NA	NA	NA	NA	Non-Significant	DEG
ENST00000356518.6	MSBB BM36	ENSG00000149451.17	ADAM33	0.631502	1.58981e-05	0.974524	0.228251	protein_coding	protein_coding	-0.00253246	NA	NA	NA	NA	Non-Significant	DEG
ENST00000379861.8	MSBB BM36	ENSG00000149451.17	ADAM33	0.631502	1.58981e-05	0.586733	0.596212	protein_coding	protein_coding	0.0134381	NA	NA	NA	NA	Non-Significant	DEG
ENST00000466620.5	MSBB BM36	ENSG00000149451.17	ADAM33	0.631502	1.58981e-05	0.549607	0.00584001	protein_coding	processed_transcript	-0.0282327	NA	NA	NA	NA	Non-Significant	DEG
ENST00000483362.1	MSBB BM36	ENSG00000149451.17	ADAM33	0.631502	1.58981e-05	0.895856	0.000663486	protein_coding	processed_transcript	0.0193207	NA	NA	NA	NA	Non-Significant	DEG
ENST00000617732.1	MSBB BM36	ENSG00000149451.17	ADAM33	0.631502	1.58981e-05	0.892698	2.48807e-05	protein_coding	protein_coding	0.0319069	NA	NA	NA	NA	Non-Significant	DEG
ENST00000619289.4	MSBB BM36	ENSG00000149451.17	ADAM33	0.631502	1.58981e-05	0.00932728	0.989947	protein_coding	protein_coding	-0.0497055	NA	NA	NA	NA	Non-Significant	DEG
ENST00000569937.2	MSBB BM36	ENSG00000260089.2	ADAM3B	0.731349	0.00175341	0.716801	0.00576789	processed_pseudogene	processed_pseudogene	0	NA	NA	NA	NA	Non-Significant	DEG
ENST00000415217.7	MAYO	ENSG00000151651.15	ADAM8	-0.423489	0.00334097	-0.260078	0.720768	protein_coding	protein_coding	0.0125198	NA	NA	NA	NA	Non-Significant	DEG
ENST00000445355.7	MAYO	ENSG00000151651.15	ADAM8	-0.423489	0.00334097	-0.233841	0.102131	protein_coding	protein_coding	0.0236676	NA	NA	NA	NA	Non-Significant	DEG
ENST00000463298.5	MAYO	ENSG00000151651.15	ADAM8	-0.423489	0.00334097	-1.02945	0.00809482	protein_coding	retained_intron	-0.0127803	NA	NA	NA	NA	Non-Significant	DEG
ENST00000468964.1	MAYO	ENSG00000151651.15	ADAM8	-0.423489	0.00334097	-0.670294	0.0501742	protein_coding	retained_intron	-0.00539775	NA	NA	NA	NA	Non-Significant	DEG
ENST00000485491.6	MAYO	ENSG00000151651.15	ADAM8	-0.423489	0.00334097	-0.572688	0.152334	protein_coding	protein_coding	-0.000566291	NA	NA	NA	NA	Non-Significant	DEG
ENST00000486609.1	MAYO	ENSG00000151651.15	ADAM8	-0.423489	0.00334097	-0.599702	0.106851	protein_coding	protein_coding	0.0017753	NA	NA	NA	NA	Non-Significant	DEG
ENST00000537099.5	MAYO	ENSG00000151651.15	ADAM8	-0.423489	0.00334097	-0.609985	0.0313243	protein_coding	retained_intron	-0.00600219	NA	NA	NA	NA	Non-Significant	DEG
ENST00000559018.1	MAYO	ENSG00000151651.15	ADAM8	-0.423489	0.00334097	-0.512468	0.103426	protein_coding	retained_intron	-0.013735	NA	NA	NA	NA	Non-Significant	DEG
ENST00000559180.1	MAYO	ENSG00000151651.15	ADAM8	-0.423489	0.00334097	0.0946389	1	protein_coding	processed_transcript	0.00304675	NA	NA	NA	NA	Non-Significant	DEG
ENST00000560135.5	MAYO	ENSG00000151651.15	ADAM8	-0.423489	0.00334097	-0.0957278	1	protein_coding	nonsense_mediated_decay	0.00191032	NA	NA	NA	NA	Non-Significant	DEG
ENST00000561175.1	MAYO	ENSG00000151651.15	ADAM8	-0.423489	0.00334097	-0.467764	1	protein_coding	retained_intron	-0.00444353	NA	NA	NA	NA	Non-Significant	DEG
ENST00000631491.1	MAYO	ENSG00000282230.1	ADAM9	-0.403814	3.71775e-05	-0.387349	0.000417016	protein_coding	protein_coding	-0.000495872	NA	NA	NA	NA	Non-Significant	DEG
ENST00000632061.1	MAYO	ENSG00000282230.1	ADAM9	-0.403814	3.71775e-05	-0.455455	0.1604	protein_coding	processed_transcript	-0.000896748	NA	NA	NA	NA	Non-Significant	DEG
ENST00000633217.1	MAYO	ENSG00000282230.1	ADAM9	-0.403814	3.71775e-05	-0.455455	0.1604	protein_coding	processed_transcript	-0.000896748	NA	NA	NA	NA	Non-Significant	DEG
ENST00000633382.1	MAYO	ENSG00000282230.1	ADAM9	-0.403814	3.71775e-05	2.16454	0.487268	protein_coding	processed_transcript	0.0022909	NA	NA	NA	NA	Non-Significant	DEG
ENST00000451462.5	MSBB BM44	ENSG00000154734.14	ADAMTS1	0.302093	0.0789901	1.10319	1	protein_coding	protein_coding	0.0528751	2.11069e-05	2.11069e-05	0.000124097	6.33207e-05	DTU	Non-Significant
ENST00000284984.7	MAYO	ENSG00000154734.14	ADAMTS1	0.514103	0.00300121	0.612066	0.00111619	protein_coding	protein_coding	0.0590311	2.13493e-09	2.13493e-09	7.74281e-09	0	DTU	DEG
ENST00000451462.5	MAYO	ENSG00000154734.14	ADAMTS1	0.514103	0.00300121	1.04852	0.00851201	protein_coding	protein_coding	0.00778743	NA	NA	NA	NA	Non-Significant	DEG
ENST00000464589.1	MAYO	ENSG00000154734.14	ADAMTS1	0.514103	0.00300121	-0.0202445	0.947109	protein_coding	retained_intron	-0.0797849	2.13493e-09	2.13493e-09	7.74281e-09	0	DTU	DEG
ENST00000492656.1	MAYO	ENSG00000154734.14	ADAMTS1	0.514103	0.00300121	1.19631	0.0816851	protein_coding	retained_intron	0.0121484	NA	NA	NA	NA	Non-Significant	DEG
ENST00000517452.1	MAYO	ENSG00000154734.14	ADAMTS1	0.514103	0.00300121	0.59907	1	protein_coding	protein_coding	-7.51094e-05	NA	NA	NA	NA	Non-Significant	DEG
ENST00000517777.5	MAYO	ENSG00000154734.14	ADAMTS1	0.514103	0.00300121	1.28218	0.432275	protein_coding	protein_coding	0.000894715	NA	NA	NA	NA	Non-Significant	DEG
ENST00000284984.7	MSBB BM22	ENSG00000154734.14	ADAMTS1	0.49213	0.00556214	0.412659	0.0731005	protein_coding	protein_coding	-0.00448534	NA	NA	NA	NA	Non-Significant	DEG
ENST00000451462.5	MSBB BM22	ENSG00000154734.14	ADAMTS1	0.49213	0.00556214	0.609414	1	protein_coding	protein_coding	0.0125901	NA	NA	NA	NA	Non-Significant	DEG
ENST00000464589.1	MSBB BM22	ENSG00000154734.14	ADAMTS1	0.49213	0.00556214	0.335109	0.0235611	protein_coding	retained_intron	-0.0147034	NA	NA	NA	NA	Non-Significant	DEG
ENST00000492656.1	MSBB BM22	ENSG00000154734.14	ADAMTS1	0.49213	0.00556214	0.252424	1	protein_coding	retained_intron	-0.00253714	NA	NA	NA	NA	Non-Significant	DEG
ENST00000517452.1	MSBB BM22	ENSG00000154734.14	ADAMTS1	0.49213	0.00556214	0.702965	1	protein_coding	protein_coding	0.0097863	NA	NA	NA	NA	Non-Significant	DEG
ENST00000517777.5	MSBB BM22	ENSG00000154734.14	ADAMTS1	0.49213	0.00556214	0.491697	1	protein_coding	protein_coding	-0.000644111	NA	NA	NA	NA	Non-Significant	DEG
ENST00000284984.7	MSBB BM36	ENSG00000154734.14	ADAMTS1	0.682535	9.53922e-06	0.790001	0.00040658	protein_coding	protein_coding	0.0488681	0.000497398	0.223394	0.000900872	0.632821	Non-Significant	DEG
ENST00000451462.5	MSBB BM36	ENSG00000154734.14	ADAMTS1	0.682535	9.53922e-06	0.745222	0.260116	protein_coding	protein_coding	0.0186946	0.000497398	0.0390705	0.000900872	0.117212	Non-Significant	DEG
ENST00000464589.1	MSBB BM36	ENSG00000154734.14	ADAMTS1	0.682535	9.53922e-06	0.734175	6.06509e-08	protein_coding	retained_intron	0.00600697	0.000497398	0.785052	0.000900872	0.785052	Non-Significant	DEG
ENST00000492656.1	MSBB BM36	ENSG00000154734.14	ADAMTS1	0.682535	9.53922e-06	-0.101365	0.952302	protein_coding	retained_intron	-0.000856868	NA	NA	NA	NA	Non-Significant	DEG
ENST00000517452.1	MSBB BM36	ENSG00000154734.14	ADAMTS1	0.682535	9.53922e-06	-0.219671	0.842469	protein_coding	protein_coding	-0.0665607	0.000497398	0.000497398	0.000900872	0.00149219	DTU	DEG
ENST00000517777.5	MSBB BM36	ENSG00000154734.14	ADAMTS1	0.682535	9.53922e-06	0.460813	0.562664	protein_coding	protein_coding	-0.00614563	0.000497398	0.21094	0.000900872	0.632821	Non-Significant	DEG
ENST00000355699.6	MAYO	ENSG00000160323.18	ADAMTS13	-0.415208	4.71426e-06	-0.980605	0.462234	protein_coding	protein_coding	-0.00211842	NA	NA	NA	NA	Non-Significant	DEG
ENST00000356589.6	MAYO	ENSG00000160323.18	ADAMTS13	-0.415208	4.71426e-06	-0.822058	0.558524	protein_coding	protein_coding	-0.00432492	NA	NA	NA	NA	Non-Significant	DEG
ENST00000371910.1	MAYO	ENSG00000160323.18	ADAMTS13	-0.415208	4.71426e-06	-0.465743	0.000502993	protein_coding	protein_coding	0.00316573	NA	NA	NA	NA	Non-Significant	DEG
ENST00000371911.7	MAYO	ENSG00000160323.18	ADAMTS13	-0.415208	4.71426e-06	-0.793369	1	protein_coding	protein_coding	-0.00224396	NA	NA	NA	NA	Non-Significant	DEG
ENST00000371916.5	MAYO	ENSG00000160323.18	ADAMTS13	-0.415208	4.71426e-06	0.223236	0.693604	protein_coding	protein_coding	0.00845563	NA	NA	NA	NA	Non-Significant	DEG
ENST00000371929.7	MAYO	ENSG00000160323.18	ADAMTS13	-0.415208	4.71426e-06	-0.354959	7.54061e-06	protein_coding	protein_coding	-0.00666682	NA	NA	NA	NA	Non-Significant	DEG
ENST00000474918.1	MAYO	ENSG00000160323.18	ADAMTS13	-0.415208	4.71426e-06	-0.406233	0.0621676	protein_coding	nonsense_mediated_decay	-0.00185138	NA	NA	NA	NA	Non-Significant	DEG
ENST00000485925.5	MAYO	ENSG00000160323.18	ADAMTS13	-0.415208	4.71426e-06	-0.40043	0.00297328	protein_coding	processed_transcript	0.000330175	NA	NA	NA	NA	Non-Significant	DEG
ENST00000495234.5	MAYO	ENSG00000160323.18	ADAMTS13	-0.415208	4.71426e-06	-0.211345	0.311878	protein_coding	nonsense_mediated_decay	0.0052621	NA	NA	NA	NA	Non-Significant	DEG
ENST00000626079.2	MAYO	ENSG00000281244.2	ADAMTS13	-0.415313	4.70566e-06	-0.211345	0.311878	protein_coding	nonsense_mediated_decay	0.0052621	NA	NA	NA	NA	Non-Significant	DEG
ENST00000626597.2	MAYO	ENSG00000281244.2	ADAMTS13	-0.415313	4.70566e-06	-0.354959	7.54061e-06	protein_coding	protein_coding	-0.00666682	NA	NA	NA	NA	Non-Significant	DEG
ENST00000626661.1	MAYO	ENSG00000281244.2	ADAMTS13	-0.415313	4.70566e-06	-0.406233	0.0621676	protein_coding	nonsense_mediated_decay	-0.00185138	NA	NA	NA	NA	Non-Significant	DEG
ENST00000626744.2	MAYO	ENSG00000281244.2	ADAMTS13	-0.415313	4.70566e-06	-0.980605	0.462234	protein_coding	protein_coding	-0.00211842	NA	NA	NA	NA	Non-Significant	DEG
ENST00000628339.2	MAYO	ENSG00000281244.2	ADAMTS13	-0.415313	4.70566e-06	-0.40043	0.00297328	protein_coding	processed_transcript	0.000330175	NA	NA	NA	NA	Non-Significant	DEG
ENST00000629604.1	MAYO	ENSG00000281244.2	ADAMTS13	-0.415313	4.70566e-06	-0.465743	0.000502993	protein_coding	protein_coding	0.00316573	NA	NA	NA	NA	Non-Significant	DEG
ENST00000630344.2	MAYO	ENSG00000281244.2	ADAMTS13	-0.415313	4.70566e-06	0.223236	0.693604	protein_coding	protein_coding	0.00845563	NA	NA	NA	NA	Non-Significant	DEG
ENST00000630465.2	MAYO	ENSG00000281244.2	ADAMTS13	-0.415313	4.70566e-06	-0.822058	0.558524	protein_coding	protein_coding	-0.00432492	NA	NA	NA	NA	Non-Significant	DEG
ENST00000630700.2	MAYO	ENSG00000281244.2	ADAMTS13	-0.415313	4.70566e-06	-0.793369	1	protein_coding	protein_coding	-0.00224396	NA	NA	NA	NA	Non-Significant	DEG
ENST00000299164.3	MSBB BM36	ENSG00000166106.3	ADAMTS15	0.462244	0.000780087	0.43758	0.00710468	protein_coding	protein_coding	0	NA	NA	NA	NA	Non-Significant	DEG
ENST00000502709.1	MSBB BM36	ENSG00000145808.9	ADAMTS19	-0.127564	0.189618	0.249482	0.462683	protein_coding	nonsense_mediated_decay	0.0602964	0.0223394	0.0223394	0.0246687	0.0446788	DTU	Non-Significant
ENST00000251582.11	MAYO	ENSG00000087116.15	ADAMTS2	0.870687	7.77873e-19	0.84417	3.50801e-09	protein_coding	protein_coding	0.00286957	NA	NA	NA	NA	Non-Significant	DEG
ENST00000274609.5	MAYO	ENSG00000087116.15	ADAMTS2	0.870687	7.77873e-19	0.190158	0.0563124	protein_coding	protein_coding	-0.145955	NA	NA	NA	NA	NA	DEG
ENST00000518335.3	MAYO	ENSG00000087116.15	ADAMTS2	0.870687	7.77873e-19	1.23584	1.66058e-21	protein_coding	protein_coding	0.139938	NA	NA	NA	NA	NA	DEG
ENST00000522937.1	MAYO	ENSG00000087116.15	ADAMTS2	0.870687	7.77873e-19	0.140715	1	protein_coding	retained_intron	-0.00728321	NA	NA	NA	NA	Non-Significant	DEG
ENST00000523450.1	MAYO	ENSG00000087116.15	ADAMTS2	0.870687	7.77873e-19	0.962859	1	protein_coding	retained_intron	0.010429	NA	NA	NA	NA	Non-Significant	DEG
ENST00000638226.2	MAYO	ENSG00000283802.2	ADAMTS2	0.870687	7.77873e-19	1.23584	1.66058e-21	protein_coding	protein_coding	0.139938	NA	NA	NA	NA	NA	DEG
ENST00000639035.1	MAYO	ENSG00000283802.2	ADAMTS2	0.870687	7.77873e-19	0.962859	1	protein_coding	retained_intron	0.010429	NA	NA	NA	NA	Non-Significant	DEG
ENST00000639107.1	MAYO	ENSG00000283802.2	ADAMTS2	0.870687	7.77873e-19	0.190158	0.0563124	protein_coding	protein_coding	-0.145955	NA	NA	NA	NA	NA	DEG
ENST00000639510.1	MAYO	ENSG00000283802.2	ADAMTS2	0.870687	7.77873e-19	0.140715	1	protein_coding	retained_intron	-0.00728321	NA	NA	NA	NA	Non-Significant	DEG
ENST00000639986.1	MAYO	ENSG00000283802.2	ADAMTS2	0.870687	7.77873e-19	0.84417	3.50801e-09	protein_coding	protein_coding	0.00286957	NA	NA	NA	NA	Non-Significant	DEG
ENST00000389420.7	MAYO	ENSG00000173157.16	ADAMTS20	-0.760992	0.00165165	-0.840448	0.161985	protein_coding	protein_coding	-0.0356943	NA	NA	NA	NA	Non-Significant	DEG
ENST00000395541.3	MAYO	ENSG00000173157.16	ADAMTS20	-0.760992	0.00165165	-0.357342	1	protein_coding	protein_coding	0.0171373	NA	NA	NA	NA	Non-Significant	DEG
ENST00000549670.5	MAYO	ENSG00000173157.16	ADAMTS20	-0.760992	0.00165165	-0.872906	0.00532333	protein_coding	protein_coding	-0.0393056	NA	NA	NA	NA	Non-Significant	DEG
ENST00000553158.5	MAYO	ENSG00000173157.16	ADAMTS20	-0.760992	0.00165165	0.102736	1	protein_coding	protein_coding	0.0578578	NA	NA	NA	NA	NA	DEG
ENST00000389420.7	MSBB BM36	ENSG00000173157.16	ADAMTS20	-0.460666	0.00490874	-0.680493	0.324172	protein_coding	protein_coding	-0.0516549	NA	NA	NA	NA	NA	DEG
ENST00000395541.3	MSBB BM36	ENSG00000173157.16	ADAMTS20	-0.460666	0.00490874	-0.592288	0.38739	protein_coding	protein_coding	0.03678	NA	NA	NA	NA	Non-Significant	DEG
ENST00000549670.5	MSBB BM36	ENSG00000173157.16	ADAMTS20	-0.460666	0.00490874	-0.356479	0.13002	protein_coding	protein_coding	0.0224947	NA	NA	NA	NA	Non-Significant	DEG
ENST00000553158.5	MSBB BM36	ENSG00000173157.16	ADAMTS20	-0.460666	0.00490874	-0.661496	0.11454	protein_coding	protein_coding	-0.00762469	NA	NA	NA	NA	Non-Significant	DEG
ENST00000286657.9	MSBB BM22	ENSG00000156140.9	ADAMTS3	-0.461726	0.00628034	-0.654135	0.00636613	protein_coding	protein_coding	-0.0515204	NA	NA	NA	NA	NA	DEG
ENST00000505193.1	MSBB BM22	ENSG00000156140.9	ADAMTS3	-0.461726	0.00628034	-0.237799	1	protein_coding	processed_transcript	0.0202478	NA	NA	NA	NA	Non-Significant	DEG
ENST00000511274.1	MSBB BM22	ENSG00000156140.9	ADAMTS3	-0.461726	0.00628034	-0.210359	1	protein_coding	processed_transcript	0.0215319	NA	NA	NA	NA	Non-Significant	DEG
ENST00000622135.1	MSBB BM22	ENSG00000156140.9	ADAMTS3	-0.461726	0.00628034	-0.24856	1	protein_coding	protein_coding	0.00973558	NA	NA	NA	NA	Non-Significant	DEG
ENST00000286657.9	MSBB BM36	ENSG00000156140.9	ADAMTS3	-0.547657	0.000100173	-0.561696	0.00302957	protein_coding	protein_coding	0.010545	NA	NA	NA	NA	Non-Significant	DEG
ENST00000505193.1	MSBB BM36	ENSG00000156140.9	ADAMTS3	-0.547657	0.000100173	-0.43593	0.0332197	protein_coding	processed_transcript	-0.00358904	NA	NA	NA	NA	Non-Significant	DEG
ENST00000511274.1	MSBB BM36	ENSG00000156140.9	ADAMTS3	-0.547657	0.000100173	-0.651253	0.0899914	protein_coding	processed_transcript	-0.0174458	NA	NA	NA	NA	Non-Significant	DEG
ENST00000622135.1	MSBB BM36	ENSG00000156140.9	ADAMTS3	-0.547657	0.000100173	-0.585984	0.195913	protein_coding	protein_coding	0.0104803	NA	NA	NA	NA	Non-Significant	DEG
ENST00000257359.6	MAYO	ENSG00000134917.9	ADAMTS8	-0.0722251	0.595778	0.127934	0.441103	protein_coding	protein_coding	0.0545707	0.0103256	0.0103256	0.0109856	0	DTU	Non-Significant
ENST00000531752.1	MAYO	ENSG00000134917.9	ADAMTS8	-0.0722251	0.595778	-0.260238	0.099987	protein_coding	retained_intron	-0.0545707	0.0103256	0.0103256	0.0109856	0	DTU	Non-Significant
ENST00000477180.1	MAYO	ENSG00000163638.13	ADAMTS9	-0.000765118	0.998024	-0.938142	8.95031e-06	protein_coding	retained_intron	-0.183548	3.01217e-11	3.01217e-11	1.5874e-10	0	DTU	Non-Significant
ENST00000498707.5	MAYO	ENSG00000163638.13	ADAMTS9	-0.000765118	0.998024	0.614027	0.110674	protein_coding	protein_coding	0.140095	3.01217e-11	3.01217e-11	1.5874e-10	0	DTU	Non-Significant
ENST00000467257.5	MSBB BM36	ENSG00000163638.13	ADAMTS9	0.345239	0.0299879	-0.233902	0.347666	protein_coding	nonsense_mediated_decay	-0.0771202	1.42101e-07	1.42101e-07	6.12892e-07	9.94704e-07	DTU	Non-Significant
ENST00000276935.6	ROSMAP	ENSG00000178031.16	ADAMTSL1	-0.378942	0.000388598	0.113895	1	protein_coding	protein_coding	0.0079256	NA	NA	NA	NA	Non-Significant	DEG
ENST00000327883.11	ROSMAP	ENSG00000178031.16	ADAMTSL1	-0.378942	0.000388598	-0.119294	1	protein_coding	protein_coding	0.000155042	NA	NA	NA	NA	Non-Significant	DEG
ENST00000380538.4	ROSMAP	ENSG00000178031.16	ADAMTSL1	-0.378942	0.000388598	0.0403468	1	protein_coding	protein_coding	0.00577395	NA	NA	NA	NA	Non-Significant	DEG
ENST00000380545.9	ROSMAP	ENSG00000178031.16	ADAMTSL1	-0.378942	0.000388598	-0.398389	1	protein_coding	protein_coding	-0.0077341	NA	NA	NA	NA	Non-Significant	DEG
ENST00000380548.8	ROSMAP	ENSG00000178031.16	ADAMTSL1	-0.378942	0.000388598	-0.639448	0.531466	protein_coding	protein_coding	-0.00566045	NA	NA	NA	NA	Non-Significant	DEG
ENST00000380559.7	ROSMAP	ENSG00000178031.16	ADAMTSL1	-0.378942	0.000388598	-0.529731	0.0789496	protein_coding	retained_intron	-0.0228088	NA	NA	NA	NA	Non-Significant	DEG
ENST00000380566.8	ROSMAP	ENSG00000178031.16	ADAMTSL1	-0.378942	0.000388598	-0.248127	1	protein_coding	protein_coding	-0.00459858	NA	NA	NA	NA	Non-Significant	DEG
ENST00000380570.8	ROSMAP	ENSG00000178031.16	ADAMTSL1	-0.378942	0.000388598	-0.102972	1	protein_coding	protein_coding	-0.00110413	NA	NA	NA	NA	Non-Significant	DEG
ENST00000388710.8	ROSMAP	ENSG00000178031.16	ADAMTSL1	-0.378942	0.000388598	-0.0705002	1	protein_coding	nonsense_mediated_decay	-0.00396503	NA	NA	NA	NA	Non-Significant	DEG
ENST00000431052.6	ROSMAP	ENSG00000178031.16	ADAMTSL1	-0.378942	0.000388598	0.0695982	1	protein_coding	protein_coding	0.0139796	NA	NA	NA	NA	Non-Significant	DEG
ENST00000489062.2	ROSMAP	ENSG00000178031.16	ADAMTSL1	-0.378942	0.000388598	-0.219674	0.375262	protein_coding	retained_intron	0.0135942	NA	NA	NA	NA	Non-Significant	DEG
ENST00000496521.2	ROSMAP	ENSG00000178031.16	ADAMTSL1	-0.378942	0.000388598	-0.0720586	1	protein_coding	processed_transcript	-0.014439	NA	NA	NA	NA	Non-Significant	DEG
ENST00000542621.5	ROSMAP	ENSG00000178031.16	ADAMTSL1	-0.378942	0.000388598	-0.556277	1	protein_coding	nonsense_mediated_decay	0.0122131	NA	NA	NA	NA	Non-Significant	DEG
ENST00000546040.1	ROSMAP	ENSG00000178031.16	ADAMTSL1	-0.378942	0.000388598	-0.211191	1	protein_coding	retained_intron	-0.00172666	NA	NA	NA	NA	Non-Significant	DEG
ENST00000636209.1	ROSMAP	ENSG00000178031.16	ADAMTSL1	-0.378942	0.000388598	-0.229716	1	protein_coding	protein_coding	0.0083891	NA	NA	NA	NA	Non-Significant	DEG
ENST00000276935.6	MSBB BM10	ENSG00000178031.16	ADAMTSL1	-0.391213	0.0013444	-0.369059	1	protein_coding	protein_coding	-0.00029206	NA	NA	NA	NA	Non-Significant	DEG
ENST00000327883.11	MSBB BM10	ENSG00000178031.16	ADAMTSL1	-0.391213	0.0013444	0.0640293	1	protein_coding	protein_coding	0.0328217	NA	NA	NA	NA	Non-Significant	DEG
ENST00000380538.4	MSBB BM10	ENSG00000178031.16	ADAMTSL1	-0.391213	0.0013444	-0.792191	1	protein_coding	protein_coding	-0.00303124	NA	NA	NA	NA	Non-Significant	DEG
ENST00000380545.9	MSBB BM10	ENSG00000178031.16	ADAMTSL1	-0.391213	0.0013444	-0.583257	1	protein_coding	protein_coding	-0.00735143	NA	NA	NA	NA	Non-Significant	DEG
ENST00000380548.8	MSBB BM10	ENSG00000178031.16	ADAMTSL1	-0.391213	0.0013444	-0.475741	0.595833	protein_coding	protein_coding	-0.0137231	NA	NA	NA	NA	Non-Significant	DEG
ENST00000380559.7	MSBB BM10	ENSG00000178031.16	ADAMTSL1	-0.391213	0.0013444	-0.283294	0.331744	protein_coding	retained_intron	0.0260239	NA	NA	NA	NA	Non-Significant	DEG
ENST00000380566.8	MSBB BM10	ENSG00000178031.16	ADAMTSL1	-0.391213	0.0013444	-0.618457	1	protein_coding	protein_coding	-0.00511319	NA	NA	NA	NA	Non-Significant	DEG
ENST00000380570.8	MSBB BM10	ENSG00000178031.16	ADAMTSL1	-0.391213	0.0013444	-0.872627	1	protein_coding	protein_coding	-0.0225328	NA	NA	NA	NA	Non-Significant	DEG
ENST00000388710.8	MSBB BM10	ENSG00000178031.16	ADAMTSL1	-0.391213	0.0013444	-0.637344	1	protein_coding	nonsense_mediated_decay	0.00151665	NA	NA	NA	NA	Non-Significant	DEG
ENST00000431052.6	MSBB BM10	ENSG00000178031.16	ADAMTSL1	-0.391213	0.0013444	0.0100436	1	protein_coding	protein_coding	0.0109911	NA	NA	NA	NA	Non-Significant	DEG
ENST00000489062.2	MSBB BM10	ENSG00000178031.16	ADAMTSL1	-0.391213	0.0013444	-0.456026	1	protein_coding	retained_intron	-0.00211861	NA	NA	NA	NA	Non-Significant	DEG
ENST00000496521.2	MSBB BM10	ENSG00000178031.16	ADAMTSL1	-0.391213	0.0013444	-0.632918	1	protein_coding	processed_transcript	0.000370452	NA	NA	NA	NA	Non-Significant	DEG
ENST00000542621.5	MSBB BM10	ENSG00000178031.16	ADAMTSL1	-0.391213	0.0013444	-0.110903	1	protein_coding	nonsense_mediated_decay	-0.000273786	NA	NA	NA	NA	Non-Significant	DEG
ENST00000546040.1	MSBB BM10	ENSG00000178031.16	ADAMTSL1	-0.391213	0.0013444	-0.0755415	1	protein_coding	retained_intron	0.00896115	NA	NA	NA	NA	Non-Significant	DEG
ENST00000636209.1	MSBB BM10	ENSG00000178031.16	ADAMTSL1	-0.391213	0.0013444	-0.436587	1	protein_coding	protein_coding	-0.0262607	NA	NA	NA	NA	Non-Significant	DEG
ENST00000276935.6	MSBB BM36	ENSG00000178031.16	ADAMTSL1	-0.686261	4.16835e-10	-0.576438	0.231535	protein_coding	protein_coding	0.00199579	NA	NA	NA	NA	Non-Significant	DEG
ENST00000327883.11	MSBB BM36	ENSG00000178031.16	ADAMTSL1	-0.686261	4.16835e-10	-0.874562	0.181786	protein_coding	protein_coding	-0.00981754	NA	NA	NA	NA	Non-Significant	DEG
ENST00000380538.4	MSBB BM36	ENSG00000178031.16	ADAMTSL1	-0.686261	4.16835e-10	0.339951	1	protein_coding	protein_coding	0.013811	NA	NA	NA	NA	Non-Significant	DEG
ENST00000380545.9	MSBB BM36	ENSG00000178031.16	ADAMTSL1	-0.686261	4.16835e-10	-0.512058	0.507049	protein_coding	protein_coding	0.00556777	NA	NA	NA	NA	Non-Significant	DEG
ENST00000380548.8	MSBB BM36	ENSG00000178031.16	ADAMTSL1	-0.686261	4.16835e-10	-0.6352	0.512453	protein_coding	protein_coding	0.000710779	NA	NA	NA	NA	Non-Significant	DEG
ENST00000380559.7	MSBB BM36	ENSG00000178031.16	ADAMTSL1	-0.686261	4.16835e-10	-0.796067	0.00344013	protein_coding	retained_intron	-0.00984942	NA	NA	NA	NA	Non-Significant	DEG
ENST00000380566.8	MSBB BM36	ENSG00000178031.16	ADAMTSL1	-0.686261	4.16835e-10	-0.923733	0.00920134	protein_coding	protein_coding	-0.0157549	NA	NA	NA	NA	Non-Significant	DEG
ENST00000380570.8	MSBB BM36	ENSG00000178031.16	ADAMTSL1	-0.686261	4.16835e-10	-0.923101	0.15149	protein_coding	protein_coding	-0.0106488	NA	NA	NA	NA	Non-Significant	DEG
ENST00000388710.8	MSBB BM36	ENSG00000178031.16	ADAMTSL1	-0.686261	4.16835e-10	-1.62974	0.029707	protein_coding	nonsense_mediated_decay	-0.0199851	NA	NA	NA	NA	Non-Significant	DEG
ENST00000431052.6	MSBB BM36	ENSG00000178031.16	ADAMTSL1	-0.686261	4.16835e-10	-0.328647	0.694955	protein_coding	protein_coding	0.0121	NA	NA	NA	NA	Non-Significant	DEG
ENST00000489062.2	MSBB BM36	ENSG00000178031.16	ADAMTSL1	-0.686261	4.16835e-10	-0.65547	0.033439	protein_coding	retained_intron	0.00916654	NA	NA	NA	NA	Non-Significant	DEG
ENST00000496521.2	MSBB BM36	ENSG00000178031.16	ADAMTSL1	-0.686261	4.16835e-10	-0.452242	1	protein_coding	processed_transcript	-0.00687926	NA	NA	NA	NA	Non-Significant	DEG
ENST00000542621.5	MSBB BM36	ENSG00000178031.16	ADAMTSL1	-0.686261	4.16835e-10	1.24102	0.290714	protein_coding	nonsense_mediated_decay	0.0140727	NA	NA	NA	NA	Non-Significant	DEG
ENST00000546040.1	MSBB BM36	ENSG00000178031.16	ADAMTSL1	-0.686261	4.16835e-10	-0.283878	0.681746	protein_coding	retained_intron	0.0263564	NA	NA	NA	NA	Non-Significant	DEG
ENST00000636209.1	MSBB BM36	ENSG00000178031.16	ADAMTSL1	-0.686261	4.16835e-10	-0.650282	0.000159185	protein_coding	protein_coding	-0.0108621	NA	NA	NA	NA	Non-Significant	DEG
ENST00000611167.4	MSBB BM36	ENSG00000105963.14	ADAP1	-0.085776	0.442253	-0.379937	0.21312	protein_coding	protein_coding	-0.100916	7.76372e-05	7.76372e-05	0.000175668	0.000621097	DTU	Non-Significant
ENST00000330889.7	MSBB BM36	ENSG00000184060.10	ADAP2	0.391746	5.36903e-05	0.44408	8.47097e-08	protein_coding	protein_coding	0.0221201	NA	NA	NA	NA	Non-Significant	DEG
ENST00000470962.1	MSBB BM36	ENSG00000184060.10	ADAP2	0.391746	5.36903e-05	0.769986	0.60406	protein_coding	retained_intron	0.00879568	NA	NA	NA	NA	Non-Significant	DEG
ENST00000480980.1	MSBB BM36	ENSG00000184060.10	ADAP2	0.391746	5.36903e-05	-0.0152955	0.972194	protein_coding	retained_intron	-0.0499865	NA	NA	NA	NA	Non-Significant	DEG
ENST00000580525.5	MSBB BM36	ENSG00000184060.10	ADAP2	0.391746	5.36903e-05	0.873894	0.266376	protein_coding	protein_coding	0.00320015	NA	NA	NA	NA	Non-Significant	DEG
ENST00000580526.1	MSBB BM36	ENSG00000184060.10	ADAP2	0.391746	5.36903e-05	0.460978	0.524349	protein_coding	nonsense_mediated_decay	0.00165957	NA	NA	NA	NA	Non-Significant	DEG
ENST00000581285.5	MSBB BM36	ENSG00000184060.10	ADAP2	0.391746	5.36903e-05	0.124869	1	protein_coding	protein_coding	-0.00135174	NA	NA	NA	NA	Non-Significant	DEG
ENST00000581548.5	MSBB BM36	ENSG00000184060.10	ADAP2	0.391746	5.36903e-05	0.861043	1	protein_coding	protein_coding	0.00621566	NA	NA	NA	NA	Non-Significant	DEG
ENST00000583688.1	MSBB BM36	ENSG00000184060.10	ADAP2	0.391746	5.36903e-05	-0.101073	0.945687	protein_coding	processed_transcript	-0.0125208	NA	NA	NA	NA	Non-Significant	DEG
ENST00000584828.5	MSBB BM36	ENSG00000184060.10	ADAP2	0.391746	5.36903e-05	0.650729	1	protein_coding	protein_coding	0.00209019	NA	NA	NA	NA	Non-Significant	DEG
ENST00000584989.1	MSBB BM36	ENSG00000184060.10	ADAP2	0.391746	5.36903e-05	1.24635	1	protein_coding	protein_coding	0.0144	NA	NA	NA	NA	Non-Significant	DEG
ENST00000585130.5	MSBB BM36	ENSG00000184060.10	ADAP2	0.391746	5.36903e-05	1.47566	0.199418	protein_coding	nonsense_mediated_decay	0.00538317	NA	NA	NA	NA	Non-Significant	DEG
ENST00000368471.8	MSBB BM36	ENSG00000160710.16	ADAR	-0.0209178	0.720371	-0.394159	0.089112	protein_coding	protein_coding	-0.0659839	1.83428e-06	1.83428e-06	5.89802e-06	2.38456e-05	DTU	Non-Significant
ENST00000381312.5	ROSMAP	ENSG00000185736.15	ADARB2	0.248388	0.00384023	-0.0161907	0.918053	protein_coding	protein_coding	-0.0533295	6.44367e-05	6.44367e-05	0.00013516	0.00019331	DTU	Non-Significant
ENST00000381312.5	MAYO	ENSG00000185736.15	ADARB2	0.194445	0.225848	-0.085833	0.57327	protein_coding	protein_coding	-0.0804292	3.54306e-08	3.54306e-08	9.81091e-08	1.41722e-07	DTU	Non-Significant
ENST00000381305.1	MSBB BM22	ENSG00000185736.15	ADARB2	0.403637	0.000701823	0.503594	1	protein_coding	protein_coding	0.00745385	NA	NA	NA	NA	Non-Significant	DEG
ENST00000381310.7	MSBB BM22	ENSG00000185736.15	ADARB2	0.403637	0.000701823	0.645054	1	protein_coding	protein_coding	0.0145005	NA	NA	NA	NA	Non-Significant	DEG
ENST00000381312.5	MSBB BM22	ENSG00000185736.15	ADARB2	0.403637	0.000701823	0.128571	0.265486	protein_coding	protein_coding	-0.0573077	NA	NA	NA	NA	NA	DEG
ENST00000469464.1	MSBB BM22	ENSG00000185736.15	ADARB2	0.403637	0.000701823	0.578925	0.0384541	protein_coding	processed_transcript	0.0207002	NA	NA	NA	NA	Non-Significant	DEG
ENST00000474762.5	MSBB BM22	ENSG00000185736.15	ADARB2	0.403637	0.000701823	0.509538	1	protein_coding	processed_transcript	0.00931839	NA	NA	NA	NA	Non-Significant	DEG
ENST00000477140.1	MSBB BM22	ENSG00000185736.15	ADARB2	0.403637	0.000701823	0.287089	1	protein_coding	processed_transcript	-0.00804675	NA	NA	NA	NA	Non-Significant	DEG
ENST00000490172.1	MSBB BM22	ENSG00000185736.15	ADARB2	0.403637	0.000701823	0.487522	1	protein_coding	processed_transcript	0.0133718	NA	NA	NA	NA	Non-Significant	DEG
ENST00000381305.1	MSBB BM36	ENSG00000185736.15	ADARB2	0.459397	0.000256267	0.180088	0.752219	protein_coding	protein_coding	-0.00475641	NA	NA	NA	NA	Non-Significant	DEG
ENST00000381310.7	MSBB BM36	ENSG00000185736.15	ADARB2	0.459397	0.000256267	0.510325	0.663058	protein_coding	protein_coding	0.00729083	NA	NA	NA	NA	Non-Significant	DEG
ENST00000381312.5	MSBB BM36	ENSG00000185736.15	ADARB2	0.459397	0.000256267	0.261348	0.0321453	protein_coding	protein_coding	-0.0309419	NA	NA	NA	NA	Non-Significant	DEG
ENST00000469464.1	MSBB BM36	ENSG00000185736.15	ADARB2	0.459397	0.000256267	0.692577	0.00839224	protein_coding	processed_transcript	0.0155099	NA	NA	NA	NA	Non-Significant	DEG
ENST00000474762.5	MSBB BM36	ENSG00000185736.15	ADARB2	0.459397	0.000256267	0.625696	0.0488545	protein_coding	processed_transcript	0.00491628	NA	NA	NA	NA	Non-Significant	DEG
ENST00000477140.1	MSBB BM36	ENSG00000185736.15	ADARB2	0.459397	0.000256267	0.378252	0.0462487	protein_coding	processed_transcript	-0.0098159	NA	NA	NA	NA	Non-Significant	DEG
ENST00000490172.1	MSBB BM36	ENSG00000185736.15	ADARB2	0.459397	0.000256267	0.621481	0.00487595	protein_coding	processed_transcript	0.0177815	NA	NA	NA	NA	Non-Significant	DEG
ENST00000237283.8	MAYO	ENSG00000189007.15	ADAT2	-0.399112	6.51367e-10	-0.435816	9.55643e-08	protein_coding	protein_coding	-0.0145442	NA	NA	NA	NA	Non-Significant	DEG
ENST00000367593.1	MAYO	ENSG00000189007.15	ADAT2	-0.399112	6.51367e-10	-0.424542	0.0147334	protein_coding	processed_transcript	0.00809956	NA	NA	NA	NA	Non-Significant	DEG
ENST00000606514.5	MAYO	ENSG00000189007.15	ADAT2	-0.399112	6.51367e-10	-0.3309	9.50707e-08	protein_coding	protein_coding	0.00643959	NA	NA	NA	NA	Non-Significant	DEG
ENST00000329478.3	MSBB BM36	ENSG00000213638.5	ADAT3	0.452705	0.00948191	0.601414	0.00997519	protein_coding	protein_coding	0.0446471	NA	NA	NA	NA	Non-Significant	DEG
ENST00000454697.1	MSBB BM36	ENSG00000213638.5	ADAT3	0.452705	0.00948191	0.355386	0.167803	protein_coding	protein_coding	-0.0446471	NA	NA	NA	NA	Non-Significant	DEG
ENST00000238561.9	MAYO	ENSG00000063761.15	ADCK1	-0.423141	2.79089e-10	-0.133593	0.249646	protein_coding	protein_coding	0.065296	7.48824e-05	0.00215566	0.000108392	0.00431132	DTU	DEG
ENST00000341211.5	MAYO	ENSG00000063761.15	ADCK1	-0.423141	2.79089e-10	-1.79065	8.33201e-05	protein_coding	protein_coding	-0.0775058	7.48824e-05	7.48824e-05	0.000108392	0.000149765	DTU	DEG
ENST00000393639.8	MAYO	ENSG00000063761.15	ADCK1	-0.423141	2.79089e-10	-0.539666	0.036824	protein_coding	nonsense_mediated_decay	-0.00185569	NA	NA	NA	NA	Non-Significant	DEG
ENST00000555217.1	MAYO	ENSG00000063761.15	ADCK1	-0.423141	2.79089e-10	-0.422224	0.000103164	protein_coding	retained_intron	0.000513821	7.48824e-05	1	0.000108392	1	Non-Significant	DEG
ENST00000555333.1	MAYO	ENSG00000063761.15	ADCK1	-0.423141	2.79089e-10	-0.0967459	0.836284	protein_coding	processed_transcript	0.00349969	NA	NA	NA	NA	Non-Significant	DEG
ENST00000556048.5	MAYO	ENSG00000063761.15	ADCK1	-0.423141	2.79089e-10	-0.241403	0.15106	protein_coding	nonsense_mediated_decay	0.00728286	NA	NA	NA	NA	Non-Significant	DEG
ENST00000556560.5	MAYO	ENSG00000063761.15	ADCK1	-0.423141	2.79089e-10	-0.370819	0.013817	protein_coding	processed_transcript	0.00212989	7.48824e-05	1	0.000108392	1	Non-Significant	DEG
ENST00000557501.5	MAYO	ENSG00000063761.15	ADCK1	-0.423141	2.79089e-10	-0.209061	0.757115	protein_coding	protein_coding	0.000630769	NA	NA	NA	NA	Non-Significant	DEG
ENST00000238561.9	MSBB BM36	ENSG00000063761.15	ADCK1	-0.188274	0.0269481	-0.645876	0.0193383	protein_coding	protein_coding	-0.0720899	0.000290039	0.000290039	0.000569639	0.00116016	DTU	Non-Significant
ENST00000297323.11	MSBB BM36	ENSG00000164742.15	ADCY1	-0.420695	2.06149e-07	-0.445451	9.09343e-05	protein_coding	protein_coding	-0.016614	NA	NA	NA	NA	Non-Significant	DEG
ENST00000432715.5	MSBB BM36	ENSG00000164742.15	ADCY1	-0.420695	2.06149e-07	-0.655734	0.161436	protein_coding	protein_coding	-0.0106056	NA	NA	NA	NA	Non-Significant	DEG
ENST00000468353.1	MSBB BM36	ENSG00000164742.15	ADCY1	-0.420695	2.06149e-07	-0.260274	0.158291	protein_coding	retained_intron	0.00698391	NA	NA	NA	NA	Non-Significant	DEG
ENST00000621543.1	MSBB BM36	ENSG00000164742.15	ADCY1	-0.420695	2.06149e-07	-0.261684	0.766616	protein_coding	protein_coding	0.00408062	NA	NA	NA	NA	Non-Significant	DEG
ENST00000646653.1	MSBB BM36	ENSG00000164742.15	ADCY1	-0.420695	2.06149e-07	-0.173496	0.493938	protein_coding	processed_transcript	0.0161386	NA	NA	NA	NA	Non-Significant	DEG
ENST00000435541.2	MSBB BM36	ENSG00000161912.18	ADCY10P1	0.439705	2.76172e-06	0.610468	0.00167627	transcribed_unprocessed_pseudogene	processed_transcript	0.0306691	NA	NA	NA	NA	Non-Significant	DEG
ENST00000457653.8	MSBB BM36	ENSG00000161912.18	ADCY10P1	0.439705	2.76172e-06	0.316514	0.000360218	transcribed_unprocessed_pseudogene	transcribed_unprocessed_pseudogene	-0.0134023	NA	NA	NA	NA	Non-Significant	DEG
ENST00000567255.2	MSBB BM36	ENSG00000161912.18	ADCY10P1	0.439705	2.76172e-06	0.374868	7.10887e-05	transcribed_unprocessed_pseudogene	processed_transcript	-0.0172562	NA	NA	NA	NA	Non-Significant	DEG
ENST00000338316.8	MAYO	ENSG00000078295.16	ADCY2	0.433426	1.13894e-05	0.356053	0.000142611	protein_coding	protein_coding	-0.0394647	5.46555e-10	0.00189877	2.20194e-09	0.00759508	Non-Significant	DEG
ENST00000382531.7	MAYO	ENSG00000078295.16	ADCY2	0.433426	1.13894e-05	0.135376	0.697824	protein_coding	processed_transcript	-0.0102873	5.46555e-10	0.338856	2.20194e-09	0.777131	Non-Significant	DEG
ENST00000484965.5	MAYO	ENSG00000078295.16	ADCY2	0.433426	1.13894e-05	0.651519	0.075253	protein_coding	processed_transcript	0.000793027	NA	NA	NA	NA	Non-Significant	DEG
ENST00000489501.1	MAYO	ENSG00000078295.16	ADCY2	0.433426	1.13894e-05	0.404832	0.00103899	protein_coding	retained_intron	-0.00361864	5.46555e-10	0.722966	2.20194e-09	0.777131	Non-Significant	DEG
ENST00000493243.5	MAYO	ENSG00000078295.16	ADCY2	0.433426	1.13894e-05	0.688395	2.28347e-05	protein_coding	nonsense_mediated_decay	0.0537252	5.46555e-10	5.46555e-10	2.20194e-09	2.18622e-09	DTU	DEG
ENST00000498598.1	MAYO	ENSG00000078295.16	ADCY2	0.433426	1.13894e-05	1.02891	9.11237e-06	protein_coding	processed_transcript	0.00645763	5.46555e-10	0.128395	2.20194e-09	0.51358	Non-Significant	DEG
ENST00000513693.1	MAYO	ENSG00000078295.16	ADCY2	0.433426	1.13894e-05	0.189884	0.0621191	protein_coding	processed_transcript	-0.00843715	5.46555e-10	0.259044	2.20194e-09	0.777131	Non-Significant	DEG
ENST00000515681.1	MAYO	ENSG00000078295.16	ADCY2	0.433426	1.13894e-05	1.31448	1	protein_coding	protein_coding	0.000850563	NA	NA	NA	NA	Non-Significant	DEG
ENST00000310677.8	MSBB BM36	ENSG00000129467.13	ADCY4	0.634436	4.46243e-05	0.210129	0.927521	protein_coding	protein_coding	-0.00172558	NA	NA	NA	NA	Non-Significant	DEG
ENST00000418030.6	MSBB BM36	ENSG00000129467.13	ADCY4	0.634436	4.46243e-05	1.45801	0.0394127	protein_coding	protein_coding	0.00513793	NA	NA	NA	NA	Non-Significant	DEG
ENST00000545213.5	MSBB BM36	ENSG00000129467.13	ADCY4	0.634436	4.46243e-05	0.186286	0.131508	protein_coding	retained_intron	-0.1031	NA	NA	NA	NA	NA	DEG
ENST00000554068.6	MSBB BM36	ENSG00000129467.13	ADCY4	0.634436	4.46243e-05	0.564762	1	protein_coding	protein_coding	-0.00106789	NA	NA	NA	NA	Non-Significant	DEG
ENST00000554577.5	MSBB BM36	ENSG00000129467.13	ADCY4	0.634436	4.46243e-05	1.12835	0.000182355	protein_coding	retained_intron	0.00900382	NA	NA	NA	NA	Non-Significant	DEG
ENST00000554674.1	MSBB BM36	ENSG00000129467.13	ADCY4	0.634436	4.46243e-05	0.369068	0.506987	protein_coding	retained_intron	-0.00607409	NA	NA	NA	NA	Non-Significant	DEG
ENST00000554781.5	MSBB BM36	ENSG00000129467.13	ADCY4	0.634436	4.46243e-05	1.16953	0.328575	protein_coding	nonsense_mediated_decay	0.00328673	NA	NA	NA	NA	Non-Significant	DEG
ENST00000554936.1	MSBB BM36	ENSG00000129467.13	ADCY4	0.634436	4.46243e-05	0.751631	1	protein_coding	retained_intron	0.00416989	NA	NA	NA	NA	Non-Significant	DEG
ENST00000554959.1	MSBB BM36	ENSG00000129467.13	ADCY4	0.634436	4.46243e-05	0.643254	1	protein_coding	retained_intron	0.00616471	NA	NA	NA	NA	Non-Significant	DEG
ENST00000555684.2	MSBB BM36	ENSG00000129467.13	ADCY4	0.634436	4.46243e-05	0.813619	1	protein_coding	retained_intron	0.0102441	NA	NA	NA	NA	Non-Significant	DEG
ENST00000556932.1	MSBB BM36	ENSG00000129467.13	ADCY4	0.634436	4.46243e-05	1.12624	1	protein_coding	protein_coding	0.0208235	NA	NA	NA	NA	Non-Significant	DEG
ENST00000557056.5	MSBB BM36	ENSG00000129467.13	ADCY4	0.634436	4.46243e-05	1.22636	1	protein_coding	nonsense_mediated_decay	0.00196604	NA	NA	NA	NA	Non-Significant	DEG
ENST00000557099.2	MSBB BM36	ENSG00000129467.13	ADCY4	0.634436	4.46243e-05	0.897155	0.00839224	protein_coding	retained_intron	0.00884219	NA	NA	NA	NA	Non-Significant	DEG
ENST00000558125.1	MSBB BM36	ENSG00000129467.13	ADCY4	0.634436	4.46243e-05	0.375533	1	protein_coding	processed_transcript	0.00267403	NA	NA	NA	NA	Non-Significant	DEG
ENST00000558563.5	MSBB BM36	ENSG00000129467.13	ADCY4	0.634436	4.46243e-05	0.769254	1	protein_coding	processed_transcript	0.0328026	NA	NA	NA	NA	Non-Significant	DEG
ENST00000559167.5	MSBB BM36	ENSG00000129467.13	ADCY4	0.634436	4.46243e-05	0.62025	1	protein_coding	protein_coding	0.00226599	NA	NA	NA	NA	Non-Significant	DEG
ENST00000560635.1	MSBB BM36	ENSG00000129467.13	ADCY4	0.634436	4.46243e-05	0.999906	1	protein_coding	retained_intron	-0.00335722	NA	NA	NA	NA	Non-Significant	DEG
ENST00000561138.1	MSBB BM36	ENSG00000129467.13	ADCY4	0.634436	4.46243e-05	0.269674	1	protein_coding	protein_coding	-0.00562035	NA	NA	NA	NA	Non-Significant	DEG
ENST00000561200.1	MSBB BM36	ENSG00000129467.13	ADCY4	0.634436	4.46243e-05	0.46915	1	protein_coding	retained_intron	0.013581	NA	NA	NA	NA	Non-Significant	DEG
ENST00000642306.1	MSBB BM36	ENSG00000284814.1	ADCY4	0.634436	4.46243e-05	0.269674	1	protein_coding	protein_coding	-0.00562035	NA	NA	NA	NA	Non-Significant	DEG
ENST00000642397.1	MSBB BM36	ENSG00000284814.1	ADCY4	0.634436	4.46243e-05	1.22636	1	protein_coding	nonsense_mediated_decay	0.00196604	NA	NA	NA	NA	Non-Significant	DEG
ENST00000642645.1	MSBB BM36	ENSG00000284814.1	ADCY4	0.634436	4.46243e-05	1.45801	0.0394127	protein_coding	protein_coding	0.00513793	NA	NA	NA	NA	Non-Significant	DEG
ENST00000643111.1	MSBB BM36	ENSG00000284814.1	ADCY4	0.634436	4.46243e-05	0.813619	1	protein_coding	retained_intron	0.0102441	NA	NA	NA	NA	Non-Significant	DEG
ENST00000643432.1	MSBB BM36	ENSG00000284814.1	ADCY4	0.634436	4.46243e-05	1.16953	0.328575	protein_coding	nonsense_mediated_decay	0.00328673	NA	NA	NA	NA	Non-Significant	DEG
ENST00000643450.1	MSBB BM36	ENSG00000284814.1	ADCY4	0.634436	4.46243e-05	0.62025	1	protein_coding	protein_coding	0.00226599	NA	NA	NA	NA	Non-Significant	DEG
ENST00000644086.1	MSBB BM36	ENSG00000284814.1	ADCY4	0.634436	4.46243e-05	1.12835	0.000182355	protein_coding	retained_intron	0.00900382	NA	NA	NA	NA	Non-Significant	DEG
ENST00000644130.1	MSBB BM36	ENSG00000284814.1	ADCY4	0.634436	4.46243e-05	0.643254	1	protein_coding	retained_intron	0.00616471	NA	NA	NA	NA	Non-Significant	DEG
ENST00000644564.1	MSBB BM36	ENSG00000284814.1	ADCY4	0.634436	4.46243e-05	0.46915	1	protein_coding	retained_intron	0.013581	NA	NA	NA	NA	Non-Significant	DEG
ENST00000644961.1	MSBB BM36	ENSG00000284814.1	ADCY4	0.634436	4.46243e-05	0.210129	0.927521	protein_coding	protein_coding	-0.00172558	NA	NA	NA	NA	Non-Significant	DEG
ENST00000645545.1	MSBB BM36	ENSG00000284814.1	ADCY4	0.634436	4.46243e-05	0.369068	0.506987	protein_coding	retained_intron	-0.00607409	NA	NA	NA	NA	Non-Significant	DEG
ENST00000645771.1	MSBB BM36	ENSG00000284814.1	ADCY4	0.634436	4.46243e-05	0.186286	0.131508	protein_coding	retained_intron	-0.1031	NA	NA	NA	NA	NA	DEG
ENST00000645859.1	MSBB BM36	ENSG00000284814.1	ADCY4	0.634436	4.46243e-05	0.897155	0.00839224	protein_coding	retained_intron	0.00884219	NA	NA	NA	NA	Non-Significant	DEG
ENST00000645938.1	MSBB BM36	ENSG00000284814.1	ADCY4	0.634436	4.46243e-05	0.375533	1	protein_coding	processed_transcript	0.00267403	NA	NA	NA	NA	Non-Significant	DEG
ENST00000646337.1	MSBB BM36	ENSG00000284814.1	ADCY4	0.634436	4.46243e-05	0.751631	1	protein_coding	retained_intron	0.00416989	NA	NA	NA	NA	Non-Significant	DEG
ENST00000646612.1	MSBB BM36	ENSG00000284814.1	ADCY4	0.634436	4.46243e-05	0.564762	1	protein_coding	protein_coding	-0.00106789	NA	NA	NA	NA	Non-Significant	DEG
ENST00000646631.1	MSBB BM36	ENSG00000284814.1	ADCY4	0.634436	4.46243e-05	0.999906	1	protein_coding	retained_intron	-0.00335722	NA	NA	NA	NA	Non-Significant	DEG
ENST00000646791.1	MSBB BM36	ENSG00000284814.1	ADCY4	0.634436	4.46243e-05	1.12624	1	protein_coding	protein_coding	0.0208235	NA	NA	NA	NA	Non-Significant	DEG
ENST00000646977.1	MSBB BM36	ENSG00000284814.1	ADCY4	0.634436	4.46243e-05	0.769254	1	protein_coding	processed_transcript	0.0328026	NA	NA	NA	NA	Non-Significant	DEG
ENST00000357869.7	MAYO	ENSG00000174233.11	ADCY6	-0.0839123	0.228239	0.164916	0.131567	protein_coding	protein_coding	0.0539925	3.25443e-05	3.25443e-05	5.09028e-05	9.76328e-05	DTU	Non-Significant
ENST00000547260.5	MAYO	ENSG00000174233.11	ADCY6	-0.0839123	0.228239	-0.31685	0.000832701	protein_coding	retained_intron	-0.0555102	3.25443e-05	0.00223076	5.09028e-05	0.00669229	DTU	Non-Significant
ENST00000548820.1	MSBB BM36	ENSG00000174233.11	ADCY6	-0.217639	0.0233593	-0.399334	0.0314872	protein_coding	protein_coding	-0.0538647	0.00644071	0.00644071	0.00831616	0.0386442	DTU	Non-Significant
ENST00000286355.9	MAYO	ENSG00000155897.9	ADCY8	0.448841	7.42488e-07	0.640563	5.2134e-07	protein_coding	protein_coding	0.047564	NA	NA	NA	NA	Non-Significant	DEG
ENST00000377928.7	MAYO	ENSG00000155897.9	ADCY8	0.448841	7.42488e-07	0.365137	3.12764e-05	protein_coding	protein_coding	-0.0456222	NA	NA	NA	NA	Non-Significant	DEG
ENST00000522949.1	MAYO	ENSG00000155897.9	ADCY8	0.448841	7.42488e-07	-0.570356	1	protein_coding	protein_coding	-0.00194059	NA	NA	NA	NA	Non-Significant	DEG
ENST00000294016.7	MSBB BM10	ENSG00000162104.9	ADCY9	0.392816	0.00151089	0.16091	0.155272	protein_coding	protein_coding	-0.0250478	NA	NA	NA	NA	Non-Significant	DEG
ENST00000571467.1	MSBB BM10	ENSG00000162104.9	ADCY9	0.392816	0.00151089	0.306117	1	protein_coding	nonsense_mediated_decay	0.00171506	NA	NA	NA	NA	Non-Significant	DEG
ENST00000571889.1	MSBB BM10	ENSG00000162104.9	ADCY9	0.392816	0.00151089	0.141682	1	protein_coding	processed_transcript	-0.00273237	NA	NA	NA	NA	Non-Significant	DEG
ENST00000572288.1	MSBB BM10	ENSG00000162104.9	ADCY9	0.392816	0.00151089	0.258087	1	protein_coding	protein_coding	0.00197305	NA	NA	NA	NA	Non-Significant	DEG
ENST00000574721.1	MSBB BM10	ENSG00000162104.9	ADCY9	0.392816	0.00151089	0.520873	0.010105	protein_coding	retained_intron	0.0224806	NA	NA	NA	NA	Non-Significant	DEG
ENST00000575550.5	MSBB BM10	ENSG00000162104.9	ADCY9	0.392816	0.00151089	0.322346	1	protein_coding	processed_transcript	0.000509631	NA	NA	NA	NA	Non-Significant	DEG
ENST00000576936.5	MSBB BM10	ENSG00000162104.9	ADCY9	0.392816	0.00151089	0.290526	1	protein_coding	protein_coding	0.00108806	NA	NA	NA	NA	Non-Significant	DEG
ENST00000269200.5	ROSMAP	ENSG00000141433.12	ADCYAP1	-0.386576	0.00279756	-0.359441	0.424083	protein_coding	retained_intron	-0.00163413	NA	NA	NA	NA	Non-Significant	DEG
ENST00000450565.7	ROSMAP	ENSG00000141433.12	ADCYAP1	-0.386576	0.00279756	-0.599719	0.0208945	protein_coding	protein_coding	-0.0132263	NA	NA	NA	NA	Non-Significant	DEG
ENST00000579794.1	ROSMAP	ENSG00000141433.12	ADCYAP1	-0.386576	0.00279756	-0.297529	0.0240244	protein_coding	protein_coding	0.0162744	NA	NA	NA	NA	Non-Significant	DEG
ENST00000581602.1	ROSMAP	ENSG00000141433.12	ADCYAP1	-0.386576	0.00279756	-0.340935	0.125088	protein_coding	retained_intron	-0.00141424	NA	NA	NA	NA	Non-Significant	DEG
ENST00000269200.5	MSBB BM10	ENSG00000141433.12	ADCYAP1	-0.644588	0.000578977	-0.261325	1	protein_coding	retained_intron	0.0025741	NA	NA	NA	NA	Non-Significant	DEG
ENST00000450565.7	MSBB BM10	ENSG00000141433.12	ADCYAP1	-0.644588	0.000578977	-0.813348	1	protein_coding	protein_coding	-0.0287721	NA	NA	NA	NA	Non-Significant	DEG
ENST00000579794.1	MSBB BM10	ENSG00000141433.12	ADCYAP1	-0.644588	0.000578977	-0.606556	0.00715167	protein_coding	protein_coding	0.031734	NA	NA	NA	NA	Non-Significant	DEG
ENST00000581602.1	MSBB BM10	ENSG00000141433.12	ADCYAP1	-0.644588	0.000578977	-0.657359	0.0123625	protein_coding	retained_intron	-0.00553111	NA	NA	NA	NA	Non-Significant	DEG
ENST00000269200.5	MSBB BM44	ENSG00000141433.12	ADCYAP1	-0.721373	4.03722e-05	-0.552676	1	protein_coding	retained_intron	0.00868883	NA	NA	NA	NA	Non-Significant	DEG
ENST00000450565.7	MSBB BM44	ENSG00000141433.12	ADCYAP1	-0.721373	4.03722e-05	-0.847661	1	protein_coding	protein_coding	-0.00539417	NA	NA	NA	NA	Non-Significant	DEG
ENST00000579794.1	MSBB BM44	ENSG00000141433.12	ADCYAP1	-0.721373	4.03722e-05	-0.645717	0.00207722	protein_coding	protein_coding	0.0258915	NA	NA	NA	NA	Non-Significant	DEG
ENST00000581602.1	MSBB BM44	ENSG00000141433.12	ADCYAP1	-0.721373	4.03722e-05	-0.860372	0.00069497	protein_coding	retained_intron	-0.0291934	NA	NA	NA	NA	Non-Significant	DEG
ENST00000269200.5	MAYO	ENSG00000141433.12	ADCYAP1	-0.808534	2.0465e-05	-0.478304	0.41105	protein_coding	retained_intron	-0.0067565	NA	NA	NA	NA	Non-Significant	DEG
ENST00000450565.7	MAYO	ENSG00000141433.12	ADCYAP1	-0.808534	2.0465e-05	-0.820243	0.00778697	protein_coding	protein_coding	0.0037454	NA	NA	NA	NA	Non-Significant	DEG
ENST00000579794.1	MAYO	ENSG00000141433.12	ADCYAP1	-0.808534	2.0465e-05	-0.666248	0.000470447	protein_coding	protein_coding	0.0661098	0.00215445	0.00215445	0.00249099	0	DTU	DEG
ENST00000581602.1	MAYO	ENSG00000141433.12	ADCYAP1	-0.808534	2.0465e-05	-0.947307	0.000326019	protein_coding	retained_intron	-0.0630961	0.00215445	0.00215445	0.00249099	0	DTU	DEG
ENST00000269200.5	MSBB BM22	ENSG00000141433.12	ADCYAP1	-0.655038	0.00245786	-0.708794	1	protein_coding	retained_intron	-0.0124249	NA	NA	NA	NA	Non-Significant	DEG
ENST00000450565.7	MSBB BM22	ENSG00000141433.12	ADCYAP1	-0.655038	0.00245786	-0.73031	1	protein_coding	protein_coding	-0.0380078	NA	NA	NA	NA	Non-Significant	DEG
ENST00000579794.1	MSBB BM22	ENSG00000141433.12	ADCYAP1	-0.655038	0.00245786	-0.647451	0.0182391	protein_coding	protein_coding	0.00652825	NA	NA	NA	NA	Non-Significant	DEG
ENST00000581602.1	MSBB BM22	ENSG00000141433.12	ADCYAP1	-0.655038	0.00245786	-0.616421	0.0344849	protein_coding	retained_intron	0.0438947	NA	NA	NA	NA	Non-Significant	DEG
ENST00000269200.5	MSBB BM36	ENSG00000141433.12	ADCYAP1	-0.771621	4.48437e-06	-0.739884	0.295869	protein_coding	retained_intron	-0.0124342	NA	NA	NA	NA	Non-Significant	DEG
ENST00000450565.7	MSBB BM36	ENSG00000141433.12	ADCYAP1	-0.771621	4.48437e-06	-0.939329	0.00336449	protein_coding	protein_coding	-0.0123864	NA	NA	NA	NA	Non-Significant	DEG
ENST00000579794.1	MSBB BM36	ENSG00000141433.12	ADCYAP1	-0.771621	4.48437e-06	-0.578592	0.00516367	protein_coding	protein_coding	0.067424	NA	NA	NA	NA	NA	DEG
ENST00000581602.1	MSBB BM36	ENSG00000141433.12	ADCYAP1	-0.771621	4.48437e-06	-0.908848	0.000238455	protein_coding	retained_intron	-0.0426047	NA	NA	NA	NA	Non-Significant	DEG
ENST00000614107.4	MSBB BM10	ENSG00000078549.14	ADCYAP1R1	0.285276	0.00510219	0.0604522	0.613976	protein_coding	protein_coding	-0.0540408	0.00433131	0.00433131	0.00618149	0.0129939	DTU	Non-Significant
ENST00000304166.8	MAYO	ENSG00000078549.14	ADCYAP1R1	0.440886	2.85499e-06	0.54226	1.48022e-06	protein_coding	protein_coding	0.0446706	0.0150334	0.0768628	0.0156798	0.0768628	Non-Significant	DEG
ENST00000409363.5	MAYO	ENSG00000078549.14	ADCYAP1R1	0.440886	2.85499e-06	0.553943	0.0170323	protein_coding	protein_coding	0.00599237	0.0150334	0.188934	0.0156798	0.188934	Non-Significant	DEG
ENST00000409489.5	MAYO	ENSG00000078549.14	ADCYAP1R1	0.440886	2.85499e-06	0.68613	0.463161	protein_coding	protein_coding	7.03877e-05	NA	NA	NA	NA	Non-Significant	DEG
ENST00000431811.5	MAYO	ENSG00000078549.14	ADCYAP1R1	0.440886	2.85499e-06	-0.0585501	0.942639	protein_coding	protein_coding	-0.000421013	NA	NA	NA	NA	Non-Significant	DEG
ENST00000436116.1	MAYO	ENSG00000078549.14	ADCYAP1R1	0.440886	2.85499e-06	0.356441	0.0843116	protein_coding	protein_coding	0.000387023	NA	NA	NA	NA	Non-Significant	DEG
ENST00000614107.4	MAYO	ENSG00000078549.14	ADCYAP1R1	0.440886	2.85499e-06	-0.0497001	0.858691	protein_coding	protein_coding	-0.0507033	0.0150334	0.0150334	0.0156798	0.0150334	DTU	DEG
ENST00000304166.8	MSBB BM36	ENSG00000078549.14	ADCYAP1R1	0.366969	7.73295e-05	0.65562	1.14204e-05	protein_coding	protein_coding	0.135608	5.99017e-15	5.99017e-15	1.07922e-13	1.79705e-14	DTU	Non-Significant
ENST00000614107.4	MSBB BM36	ENSG00000078549.14	ADCYAP1R1	0.366969	7.73295e-05	-0.193531	0.118322	protein_coding	protein_coding	-0.110193	5.99017e-15	3.53555e-12	1.07922e-13	1.06066e-11	DTU	Non-Significant
ENST00000264436.8	MSBB BM36	ENSG00000075340.22	ADD2	-0.528627	6.59987e-08	-0.517843	0.000175431	protein_coding	protein_coding	0.00785109	NA	NA	NA	NA	Non-Significant	DEG
ENST00000355733.7	MSBB BM36	ENSG00000075340.22	ADD2	-0.528627	6.59987e-08	-0.502915	0.857459	protein_coding	protein_coding	-0.00218532	NA	NA	NA	NA	Non-Significant	DEG
ENST00000403045.6	MSBB BM36	ENSG00000075340.22	ADD2	-0.528627	6.59987e-08	-0.467154	0.00463595	protein_coding	nonsense_mediated_decay	0.000859081	NA	NA	NA	NA	Non-Significant	DEG
ENST00000407644.6	MSBB BM36	ENSG00000075340.22	ADD2	-0.528627	6.59987e-08	-0.986731	0.0250582	protein_coding	protein_coding	-0.0119348	NA	NA	NA	NA	Non-Significant	DEG
ENST00000413157.6	MSBB BM36	ENSG00000075340.22	ADD2	-0.528627	6.59987e-08	-0.37138	0.00100191	protein_coding	protein_coding	0.0071629	NA	NA	NA	NA	Non-Significant	DEG
ENST00000415348.5	MSBB BM36	ENSG00000075340.22	ADD2	-0.528627	6.59987e-08	-0.92533	0.0177541	protein_coding	protein_coding	-0.00554548	NA	NA	NA	NA	Non-Significant	DEG
ENST00000425976.5	MSBB BM36	ENSG00000075340.22	ADD2	-0.528627	6.59987e-08	-0.0862298	0.892007	protein_coding	protein_coding	0.00483963	NA	NA	NA	NA	Non-Significant	DEG
ENST00000430656.5	MSBB BM36	ENSG00000075340.22	ADD2	-0.528627	6.59987e-08	-0.388014	0.703709	protein_coding	protein_coding	-0.000334521	NA	NA	NA	NA	Non-Significant	DEG
ENST00000447731.6	MSBB BM36	ENSG00000075340.22	ADD2	-0.528627	6.59987e-08	-0.67996	0.00345272	protein_coding	protein_coding	-0.00204004	NA	NA	NA	NA	Non-Significant	DEG
ENST00000456320.7	MSBB BM36	ENSG00000075340.22	ADD2	-0.528627	6.59987e-08	-0.475741	0.0879686	protein_coding	protein_coding	-0.00297068	NA	NA	NA	NA	Non-Significant	DEG
ENST00000473232.1	MSBB BM36	ENSG00000075340.22	ADD2	-0.528627	6.59987e-08	-0.45799	0.0028797	protein_coding	processed_transcript	0.0100455	NA	NA	NA	NA	Non-Significant	DEG
ENST00000481675.1	MSBB BM36	ENSG00000075340.22	ADD2	-0.528627	6.59987e-08	-0.569804	0.149879	protein_coding	retained_intron	-0.00656809	NA	NA	NA	NA	Non-Significant	DEG
ENST00000496178.1	MSBB BM36	ENSG00000075340.22	ADD2	-0.528627	6.59987e-08	-0.559324	0.000660023	protein_coding	processed_transcript	0.00049289	NA	NA	NA	NA	Non-Significant	DEG
ENST00000522886.5	MSBB BM36	ENSG00000075340.22	ADD2	-0.528627	6.59987e-08	0.702073	1	protein_coding	protein_coding	0.00033825	NA	NA	NA	NA	Non-Significant	DEG
ENST00000392606.2	MSBB BM36	ENSG00000197177.15	ADGRA1	-0.402536	0.000203685	-0.488216	0.00349205	protein_coding	protein_coding	-0.00780412	NA	NA	NA	NA	Non-Significant	DEG
ENST00000392607.7	MSBB BM36	ENSG00000197177.15	ADGRA1	-0.402536	0.000203685	-0.35006	0.0593576	protein_coding	protein_coding	0.00467908	NA	NA	NA	NA	Non-Significant	DEG
ENST00000607359.5	MSBB BM36	ENSG00000197177.15	ADGRA1	-0.402536	0.000203685	-0.321912	0.0719776	protein_coding	protein_coding	0.0031171	NA	NA	NA	NA	Non-Significant	DEG
ENST00000282943.9	MAYO	ENSG00000152990.13	ADGRA3	0.520179	7.30555e-07	1.38955	0.00873747	protein_coding	processed_transcript	0.0456265	1.06613e-12	1.06613e-12	7.83592e-12	1.06613e-12	Non-Significant	DEG
ENST00000334304.9	MAYO	ENSG00000152990.13	ADGRA3	0.520179	7.30555e-07	0.573945	1.88366e-06	protein_coding	protein_coding	0.0449679	1.06613e-12	0.0380893	7.83592e-12	0.0380893	Non-Significant	DEG
ENST00000499527.6	MAYO	ENSG00000152990.13	ADGRA3	0.520179	7.30555e-07	-0.198947	0.236452	protein_coding	retained_intron	-0.0568624	1.06613e-12	8.48693e-05	7.83592e-12	8.48693e-05	DTU	DEG
ENST00000502482.1	MAYO	ENSG00000152990.13	ADGRA3	0.520179	7.30555e-07	0.380935	0.0375279	protein_coding	protein_coding	-0.000480425	NA	NA	NA	NA	Non-Significant	DEG
ENST00000504617.1	MAYO	ENSG00000152990.13	ADGRA3	0.520179	7.30555e-07	0.222866	0.415403	protein_coding	processed_transcript	-0.00469396	NA	NA	NA	NA	Non-Significant	DEG
ENST00000506133.5	MAYO	ENSG00000152990.13	ADGRA3	0.520179	7.30555e-07	0.363883	1	protein_coding	processed_transcript	0.000222295	NA	NA	NA	NA	Non-Significant	DEG
ENST00000506155.1	MAYO	ENSG00000152990.13	ADGRA3	0.520179	7.30555e-07	0.369537	1	protein_coding	processed_transcript	-0.00019606	NA	NA	NA	NA	Non-Significant	DEG
ENST00000506346.1	MAYO	ENSG00000152990.13	ADGRA3	0.520179	7.30555e-07	-0.313979	0.530022	protein_coding	processed_transcript	-0.00434847	NA	NA	NA	NA	Non-Significant	DEG
ENST00000508133.5	MAYO	ENSG00000152990.13	ADGRA3	0.520179	7.30555e-07	0.106319	0.865779	protein_coding	protein_coding	-0.00117586	NA	NA	NA	NA	Non-Significant	DEG
ENST00000511051.5	MAYO	ENSG00000152990.13	ADGRA3	0.520179	7.30555e-07	0.0605388	0.812192	protein_coding	nonsense_mediated_decay	-0.0245164	NA	NA	NA	NA	Non-Significant	DEG
ENST00000513385.5	MAYO	ENSG00000152990.13	ADGRA3	0.520179	7.30555e-07	0.96921	1	protein_coding	processed_transcript	0.000681332	NA	NA	NA	NA	Non-Significant	DEG
ENST00000514129.5	MAYO	ENSG00000152990.13	ADGRA3	0.520179	7.30555e-07	1.03627	1	protein_coding	protein_coding	0.00048177	NA	NA	NA	NA	Non-Significant	DEG
ENST00000514749.5	MAYO	ENSG00000152990.13	ADGRA3	0.520179	7.30555e-07	0.454408	1	protein_coding	processed_transcript	0.00027783	NA	NA	NA	NA	Non-Significant	DEG
ENST00000398742.2	MAYO	ENSG00000164393.8	ADGRF2	-0.424046	0.000959062	-0.744285	0.421407	protein_coding	protein_coding	-0.0303315	NA	NA	NA	NA	Non-Significant	DEG
ENST00000467205.6	MAYO	ENSG00000164393.8	ADGRF2	-0.424046	0.000959062	-0.325277	0.557154	protein_coding	nonsense_mediated_decay	0.0218249	NA	NA	NA	NA	Non-Significant	DEG
ENST00000507065.5	MAYO	ENSG00000164393.8	ADGRF2	-0.424046	0.000959062	-0.0127279	1	protein_coding	protein_coding	0.00850657	NA	NA	NA	NA	Non-Significant	DEG
ENST00000265417.7	MAYO	ENSG00000069122.18	ADGRF5	0.417692	0.00122691	0.440277	0.113027	protein_coding	protein_coding	0.0248102	NA	NA	NA	NA	Non-Significant	DEG
ENST00000283296.11	MAYO	ENSG00000069122.18	ADGRF5	0.417692	0.00122691	0.428928	0.00279268	protein_coding	protein_coding	-0.0181584	NA	NA	NA	NA	Non-Significant	DEG
ENST00000478711.1	MAYO	ENSG00000069122.18	ADGRF5	0.417692	0.00122691	-0.236376	0.489661	protein_coding	processed_transcript	-0.00655113	NA	NA	NA	NA	Non-Significant	DEG
ENST00000498632.1	MAYO	ENSG00000069122.18	ADGRF5	0.417692	0.00122691	0.576677	0.348894	protein_coding	processed_transcript	-9.94684e-05	NA	NA	NA	NA	Non-Significant	DEG
ENST00000265417.7	MSBB BM36	ENSG00000069122.18	ADGRF5	0.387874	0.000402411	0.974756	2.36159e-06	protein_coding	protein_coding	0.10308	7.39475e-06	7.39475e-06	2.0544e-05	7.39475e-06	DTU	DEG
ENST00000283296.11	MSBB BM36	ENSG00000069122.18	ADGRF5	0.387874	0.000402411	0.193038	0.328348	protein_coding	protein_coding	-0.0625904	7.39475e-06	0.0219886	2.0544e-05	0.0219886	DTU	DEG
ENST00000478711.1	MSBB BM36	ENSG00000069122.18	ADGRF5	0.387874	0.000402411	-0.275463	0.148831	protein_coding	processed_transcript	-0.0338408	7.39475e-06	0.0393464	2.0544e-05	0.0393464	Non-Significant	DEG
ENST00000498632.1	MSBB BM36	ENSG00000069122.18	ADGRF5	0.387874	0.000402411	0.109842	0.898163	protein_coding	processed_transcript	-0.0066386	NA	NA	NA	NA	Non-Significant	DEG
ENST00000435875.1	MSBB BM36	ENSG00000227582.2	ADGRF5P1	-0.298719	0.0493081	-0.767863	0.0463137	transcribed_processed_pseudogene	transcribed_processed_pseudogene	-0.0731646	0.0193216	0.0193216	0.0216208	0	DTU	Non-Significant
ENST00000590130.1	MSBB BM36	ENSG00000227582.2	ADGRF5P1	-0.298719	0.0493081	-0.159923	0.329237	transcribed_processed_pseudogene	processed_transcript	0.0731646	0.0193216	0.0193216	0.0216208	0	DTU	Non-Significant
ENST00000333493.8	MAYO	ENSG00000182885.16	ADGRG3	0.764831	0.00185739	1.01331	0.0190547	protein_coding	protein_coding	0.131945	NA	NA	NA	NA	NA	DEG
ENST00000450388.7	MAYO	ENSG00000182885.16	ADGRG3	0.764831	0.00185739	1.10222	1	protein_coding	protein_coding	-0.00840725	NA	NA	NA	NA	Non-Significant	DEG
ENST00000565579.5	MAYO	ENSG00000182885.16	ADGRG3	0.764831	0.00185739	1.00262	0.173393	protein_coding	retained_intron	0.0297099	NA	NA	NA	NA	Non-Significant	DEG
ENST00000565902.1	MAYO	ENSG00000182885.16	ADGRG3	0.764831	0.00185739	-0.0366036	1	protein_coding	retained_intron	0.0184418	NA	NA	NA	NA	Non-Significant	DEG
ENST00000567991.5	MAYO	ENSG00000182885.16	ADGRG3	0.764831	0.00185739	0.367902	0.632852	protein_coding	nonsense_mediated_decay	-0.157959	NA	NA	NA	NA	NA	DEG
ENST00000568245.5	MAYO	ENSG00000182885.16	ADGRG3	0.764831	0.00185739	0.223134	1	protein_coding	nonsense_mediated_decay	0.00761364	NA	NA	NA	NA	Non-Significant	DEG
ENST00000569977.1	MAYO	ENSG00000182885.16	ADGRG3	0.764831	0.00185739	0.670465	0.339683	protein_coding	retained_intron	-0.0213369	NA	NA	NA	NA	Non-Significant	DEG
ENST00000340339.4	MAYO	ENSG00000159618.15	ADGRG5	-0.675261	3.70417e-05	-0.929699	0.333633	protein_coding	protein_coding	-0.0698337	NA	NA	NA	NA	NA	DEG
ENST00000349457.7	MAYO	ENSG00000159618.15	ADGRG5	-0.675261	3.70417e-05	-0.726314	0.0886186	protein_coding	protein_coding	-0.0156708	NA	NA	NA	NA	Non-Significant	DEG
ENST00000394361.8	MAYO	ENSG00000159618.15	ADGRG5	-0.675261	3.70417e-05	-0.241065	1	protein_coding	processed_transcript	0.0292761	NA	NA	NA	NA	Non-Significant	DEG
ENST00000564607.1	MAYO	ENSG00000159618.15	ADGRG5	-0.675261	3.70417e-05	-0.391615	0.29752	protein_coding	retained_intron	0.0490868	NA	NA	NA	NA	Non-Significant	DEG
ENST00000564983.5	MAYO	ENSG00000159618.15	ADGRG5	-0.675261	3.70417e-05	-0.244504	1	protein_coding	retained_intron	0.0103301	NA	NA	NA	NA	Non-Significant	DEG
ENST00000569839.1	MAYO	ENSG00000159618.15	ADGRG5	-0.675261	3.70417e-05	-0.201291	1	protein_coding	processed_transcript	-0.0108421	NA	NA	NA	NA	Non-Significant	DEG
ENST00000615867.4	MAYO	ENSG00000159618.15	ADGRG5	-0.675261	3.70417e-05	-0.213791	1	protein_coding	protein_coding	0.00764991	NA	NA	NA	NA	Non-Significant	DEG
ENST00000230173.10	MAYO	ENSG00000112414.14	ADGRG6	0.521379	0.00129084	0.835684	0.597985	protein_coding	protein_coding	-0.0077449	NA	NA	NA	NA	Non-Significant	DEG
ENST00000296932.12	MAYO	ENSG00000112414.14	ADGRG6	0.521379	0.00129084	0.542875	0.0276189	protein_coding	protein_coding	0.00257978	NA	NA	NA	NA	Non-Significant	DEG
ENST00000367608.6	MAYO	ENSG00000112414.14	ADGRG6	0.521379	0.00129084	0.856266	0.364863	protein_coding	protein_coding	0.0281401	NA	NA	NA	NA	Non-Significant	DEG
ENST00000367609.7	MAYO	ENSG00000112414.14	ADGRG6	0.521379	0.00129084	-0.675922	0.844318	protein_coding	protein_coding	-0.00907924	NA	NA	NA	NA	Non-Significant	DEG
ENST00000415128.6	MAYO	ENSG00000112414.14	ADGRG6	0.521379	0.00129084	-0.241489	1	protein_coding	retained_intron	-0.00110437	NA	NA	NA	NA	Non-Significant	DEG
ENST00000435011.6	MAYO	ENSG00000112414.14	ADGRG6	0.521379	0.00129084	0.0892326	1	protein_coding	protein_coding	0.00387046	NA	NA	NA	NA	Non-Significant	DEG
ENST00000463637.1	MAYO	ENSG00000112414.14	ADGRG6	0.521379	0.00129084	-0.435189	1	protein_coding	retained_intron	-0.0361311	NA	NA	NA	NA	Non-Significant	DEG
ENST00000472054.2	MAYO	ENSG00000112414.14	ADGRG6	0.521379	0.00129084	1.66223	1	protein_coding	retained_intron	0.0160632	NA	NA	NA	NA	Non-Significant	DEG
ENST00000497898.2	MAYO	ENSG00000112414.14	ADGRG6	0.521379	0.00129084	0.108417	1	protein_coding	retained_intron	0.00413434	NA	NA	NA	NA	Non-Significant	DEG
ENST00000508295.2	MAYO	ENSG00000112414.14	ADGRG6	0.521379	0.00129084	0.150416	1	protein_coding	protein_coding	0.00299164	NA	NA	NA	NA	Non-Significant	DEG
ENST00000538281.1	MAYO	ENSG00000112414.14	ADGRG6	0.521379	0.00129084	-0.529507	1	protein_coding	retained_intron	-0.0134344	NA	NA	NA	NA	Non-Significant	DEG
ENST00000540208.1	MAYO	ENSG00000112414.14	ADGRG6	0.521379	0.00129084	0.0116392	1	protein_coding	nonsense_mediated_decay	-0.000268435	NA	NA	NA	NA	Non-Significant	DEG
ENST00000545477.1	MAYO	ENSG00000112414.14	ADGRG6	0.521379	0.00129084	0.3747	1	protein_coding	processed_transcript	0.00937143	NA	NA	NA	NA	Non-Significant	DEG
ENST00000402328.2	MAYO	ENSG00000117114.19	ADGRL2	0.144993	0.278543	0.0819086	0.699526	protein_coding	protein_coding	-0.0513041	0.00533843	0.00533843	0.00589896	0	DTU	Non-Significant
ENST00000370742.3	MAYO	ENSG00000162618.13	ADGRL4	0.513626	0.000537907	0.554663	0.000208074	protein_coding	protein_coding	0.0125633	NA	NA	NA	NA	Non-Significant	DEG
ENST00000401034.7	MAYO	ENSG00000162618.13	ADGRL4	0.513626	0.000537907	0.133244	0.885672	protein_coding	protein_coding	-0.0181189	NA	NA	NA	NA	Non-Significant	DEG
ENST00000640664.1	MAYO	ENSG00000162618.13	ADGRL4	0.513626	0.000537907	3.10647	0.045879	protein_coding	nonsense_mediated_decay	0.00555306	NA	NA	NA	NA	Non-Significant	DEG
ENST00000370742.3	MSBB BM22	ENSG00000162618.13	ADGRL4	0.450943	0.00566955	0.463561	0.0207216	protein_coding	protein_coding	-0.0127498	NA	NA	NA	NA	Non-Significant	DEG
ENST00000401034.7	MSBB BM22	ENSG00000162618.13	ADGRL4	0.450943	0.00566955	0.151999	1	protein_coding	protein_coding	-0.00336875	NA	NA	NA	NA	Non-Significant	DEG
ENST00000640664.1	MSBB BM22	ENSG00000162618.13	ADGRL4	0.450943	0.00566955	0.641025	1	protein_coding	nonsense_mediated_decay	0.0161197	NA	NA	NA	NA	Non-Significant	DEG
ENST00000370742.3	MSBB BM36	ENSG00000162618.13	ADGRL4	0.962555	5.43437e-10	0.967417	8.99682e-08	protein_coding	protein_coding	-0.00177717	NA	NA	NA	NA	Non-Significant	DEG
ENST00000401034.7	MSBB BM36	ENSG00000162618.13	ADGRL4	0.962555	5.43437e-10	1.03603	0.0400662	protein_coding	protein_coding	0.0263345	NA	NA	NA	NA	Non-Significant	DEG
ENST00000640664.1	MSBB BM36	ENSG00000162618.13	ADGRL4	0.962555	5.43437e-10	0.74211	0.124555	protein_coding	nonsense_mediated_decay	-0.0245626	NA	NA	NA	NA	Non-Significant	DEG
ENST00000305046.12	MAYO	ENSG00000196616.13	ADH1B	1.23965	8.0544e-11	0.870763	0.190092	protein_coding	protein_coding	-0.00555206	NA	NA	NA	NA	Non-Significant	DEG
ENST00000504498.1	MAYO	ENSG00000196616.13	ADH1B	1.23965	8.0544e-11	1.65941	0.00260468	protein_coding	retained_intron	0.0177177	NA	NA	NA	NA	Non-Significant	DEG
ENST00000506651.5	MAYO	ENSG00000196616.13	ADH1B	1.23965	8.0544e-11	1.6842	7.54951e-05	protein_coding	protein_coding	0.0993445	NA	NA	NA	NA	NA	DEG
ENST00000515694.4	MAYO	ENSG00000196616.13	ADH1B	1.23965	8.0544e-11	0.938358	1.50932e-06	protein_coding	retained_intron	-0.0218072	NA	NA	NA	NA	Non-Significant	DEG
ENST00000625860.2	MAYO	ENSG00000196616.13	ADH1B	1.23965	8.0544e-11	1.02653	0.000551808	protein_coding	protein_coding	-0.117202	NA	NA	NA	NA	NA	DEG
ENST00000632775.1	MAYO	ENSG00000196616.13	ADH1B	1.23965	8.0544e-11	1.1982	2.03086e-05	protein_coding	retained_intron	-0.00164991	NA	NA	NA	NA	Non-Significant	DEG
ENST00000639454.1	MAYO	ENSG00000196616.13	ADH1B	1.23965	8.0544e-11	1.77709	0.00496946	protein_coding	protein_coding	0.0291619	NA	NA	NA	NA	Non-Significant	DEG
ENST00000305046.12	MSBB BM36	ENSG00000196616.13	ADH1B	0.68075	1.00897e-05	1.43786	0.00986993	protein_coding	protein_coding	0.0165749	NA	NA	NA	NA	Non-Significant	DEG
ENST00000504498.1	MSBB BM36	ENSG00000196616.13	ADH1B	0.68075	1.00897e-05	0.163336	0.878257	protein_coding	retained_intron	-0.0126701	NA	NA	NA	NA	Non-Significant	DEG
ENST00000506651.5	MSBB BM36	ENSG00000196616.13	ADH1B	0.68075	1.00897e-05	1.06578	0.379594	protein_coding	protein_coding	0.0216713	NA	NA	NA	NA	Non-Significant	DEG
ENST00000515694.4	MSBB BM36	ENSG00000196616.13	ADH1B	0.68075	1.00897e-05	0.61049	0.00015093	protein_coding	retained_intron	0.00105379	NA	NA	NA	NA	Non-Significant	DEG
ENST00000625860.2	MSBB BM36	ENSG00000196616.13	ADH1B	0.68075	1.00897e-05	0.558393	0.0839658	protein_coding	protein_coding	-0.0556702	NA	NA	NA	NA	NA	DEG
ENST00000632775.1	MSBB BM36	ENSG00000196616.13	ADH1B	0.68075	1.00897e-05	0.528683	0.0415559	protein_coding	retained_intron	-0.000910385	NA	NA	NA	NA	Non-Significant	DEG
ENST00000639454.1	MSBB BM36	ENSG00000196616.13	ADH1B	0.68075	1.00897e-05	0.91814	0.323457	protein_coding	protein_coding	0.0299539	NA	NA	NA	NA	Non-Significant	DEG
ENST00000627048.1	MAYO	ENSG00000280830.1	ADI1	-2.44823	0.00986257	-2.46489	0.0150553	protein_coding	protein_coding	0	NA	NA	NA	NA	Non-Significant	DEG
ENST00000426229.1	MSBB BM22	ENSG00000159346.12	ADIPOR1	-0.00916952	0.909282	-0.693286	0.200351	protein_coding	protein_coding	-0.0524032	5.86491e-06	5.86491e-06	4.43655e-05	1.17298e-05	DTU	Non-Significant
ENST00000357103.4	MSBB BM36	ENSG00000006831.9	ADIPOR2	0.488171	2.14946e-08	0.55918	1.29995e-07	protein_coding	protein_coding	0.0484937	NA	NA	NA	NA	Non-Significant	DEG
ENST00000535774.1	MSBB BM36	ENSG00000006831.9	ADIPOR2	0.488171	2.14946e-08	0.210973	0.478408	protein_coding	processed_transcript	-0.00492121	NA	NA	NA	NA	Non-Significant	DEG
ENST00000537190.1	MSBB BM36	ENSG00000006831.9	ADIPOR2	0.488171	2.14946e-08	0.351316	0.0866106	protein_coding	processed_transcript	-0.00182039	NA	NA	NA	NA	Non-Significant	DEG
ENST00000537545.1	MSBB BM36	ENSG00000006831.9	ADIPOR2	0.488171	2.14946e-08	0.335938	0.3264	protein_coding	processed_transcript	-5.896e-05	NA	NA	NA	NA	Non-Significant	DEG
ENST00000540974.1	MSBB BM36	ENSG00000006831.9	ADIPOR2	0.488171	2.14946e-08	0.38654	0.014754	protein_coding	processed_transcript	-0.00603217	NA	NA	NA	NA	Non-Significant	DEG
ENST00000543456.1	MSBB BM36	ENSG00000006831.9	ADIPOR2	0.488171	2.14946e-08	0.144569	0.246398	protein_coding	processed_transcript	-0.0309419	NA	NA	NA	NA	Non-Significant	DEG
ENST00000544470.1	MSBB BM36	ENSG00000006831.9	ADIPOR2	0.488171	2.14946e-08	0.287918	0.0975056	protein_coding	processed_transcript	-0.00470327	NA	NA	NA	NA	Non-Significant	DEG
ENST00000642176.1	MSBB BM36	ENSG00000285070.1	ADIPOR2	0.488171	2.14946e-08	0.38654	0.014754	protein_coding	processed_transcript	-0.00603217	NA	NA	NA	NA	Non-Significant	DEG
ENST00000643427.1	MSBB BM36	ENSG00000285070.1	ADIPOR2	0.488171	2.14946e-08	0.335938	0.3264	protein_coding	processed_transcript	-5.896e-05	NA	NA	NA	NA	Non-Significant	DEG
ENST00000644988.1	MSBB BM36	ENSG00000285070.1	ADIPOR2	0.488171	2.14946e-08	0.210973	0.478408	protein_coding	processed_transcript	-0.00492121	NA	NA	NA	NA	Non-Significant	DEG
ENST00000645126.1	MSBB BM36	ENSG00000285070.1	ADIPOR2	0.488171	2.14946e-08	0.55918	1.29995e-07	protein_coding	protein_coding	0.0484937	NA	NA	NA	NA	Non-Significant	DEG
ENST00000646614.1	MSBB BM36	ENSG00000285070.1	ADIPOR2	0.488171	2.14946e-08	0.287918	0.0975056	protein_coding	processed_transcript	-0.00470327	NA	NA	NA	NA	Non-Significant	DEG
ENST00000647070.1	MSBB BM36	ENSG00000285070.1	ADIPOR2	0.488171	2.14946e-08	0.351316	0.0866106	protein_coding	processed_transcript	-0.00182039	NA	NA	NA	NA	Non-Significant	DEG
ENST00000647197.1	MSBB BM36	ENSG00000285070.1	ADIPOR2	0.488171	2.14946e-08	0.144569	0.246398	protein_coding	processed_transcript	-0.0309419	NA	NA	NA	NA	Non-Significant	DEG
ENST00000372013.7	MSBB BM22	ENSG00000148671.13	ADIRF	0.403179	0.00971317	0.1354	1	protein_coding	protein_coding	-0.00912212	NA	NA	NA	NA	Non-Significant	DEG
ENST00000416348.1	MSBB BM22	ENSG00000148671.13	ADIRF	0.403179	0.00971317	0.566472	1	protein_coding	protein_coding	0.0377963	NA	NA	NA	NA	Non-Significant	DEG
ENST00000561504.1	MSBB BM22	ENSG00000148671.13	ADIRF	0.403179	0.00971317	0.314755	0.100138	protein_coding	nonsense_mediated_decay	-0.0286875	NA	NA	NA	NA	Non-Significant	DEG
ENST00000286621.6	MAYO	ENSG00000156110.13	ADK	0.142635	0.0188204	0.349559	0.00614748	protein_coding	protein_coding	0.0750676	5.8399e-08	5.8399e-08	1.56271e-07	5.8399e-08	DTU	Non-Significant
ENST00000621696.4	MSBB BM44	ENSG00000101126.16	ADNP	-0.100708	0.12638	-0.654232	0.00853396	protein_coding	protein_coding	-0.0642253	0.00326578	0.00326578	0.00569452	0.0163289	DTU	Non-Significant
ENST00000349014.8	MSBB BM22	ENSG00000101126.16	ADNP	0.00473316	0.943555	-0.34323	0.24631	protein_coding	protein_coding	-0.0528135	0.00348492	0.00348492	0.00672692	0.0139397	DTU	Non-Significant
ENST00000337539.11	MSBB BM36	ENSG00000128271.21	ADORA2A	0.634922	0.00486764	0.541285	0.61383	protein_coding	protein_coding	-0.017685	NA	NA	NA	NA	Non-Significant	DEG
ENST00000424232.5	MSBB BM36	ENSG00000128271.21	ADORA2A	0.634922	0.00486764	0.502818	1	protein_coding	protein_coding	0.00121489	NA	NA	NA	NA	Non-Significant	DEG
ENST00000436735.1	MSBB BM36	ENSG00000128271.21	ADORA2A	0.634922	0.00486764	0.67811	1	protein_coding	protein_coding	0.0202218	NA	NA	NA	NA	Non-Significant	DEG
ENST00000439591.1	MSBB BM36	ENSG00000128271.21	ADORA2A	0.634922	0.00486764	0.838628	1	protein_coding	protein_coding	-0.00961342	NA	NA	NA	NA	Non-Significant	DEG
ENST00000444262.6	MSBB BM36	ENSG00000128271.21	ADORA2A	0.634922	0.00486764	0.667861	0.544165	protein_coding	protein_coding	0.00087172	NA	NA	NA	NA	Non-Significant	DEG
ENST00000464977.5	MSBB BM36	ENSG00000128271.21	ADORA2A	0.634922	0.00486764	0.939952	0.265244	protein_coding	protein_coding	0.00079815	NA	NA	NA	NA	Non-Significant	DEG
ENST00000467385.5	MSBB BM36	ENSG00000128271.21	ADORA2A	0.634922	0.00486764	0.584283	0.0135547	protein_coding	processed_transcript	-0.00872262	NA	NA	NA	NA	Non-Significant	DEG
ENST00000472248.5	MSBB BM36	ENSG00000128271.21	ADORA2A	0.634922	0.00486764	-0.503478	1	protein_coding	protein_coding	-0.0238101	NA	NA	NA	NA	Non-Significant	DEG
ENST00000486108.1	MSBB BM36	ENSG00000128271.21	ADORA2A	0.634922	0.00486764	0.967016	0.0162557	protein_coding	protein_coding	0.000457198	NA	NA	NA	NA	Non-Significant	DEG
ENST00000486351.1	MSBB BM36	ENSG00000128271.21	ADORA2A	0.634922	0.00486764	0.828379	0.0539351	protein_coding	processed_transcript	0.0270409	NA	NA	NA	NA	Non-Significant	DEG
ENST00000496258.1	MSBB BM36	ENSG00000128271.21	ADORA2A	0.634922	0.00486764	0.868218	1	protein_coding	protein_coding	0.00709372	NA	NA	NA	NA	Non-Significant	DEG
ENST00000496497.1	MSBB BM36	ENSG00000128271.21	ADORA2A	0.634922	0.00486764	-0.283994	0.860156	protein_coding	processed_transcript	-0.0188929	NA	NA	NA	NA	Non-Significant	DEG
ENST00000610595.4	MSBB BM36	ENSG00000128271.21	ADORA2A	0.634922	0.00486764	-0.124907	1	protein_coding	protein_coding	-0.00220095	NA	NA	NA	NA	Non-Significant	DEG
ENST00000611543.4	MSBB BM36	ENSG00000128271.21	ADORA2A	0.634922	0.00486764	1.40617	0.540056	protein_coding	protein_coding	0.0172105	NA	NA	NA	NA	Non-Significant	DEG
ENST00000618076.3	MSBB BM36	ENSG00000128271.21	ADORA2A	0.634922	0.00486764	1.38274	0.171572	protein_coding	protein_coding	0.00601314	NA	NA	NA	NA	Non-Significant	DEG
ENST00000429195.1	ROSMAP	ENSG00000236136.1	ADORA2BP1	0.75388	0.000255131	0.74458	1	processed_pseudogene	processed_pseudogene	0	NA	NA	NA	NA	Non-Significant	DEG
ENST00000241356.4	MSBB BM22	ENSG00000282608.1	ADORA3	0.458077	0.00775201	0.481281	0.0263342	protein_coding	protein_coding	0.0340201	NA	NA	NA	NA	Non-Significant	DEG
ENST00000486342.1	MSBB BM22	ENSG00000282608.1	ADORA3	0.458077	0.00775201	0.246904	1	protein_coding	processed_transcript	-0.0208137	NA	NA	NA	NA	Non-Significant	DEG
ENST00000495493.1	MSBB BM22	ENSG00000282608.1	ADORA3	0.458077	0.00775201	0.112768	1	protein_coding	processed_transcript	-0.00881202	NA	NA	NA	NA	Non-Significant	DEG
ENST00000632535.1	MSBB BM22	ENSG00000282608.1	ADORA3	0.458077	0.00775201	0.491131	1	protein_coding	protein_coding	-0.00439087	NA	NA	NA	NA	Non-Significant	DEG
ENST00000241356.4	MSBB BM36	ENSG00000282608.1	ADORA3	0.797447	1.94794e-08	0.706529	4.29396e-06	protein_coding	protein_coding	0.0176203	NA	NA	NA	NA	Non-Significant	DEG
ENST00000486342.1	MSBB BM36	ENSG00000282608.1	ADORA3	0.797447	1.94794e-08	0.399583	0.0564039	protein_coding	processed_transcript	-0.0286816	NA	NA	NA	NA	Non-Significant	DEG
ENST00000495493.1	MSBB BM36	ENSG00000282608.1	ADORA3	0.797447	1.94794e-08	2.05138	0.0246607	protein_coding	processed_transcript	0.0109286	NA	NA	NA	NA	Non-Significant	DEG
ENST00000632535.1	MSBB BM36	ENSG00000282608.1	ADORA3	0.797447	1.94794e-08	0.663972	0.613168	protein_coding	protein_coding	0.000126607	NA	NA	NA	NA	Non-Significant	DEG
ENST00000357003.7	MSBB BM36	ENSG00000144843.11	ADPRH	0.645569	1.81786e-07	0.8322	1.15966e-07	protein_coding	protein_coding	0.0596006	NA	NA	NA	NA	NA	DEG
ENST00000465513.1	MSBB BM36	ENSG00000144843.11	ADPRH	0.645569	1.81786e-07	-0.645402	0.517804	protein_coding	protein_coding	-0.0610259	NA	NA	NA	NA	NA	DEG
ENST00000471850.1	MSBB BM36	ENSG00000144843.11	ADPRH	0.645569	1.81786e-07	0.597027	0.736682	protein_coding	processed_transcript	0.00255133	NA	NA	NA	NA	Non-Significant	DEG
ENST00000478399.5	MSBB BM36	ENSG00000144843.11	ADPRH	0.645569	1.81786e-07	0.706723	0.152339	protein_coding	protein_coding	0.00222526	NA	NA	NA	NA	Non-Significant	DEG
ENST00000478927.5	MSBB BM36	ENSG00000144843.11	ADPRH	0.645569	1.81786e-07	0.0187632	0.990507	protein_coding	protein_coding	-0.0133817	NA	NA	NA	NA	Non-Significant	DEG
ENST00000481816.5	MSBB BM36	ENSG00000144843.11	ADPRH	0.645569	1.81786e-07	1.32981	1	protein_coding	protein_coding	0.020916	NA	NA	NA	NA	Non-Significant	DEG
ENST00000485496.1	MSBB BM36	ENSG00000144843.11	ADPRH	0.645569	1.81786e-07	0.371854	1	protein_coding	processed_transcript	-0.0108876	NA	NA	NA	NA	Non-Significant	DEG
ENST00000375418.7	MSBB BM36	ENSG00000153531.13	ADPRHL1	-0.283447	0.00752118	-0.601291	0.00529158	protein_coding	protein_coding	-0.111734	0.00123069	0.00123069	0.0019624	0.00123069	DTU	Non-Significant
ENST00000612156.2	MSBB BM36	ENSG00000153531.13	ADPRHL1	-0.283447	0.00752118	0.168865	0.407312	protein_coding	protein_coding	0.0677162	0.00123069	0.0190517	0.0019624	0.0190517	DTU	Non-Significant
ENST00000276393.8	MAYO	ENSG00000120907.17	ADRA1A	0.435239	0.00100154	0.540276	0.00696604	protein_coding	protein_coding	0.00478977	NA	NA	NA	NA	Non-Significant	DEG
ENST00000354550.4	MAYO	ENSG00000120907.17	ADRA1A	0.435239	0.00100154	0.628426	0.00914289	protein_coding	protein_coding	0.0247195	NA	NA	NA	NA	Non-Significant	DEG
ENST00000380572.3	MAYO	ENSG00000120907.17	ADRA1A	0.435239	0.00100154	0.337149	1	protein_coding	protein_coding	9.66854e-05	NA	NA	NA	NA	Non-Significant	DEG
ENST00000380573.3	MAYO	ENSG00000120907.17	ADRA1A	0.435239	0.00100154	0.509671	0.00438623	protein_coding	protein_coding	0.0122204	NA	NA	NA	NA	Non-Significant	DEG
ENST00000380582.7	MAYO	ENSG00000120907.17	ADRA1A	0.435239	0.00100154	0.65699	0.217625	protein_coding	protein_coding	0.0207238	NA	NA	NA	NA	Non-Significant	DEG
ENST00000380586.5	MAYO	ENSG00000120907.17	ADRA1A	0.435239	0.00100154	-0.0460775	0.949057	protein_coding	protein_coding	-0.0429913	NA	NA	NA	NA	Non-Significant	DEG
ENST00000518621.1	MAYO	ENSG00000120907.17	ADRA1A	0.435239	0.00100154	-0.236479	1	protein_coding	processed_transcript	-0.00235134	NA	NA	NA	NA	Non-Significant	DEG
ENST00000518810.1	MAYO	ENSG00000120907.17	ADRA1A	0.435239	0.00100154	0.055751	0.853928	protein_coding	processed_transcript	-0.0248338	NA	NA	NA	NA	Non-Significant	DEG
ENST00000519096.5	MAYO	ENSG00000120907.17	ADRA1A	0.435239	0.00100154	-0.164467	0.885711	protein_coding	nonsense_mediated_decay	-0.0219722	NA	NA	NA	NA	Non-Significant	DEG
ENST00000519229.5	MAYO	ENSG00000120907.17	ADRA1A	0.435239	0.00100154	0.479302	0.00246778	protein_coding	protein_coding	0.0285438	NA	NA	NA	NA	Non-Significant	DEG
ENST00000521711.5	MAYO	ENSG00000120907.17	ADRA1A	0.435239	0.00100154	0.333392	0.503745	protein_coding	nonsense_mediated_decay	0.00104816	NA	NA	NA	NA	Non-Significant	DEG
ENST00000379453.5	ROSMAP	ENSG00000171873.7	ADRA1D	-0.391705	0.000110129	-0.47062	8.91165e-05	protein_coding	protein_coding	-0.0468899	NA	NA	NA	NA	Non-Significant	DEG
ENST00000621688.1	ROSMAP	ENSG00000171873.7	ADRA1D	-0.391705	0.000110129	0.0590497	1	protein_coding	processed_transcript	0.0468899	NA	NA	NA	NA	Non-Significant	DEG
ENST00000379453.5	MSBB BM44	ENSG00000171873.7	ADRA1D	-0.459819	0.00450469	-0.620304	0.000359353	protein_coding	protein_coding	-0.0433522	NA	NA	NA	NA	Non-Significant	DEG
ENST00000621688.1	MSBB BM44	ENSG00000171873.7	ADRA1D	-0.459819	0.00450469	0.164973	1	protein_coding	processed_transcript	0.0433522	NA	NA	NA	NA	Non-Significant	DEG
ENST00000379453.5	MAYO	ENSG00000171873.7	ADRA1D	-0.502893	0.000931396	-0.694012	0.00035042	protein_coding	protein_coding	-0.10497	NA	NA	NA	NA	NA	DEG
ENST00000621688.1	MAYO	ENSG00000171873.7	ADRA1D	-0.502893	0.000931396	0.721063	0.0650908	protein_coding	processed_transcript	0.10497	NA	NA	NA	NA	NA	DEG
ENST00000620793.1	MSBB BM36	ENSG00000274286.1	ADRA2B	0.69546	8.04163e-05	0.674954	0.000901316	protein_coding	protein_coding	0	NA	NA	NA	NA	Non-Significant	DEG
ENST00000305988.5	MSBB BM36	ENSG00000169252.5	ADRB2	0.412655	1.18679e-06	0.399582	1.87736e-05	protein_coding	protein_coding	0	NA	NA	NA	NA	Non-Significant	DEG
ENST00000330877.6	MAYO	ENSG00000185100.10	ADSSL1	-0.587419	3.13179e-08	-0.357369	0.00237425	protein_coding	protein_coding	0.0486929	NA	NA	NA	NA	Non-Significant	DEG
ENST00000332972.9	MAYO	ENSG00000185100.10	ADSSL1	-0.587419	3.13179e-08	-0.990946	0.19552	protein_coding	protein_coding	-0.000362289	NA	NA	NA	NA	Non-Significant	DEG
ENST00000553540.5	MAYO	ENSG00000185100.10	ADSSL1	-0.587419	3.13179e-08	-0.150762	0.929592	protein_coding	nonsense_mediated_decay	0.00155375	NA	NA	NA	NA	Non-Significant	DEG
ENST00000553580.1	MAYO	ENSG00000185100.10	ADSSL1	-0.587419	3.13179e-08	-0.612123	1	protein_coding	retained_intron	-0.0024676	NA	NA	NA	NA	Non-Significant	DEG
ENST00000554281.1	MAYO	ENSG00000185100.10	ADSSL1	-0.587419	3.13179e-08	-0.998356	7.29323e-06	protein_coding	retained_intron	-0.00815913	NA	NA	NA	NA	Non-Significant	DEG
ENST00000554657.1	MAYO	ENSG00000185100.10	ADSSL1	-0.587419	3.13179e-08	-1.74239	0.03033	protein_coding	processed_transcript	-0.0430801	NA	NA	NA	NA	Non-Significant	DEG
ENST00000555486.5	MAYO	ENSG00000185100.10	ADSSL1	-0.587419	3.13179e-08	-0.7199	0.0235298	protein_coding	nonsense_mediated_decay	-0.000750532	NA	NA	NA	NA	Non-Significant	DEG
ENST00000555674.1	MAYO	ENSG00000185100.10	ADSSL1	-0.587419	3.13179e-08	-0.601799	0.204239	protein_coding	protein_coding	0.00198246	NA	NA	NA	NA	Non-Significant	DEG
ENST00000555884.6	MAYO	ENSG00000185100.10	ADSSL1	-0.587419	3.13179e-08	-0.426402	0.00358908	protein_coding	retained_intron	0.0119084	NA	NA	NA	NA	Non-Significant	DEG
ENST00000557271.5	MAYO	ENSG00000185100.10	ADSSL1	-0.587419	3.13179e-08	-0.939106	3.81347e-07	protein_coding	retained_intron	-0.0103461	NA	NA	NA	NA	Non-Significant	DEG
ENST00000557582.5	MAYO	ENSG00000185100.10	ADSSL1	-0.587419	3.13179e-08	-0.489251	6.24607e-05	protein_coding	retained_intron	0.00100013	NA	NA	NA	NA	Non-Significant	DEG
ENST00000229583.9	MAYO	ENSG00000111863.12	ADTRP	-0.470235	0.000684616	-1.01932	1	protein_coding	protein_coding	-0.00190716	NA	NA	NA	NA	Non-Significant	DEG
ENST00000379415.6	MAYO	ENSG00000111863.12	ADTRP	-0.470235	0.000684616	-0.298556	0.0477031	protein_coding	protein_coding	0.0290523	NA	NA	NA	NA	Non-Significant	DEG
ENST00000414691.7	MAYO	ENSG00000111863.12	ADTRP	-0.470235	0.000684616	-0.68397	0.0143091	protein_coding	protein_coding	-0.0273663	NA	NA	NA	NA	Non-Significant	DEG
ENST00000485323.2	MAYO	ENSG00000111863.12	ADTRP	-0.470235	0.000684616	-0.441232	1	protein_coding	nonsense_mediated_decay	0.000820325	NA	NA	NA	NA	Non-Significant	DEG
ENST00000503285.1	MAYO	ENSG00000111863.12	ADTRP	-0.470235	0.000684616	-0.667375	1	protein_coding	protein_coding	-0.00310422	NA	NA	NA	NA	Non-Significant	DEG
ENST00000505099.5	MAYO	ENSG00000111863.12	ADTRP	-0.470235	0.000684616	-0.523491	0.0231914	protein_coding	nonsense_mediated_decay	-0.00598599	NA	NA	NA	NA	Non-Significant	DEG
ENST00000506810.1	MAYO	ENSG00000111863.12	ADTRP	-0.470235	0.000684616	-0.0355348	1	protein_coding	protein_coding	-0.00111823	NA	NA	NA	NA	Non-Significant	DEG
ENST00000512139.5	MAYO	ENSG00000111863.12	ADTRP	-0.470235	0.000684616	-0.084908	1	protein_coding	processed_transcript	0.00163233	NA	NA	NA	NA	Non-Significant	DEG
ENST00000513651.5	MAYO	ENSG00000111863.12	ADTRP	-0.470235	0.000684616	-0.624901	0.00228945	protein_coding	processed_transcript	-0.0197718	NA	NA	NA	NA	Non-Significant	DEG
ENST00000514824.5	MAYO	ENSG00000111863.12	ADTRP	-0.470235	0.000684616	-0.165354	0.414969	protein_coding	processed_transcript	0.0277395	NA	NA	NA	NA	Non-Significant	DEG
ENST00000229583.9	MSBB BM36	ENSG00000111863.12	ADTRP	-0.419918	1.40901e-09	0.0277664	1	protein_coding	protein_coding	-0.0018146	NA	NA	NA	NA	Non-Significant	DEG
ENST00000379415.6	MSBB BM36	ENSG00000111863.12	ADTRP	-0.419918	1.40901e-09	-0.229086	0.000535156	protein_coding	protein_coding	0.0903146	4.71843e-06	0.0207203	1.37954e-05	0.0207203	DTU	DEG
ENST00000414691.7	MSBB BM36	ENSG00000111863.12	ADTRP	-0.419918	1.40901e-09	-1.12947	0.00199458	protein_coding	protein_coding	-0.0185666	NA	NA	NA	NA	Non-Significant	DEG
ENST00000485323.2	MSBB BM36	ENSG00000111863.12	ADTRP	-0.419918	1.40901e-09	-0.998985	1	protein_coding	nonsense_mediated_decay	-0.0122845	NA	NA	NA	NA	Non-Significant	DEG
ENST00000503285.1	MSBB BM36	ENSG00000111863.12	ADTRP	-0.419918	1.40901e-09	-0.310243	1	protein_coding	protein_coding	-0.000814236	NA	NA	NA	NA	Non-Significant	DEG
ENST00000505099.5	MSBB BM36	ENSG00000111863.12	ADTRP	-0.419918	1.40901e-09	-0.959777	0.0100893	protein_coding	nonsense_mediated_decay	-0.0161574	NA	NA	NA	NA	Non-Significant	DEG
ENST00000506810.1	MSBB BM36	ENSG00000111863.12	ADTRP	-0.419918	1.40901e-09	-0.519959	1	protein_coding	protein_coding	-0.00379107	NA	NA	NA	NA	Non-Significant	DEG
ENST00000512139.5	MSBB BM36	ENSG00000111863.12	ADTRP	-0.419918	1.40901e-09	-0.184393	1	protein_coding	processed_transcript	-0.00173767	NA	NA	NA	NA	Non-Significant	DEG
ENST00000513651.5	MSBB BM36	ENSG00000111863.12	ADTRP	-0.419918	1.40901e-09	-0.970934	4.26502e-05	protein_coding	processed_transcript	-0.0391126	4.71843e-06	4.71843e-06	1.37954e-05	4.71843e-06	Non-Significant	DEG
ENST00000514824.5	MSBB BM36	ENSG00000111863.12	ADTRP	-0.419918	1.40901e-09	-0.404055	0.00337251	protein_coding	processed_transcript	0.00397356	4.71843e-06	0.921317	1.37954e-05	0.921317	Non-Significant	DEG
ENST00000223357.7	MSBB BM10	ENSG00000106624.10	AEBP1	0.577822	0.00265453	0.593777	0.0187766	protein_coding	protein_coding	0.0323556	NA	NA	NA	NA	Non-Significant	DEG
ENST00000413907.1	MSBB BM10	ENSG00000106624.10	AEBP1	0.577822	0.00265453	0.591797	1	protein_coding	nonsense_mediated_decay	0.00120783	NA	NA	NA	NA	Non-Significant	DEG
ENST00000431035.1	MSBB BM10	ENSG00000106624.10	AEBP1	0.577822	0.00265453	0.355443	1	protein_coding	nonsense_mediated_decay	-0.00897508	NA	NA	NA	NA	Non-Significant	DEG
ENST00000434445.1	MSBB BM10	ENSG00000106624.10	AEBP1	0.577822	0.00265453	0.504715	1	protein_coding	nonsense_mediated_decay	-0.0212215	NA	NA	NA	NA	Non-Significant	DEG
ENST00000449162.1	MSBB BM10	ENSG00000106624.10	AEBP1	0.577822	0.00265453	0.409017	1	protein_coding	protein_coding	-0.000397119	NA	NA	NA	NA	Non-Significant	DEG
ENST00000450684.2	MSBB BM10	ENSG00000106624.10	AEBP1	0.577822	0.00265453	0.719878	0.0538049	protein_coding	protein_coding	0.00170787	NA	NA	NA	NA	Non-Significant	DEG
ENST00000453052.1	MSBB BM10	ENSG00000106624.10	AEBP1	0.577822	0.00265453	0.183368	1	protein_coding	nonsense_mediated_decay	-0.00667599	NA	NA	NA	NA	Non-Significant	DEG
ENST00000454218.1	MSBB BM10	ENSG00000106624.10	AEBP1	0.577822	0.00265453	0.525664	1	protein_coding	processed_transcript	-0.00184495	NA	NA	NA	NA	Non-Significant	DEG
ENST00000455443.5	MSBB BM10	ENSG00000106624.10	AEBP1	0.577822	0.00265453	0.131109	1	protein_coding	protein_coding	0.00384283	NA	NA	NA	NA	Non-Significant	DEG
ENST00000223357.7	MAYO	ENSG00000106624.10	AEBP1	0.781593	1.46126e-05	1.24387	7.58014e-11	protein_coding	protein_coding	0.149755	7.18941e-06	7.18941e-06	1.26314e-05	7.18941e-06	DTU	DEG
ENST00000413907.1	MAYO	ENSG00000106624.10	AEBP1	0.781593	1.46126e-05	-0.0911664	0.887849	protein_coding	nonsense_mediated_decay	-0.117068	7.18941e-06	0.00844337	1.26314e-05	0.00844337	DTU	DEG
ENST00000431035.1	MAYO	ENSG00000106624.10	AEBP1	0.781593	1.46126e-05	0.0942601	0.877457	protein_coding	nonsense_mediated_decay	-0.00579487	NA	NA	NA	NA	Non-Significant	DEG
ENST00000434445.1	MAYO	ENSG00000106624.10	AEBP1	0.781593	1.46126e-05	0.535922	0.1262	protein_coding	nonsense_mediated_decay	-0.00240184	NA	NA	NA	NA	Non-Significant	DEG
ENST00000449162.1	MAYO	ENSG00000106624.10	AEBP1	0.781593	1.46126e-05	-0.364478	0.70914	protein_coding	protein_coding	-0.00288283	NA	NA	NA	NA	Non-Significant	DEG
ENST00000450684.2	MAYO	ENSG00000106624.10	AEBP1	0.781593	1.46126e-05	0.776829	0.000793708	protein_coding	protein_coding	-0.00616163	7.18941e-06	1	1.26314e-05	1	Non-Significant	DEG
ENST00000453052.1	MAYO	ENSG00000106624.10	AEBP1	0.781593	1.46126e-05	0.273037	0.479208	protein_coding	nonsense_mediated_decay	-0.00945178	NA	NA	NA	NA	Non-Significant	DEG
ENST00000454218.1	MAYO	ENSG00000106624.10	AEBP1	0.781593	1.46126e-05	0.3722	0.324286	protein_coding	processed_transcript	-0.0036298	NA	NA	NA	NA	Non-Significant	DEG
ENST00000455443.5	MAYO	ENSG00000106624.10	AEBP1	0.781593	1.46126e-05	-0.452059	0.726466	protein_coding	protein_coding	-0.00237508	NA	NA	NA	NA	Non-Significant	DEG
ENST00000223357.7	MSBB BM22	ENSG00000106624.10	AEBP1	0.661551	0.00149057	0.604971	0.0164145	protein_coding	protein_coding	-0.00576562	NA	NA	NA	NA	Non-Significant	DEG
ENST00000413907.1	MSBB BM22	ENSG00000106624.10	AEBP1	0.661551	0.00149057	0.802194	1	protein_coding	nonsense_mediated_decay	0.00330036	NA	NA	NA	NA	Non-Significant	DEG
ENST00000431035.1	MSBB BM22	ENSG00000106624.10	AEBP1	0.661551	0.00149057	0.807949	1	protein_coding	nonsense_mediated_decay	0.00605337	NA	NA	NA	NA	Non-Significant	DEG
ENST00000434445.1	MSBB BM22	ENSG00000106624.10	AEBP1	0.661551	0.00149057	0.79853	1	protein_coding	nonsense_mediated_decay	0.0160181	NA	NA	NA	NA	Non-Significant	DEG
ENST00000449162.1	MSBB BM22	ENSG00000106624.10	AEBP1	0.661551	0.00149057	1.1858	1	protein_coding	protein_coding	0.00672344	NA	NA	NA	NA	Non-Significant	DEG
ENST00000450684.2	MSBB BM22	ENSG00000106624.10	AEBP1	0.661551	0.00149057	0.222125	0.670039	protein_coding	protein_coding	-0.013605	NA	NA	NA	NA	Non-Significant	DEG
ENST00000453052.1	MSBB BM22	ENSG00000106624.10	AEBP1	0.661551	0.00149057	0.265651	1	protein_coding	nonsense_mediated_decay	-0.00795288	NA	NA	NA	NA	Non-Significant	DEG
ENST00000454218.1	MSBB BM22	ENSG00000106624.10	AEBP1	0.661551	0.00149057	0.573173	1	protein_coding	processed_transcript	-0.0100738	NA	NA	NA	NA	Non-Significant	DEG
ENST00000455443.5	MSBB BM22	ENSG00000106624.10	AEBP1	0.661551	0.00149057	0.618956	1	protein_coding	protein_coding	0.00531887	NA	NA	NA	NA	Non-Significant	DEG
ENST00000223357.7	MSBB BM36	ENSG00000106624.10	AEBP1	1.10588	4.54115e-09	1.2173	8.21588e-08	protein_coding	protein_coding	0.0624785	NA	NA	NA	NA	NA	DEG
ENST00000413907.1	MSBB BM36	ENSG00000106624.10	AEBP1	1.10588	4.54115e-09	0.439125	0.767329	protein_coding	nonsense_mediated_decay	-0.00257113	NA	NA	NA	NA	Non-Significant	DEG
ENST00000431035.1	MSBB BM36	ENSG00000106624.10	AEBP1	1.10588	4.54115e-09	1.03161	0.0586164	protein_coding	nonsense_mediated_decay	-0.010666	NA	NA	NA	NA	Non-Significant	DEG
ENST00000434445.1	MSBB BM36	ENSG00000106624.10	AEBP1	1.10588	4.54115e-09	0.82346	0.0279791	protein_coding	nonsense_mediated_decay	-0.0314932	NA	NA	NA	NA	Non-Significant	DEG
ENST00000449162.1	MSBB BM36	ENSG00000106624.10	AEBP1	1.10588	4.54115e-09	1.0923	0.311462	protein_coding	protein_coding	0.00288872	NA	NA	NA	NA	Non-Significant	DEG
ENST00000450684.2	MSBB BM36	ENSG00000106624.10	AEBP1	1.10588	4.54115e-09	0.996867	0.00533967	protein_coding	protein_coding	-0.0151751	NA	NA	NA	NA	Non-Significant	DEG
ENST00000453052.1	MSBB BM36	ENSG00000106624.10	AEBP1	1.10588	4.54115e-09	1.45668	0.00075065	protein_coding	nonsense_mediated_decay	0.00158934	NA	NA	NA	NA	Non-Significant	DEG
ENST00000454218.1	MSBB BM36	ENSG00000106624.10	AEBP1	1.10588	4.54115e-09	1.03285	0.0188028	protein_coding	processed_transcript	-0.0035998	NA	NA	NA	NA	Non-Significant	DEG
ENST00000455443.5	MSBB BM36	ENSG00000106624.10	AEBP1	1.10588	4.54115e-09	-0.383683	0.862094	protein_coding	protein_coding	-0.00343633	NA	NA	NA	NA	Non-Significant	DEG
ENST00000541908.5	MSBB BM44	ENSG00000139154.14	AEBP2	-0.0616708	0.0773107	-0.434583	0.067654	protein_coding	protein_coding	-0.0537168	2.06655e-07	2.06655e-07	3.17031e-06	8.26622e-07	DTU	Non-Significant
ENST00000524514.1	MSBB BM36	ENSG00000255085.8	AF186192.2	0.518445	4.49819e-05	0.357613	0.501232	transcribed_unprocessed_pseudogene	processed_transcript	0.0112235	NA	NA	NA	NA	Non-Significant	DEG
ENST00000528794.3	MSBB BM36	ENSG00000255085.8	AF186192.2	0.518445	4.49819e-05	0.471858	0.0329839	transcribed_unprocessed_pseudogene	processed_transcript	-0.0126069	NA	NA	NA	NA	Non-Significant	DEG
ENST00000529026.1	MSBB BM36	ENSG00000255085.8	AF186192.2	0.518445	4.49819e-05	0.0971077	1	transcribed_unprocessed_pseudogene	processed_transcript	-0.0162824	NA	NA	NA	NA	Non-Significant	DEG
ENST00000578723.5	MSBB BM36	ENSG00000255085.8	AF186192.2	0.518445	4.49819e-05	0.522317	1	transcribed_unprocessed_pseudogene	processed_transcript	-0.01236	NA	NA	NA	NA	Non-Significant	DEG
ENST00000581667.1	MSBB BM36	ENSG00000255085.8	AF186192.2	0.518445	4.49819e-05	0.541803	0.00330796	transcribed_unprocessed_pseudogene	transcribed_unprocessed_pseudogene	0.0300386	NA	NA	NA	NA	Non-Significant	DEG
ENST00000601863.3	MSBB BM36	ENSG00000282619.1	AF186192.6	0.518445	4.49819e-05	0.541803	0.00330796	transcribed_unprocessed_pseudogene	transcribed_unprocessed_pseudogene	0.0300386	NA	NA	NA	NA	Non-Significant	DEG
ENST00000631543.1	MSBB BM36	ENSG00000282619.1	AF186192.6	0.518445	4.49819e-05	0.357613	0.501232	transcribed_unprocessed_pseudogene	processed_transcript	0.0112235	NA	NA	NA	NA	Non-Significant	DEG
ENST00000631968.1	MSBB BM36	ENSG00000282619.1	AF186192.6	0.518445	4.49819e-05	0.522317	1	transcribed_unprocessed_pseudogene	processed_transcript	-0.01236	NA	NA	NA	NA	Non-Significant	DEG
ENST00000632022.1	MSBB BM36	ENSG00000282619.1	AF186192.6	0.518445	4.49819e-05	0.0971077	1	transcribed_unprocessed_pseudogene	processed_transcript	-0.0162824	NA	NA	NA	NA	Non-Significant	DEG
ENST00000634165.1	MSBB BM36	ENSG00000282619.1	AF186192.6	0.518445	4.49819e-05	0.471858	0.0329839	transcribed_unprocessed_pseudogene	processed_transcript	-0.0126069	NA	NA	NA	NA	Non-Significant	DEG
ENST00000525753.1	MAYO	ENSG00000255530.1	AF235103.2	-0.547358	0.00530804	-0.531053	0.0101129	processed_pseudogene	processed_pseudogene	0	NA	NA	NA	NA	Non-Significant	DEG
ENST00000406288.3	MAYO	ENSG00000260081.2	AF274858.1	-0.514073	1.33187e-07	-0.451568	0.360641	transcribed_processed_pseudogene	transcribed_processed_pseudogene	-0.00158665	NA	NA	NA	NA	Non-Significant	DEG
ENST00000446370.1	MAYO	ENSG00000260081.2	AF274858.1	-0.514073	1.33187e-07	-0.565896	0.0303072	transcribed_processed_pseudogene	processed_transcript	-0.00283552	NA	NA	NA	NA	Non-Significant	DEG
ENST00000562749.1	MAYO	ENSG00000260081.2	AF274858.1	-0.514073	1.33187e-07	-0.562048	0.000200291	transcribed_processed_pseudogene	processed_transcript	0.0015975	NA	NA	NA	NA	Non-Significant	DEG
ENST00000569906.1	MAYO	ENSG00000260081.2	AF274858.1	-0.514073	1.33187e-07	-0.234075	0.572077	transcribed_processed_pseudogene	processed_transcript	0.00622083	NA	NA	NA	NA	Non-Significant	DEG
ENST00000642692.1	MAYO	ENSG00000260081.2	AF274858.1	-0.514073	1.33187e-07	-0.656893	0.0160174	transcribed_processed_pseudogene	processed_transcript	-0.00938974	NA	NA	NA	NA	Non-Significant	DEG
ENST00000642834.1	MAYO	ENSG00000260081.2	AF274858.1	-0.514073	1.33187e-07	-0.271562	0.099084	transcribed_processed_pseudogene	processed_transcript	0.00717502	NA	NA	NA	NA	Non-Significant	DEG
ENST00000646177.1	MAYO	ENSG00000260081.2	AF274858.1	-0.514073	1.33187e-07	-0.696936	0.0650325	transcribed_processed_pseudogene	processed_transcript	-0.00120169	NA	NA	NA	NA	Non-Significant	DEG
ENST00000468681.1	MSBB BM36	ENSG00000240738.1	AF279873.2	0.599716	0.00177688	0.587497	0.0047112	processed_pseudogene	processed_pseudogene	0	NA	NA	NA	NA	Non-Significant	DEG
ENST00000358461.6	MAYO	ENSG00000196526.10	AFAP1	0.0218417	0.757701	0.530372	0.123666	protein_coding	protein_coding	0.0848822	3.32175e-07	3.32175e-07	7.87014e-07	6.6435e-07	DTU	Non-Significant
ENST00000358461.6	MSBB BM36	ENSG00000196526.10	AFAP1	-0.0646299	0.401224	0.851956	0.164127	protein_coding	protein_coding	0.0626515	1.88175e-05	3.09525e-05	4.91812e-05	0.000185715	DTU	Non-Significant
ENST00000420658.5	MSBB BM36	ENSG00000196526.10	AFAP1	-0.0646299	0.401224	-0.603643	0.0781272	protein_coding	protein_coding	-0.0542475	1.88175e-05	1.88175e-05	4.91812e-05	0.000112905	DTU	Non-Significant
ENST00000296721.8	MAYO	ENSG00000157510.13	AFAP1L1	0.778224	2.512e-08	1.2619	1.33177e-10	protein_coding	protein_coding	0.166566	NA	NA	NA	NA	NA	DEG
ENST00000455574.6	MAYO	ENSG00000157510.13	AFAP1L1	0.778224	2.512e-08	0.5573	0.133702	protein_coding	retained_intron	0.00496338	NA	NA	NA	NA	Non-Significant	DEG
ENST00000508444.1	MAYO	ENSG00000157510.13	AFAP1L1	0.778224	2.512e-08	0.168055	1	protein_coding	retained_intron	-0.0120784	NA	NA	NA	NA	Non-Significant	DEG
ENST00000513665.1	MAYO	ENSG00000157510.13	AFAP1L1	0.778224	2.512e-08	-0.205327	0.436594	protein_coding	retained_intron	-0.157271	NA	NA	NA	NA	NA	DEG
ENST00000515000.1	MAYO	ENSG00000157510.13	AFAP1L1	0.778224	2.512e-08	1.26696	1	protein_coding	protein_coding	0.00129115	NA	NA	NA	NA	Non-Significant	DEG
ENST00000522492.1	MAYO	ENSG00000157510.13	AFAP1L1	0.778224	2.512e-08	0.565434	0.187903	protein_coding	processed_transcript	-0.00346379	NA	NA	NA	NA	Non-Significant	DEG
ENST00000296721.8	MSBB BM22	ENSG00000157510.13	AFAP1L1	0.448226	0.0023704	0.285516	0.294971	protein_coding	protein_coding	-0.0222885	NA	NA	NA	NA	Non-Significant	DEG
ENST00000455574.6	MSBB BM22	ENSG00000157510.13	AFAP1L1	0.448226	0.0023704	0.265832	1	protein_coding	retained_intron	-0.00951983	NA	NA	NA	NA	Non-Significant	DEG
ENST00000508444.1	MSBB BM22	ENSG00000157510.13	AFAP1L1	0.448226	0.0023704	0.843074	1	protein_coding	retained_intron	0.0178188	NA	NA	NA	NA	Non-Significant	DEG
ENST00000513665.1	MSBB BM22	ENSG00000157510.13	AFAP1L1	0.448226	0.0023704	0.330116	1	protein_coding	retained_intron	-0.0125053	NA	NA	NA	NA	Non-Significant	DEG
ENST00000515000.1	MSBB BM22	ENSG00000157510.13	AFAP1L1	0.448226	0.0023704	2.60949	1	protein_coding	protein_coding	0.0140869	NA	NA	NA	NA	Non-Significant	DEG
ENST00000522492.1	MSBB BM22	ENSG00000157510.13	AFAP1L1	0.448226	0.0023704	1.20042	1	protein_coding	processed_transcript	0.012405	NA	NA	NA	NA	Non-Significant	DEG
ENST00000296721.8	MSBB BM36	ENSG00000157510.13	AFAP1L1	0.590211	4.86539e-06	0.755599	0.0185173	protein_coding	protein_coding	0.0233289	NA	NA	NA	NA	Non-Significant	DEG
ENST00000455574.6	MSBB BM36	ENSG00000157510.13	AFAP1L1	0.590211	4.86539e-06	0.379214	0.697576	protein_coding	retained_intron	-0.00752544	NA	NA	NA	NA	Non-Significant	DEG
ENST00000508444.1	MSBB BM36	ENSG00000157510.13	AFAP1L1	0.590211	4.86539e-06	0.738635	1	protein_coding	retained_intron	0.00566965	NA	NA	NA	NA	Non-Significant	DEG
ENST00000513665.1	MSBB BM36	ENSG00000157510.13	AFAP1L1	0.590211	4.86539e-06	0.384389	0.12164	protein_coding	retained_intron	-0.0331018	NA	NA	NA	NA	Non-Significant	DEG
ENST00000515000.1	MSBB BM36	ENSG00000157510.13	AFAP1L1	0.590211	4.86539e-06	3.20237	0.171243	protein_coding	protein_coding	0.00773957	NA	NA	NA	NA	Non-Significant	DEG
ENST00000522492.1	MSBB BM36	ENSG00000157510.13	AFAP1L1	0.590211	4.86539e-06	0.48476	0.618562	protein_coding	processed_transcript	0.00390646	NA	NA	NA	NA	Non-Significant	DEG
ENST00000307808.10	MSBB BM36	ENSG00000172493.20	AFF1	0.50769	7.82846e-07	0.522978	0.000143301	protein_coding	protein_coding	0.00360021	9.71465e-08	0.977814	4.30133e-07	1	Non-Significant	DEG
ENST00000395146.8	MSBB BM36	ENSG00000172493.20	AFF1	0.50769	7.82846e-07	0.469233	9.27372e-06	protein_coding	protein_coding	-0.000427304	9.71465e-08	0.910892	4.30133e-07	1	Non-Significant	DEG
ENST00000503369.1	MSBB BM36	ENSG00000172493.20	AFF1	0.50769	7.82846e-07	0.565669	0.0783322	protein_coding	retained_intron	0.00193457	9.71465e-08	1	4.30133e-07	1	Non-Significant	DEG
ENST00000503477.5	MSBB BM36	ENSG00000172493.20	AFF1	0.50769	7.82846e-07	-2.07845	0.144687	protein_coding	protein_coding	-0.0214163	NA	NA	NA	NA	Non-Significant	DEG
ENST00000504956.5	MSBB BM36	ENSG00000172493.20	AFF1	0.50769	7.82846e-07	0.120381	0.611537	protein_coding	retained_intron	-0.0133702	9.71465e-08	0.32993	4.30133e-07	1	Non-Significant	DEG
ENST00000507468.5	MSBB BM36	ENSG00000172493.20	AFF1	0.50769	7.82846e-07	0.0887495	0.927142	protein_coding	protein_coding	-0.0179383	9.71465e-08	0.160802	4.30133e-07	0.964814	Non-Significant	DEG
ENST00000511442.1	MSBB BM36	ENSG00000172493.20	AFF1	0.50769	7.82846e-07	1.05495	0.000127607	protein_coding	protein_coding	0.0690685	9.71465e-08	9.71465e-08	4.30133e-07	5.82879e-07	DTU	DEG
ENST00000511722.5	MSBB BM36	ENSG00000172493.20	AFF1	0.50769	7.82846e-07	0.43151	1	protein_coding	protein_coding	0.000548059	NA	NA	NA	NA	Non-Significant	DEG
ENST00000511996.5	MSBB BM36	ENSG00000172493.20	AFF1	0.50769	7.82846e-07	0.33255	0.0352504	protein_coding	processed_transcript	-0.00841665	9.71465e-08	0.754355	4.30133e-07	1	Non-Significant	DEG
ENST00000514970.2	MSBB BM36	ENSG00000172493.20	AFF1	0.50769	7.82846e-07	0.0268307	0.95205	protein_coding	protein_coding	-0.0150585	9.71465e-08	0.0339131	4.30133e-07	0.203479	Non-Significant	DEG
ENST00000544085.5	MSBB BM36	ENSG00000172493.20	AFF1	0.50769	7.82846e-07	1.92456	0.594245	protein_coding	protein_coding	0.00146418	NA	NA	NA	NA	Non-Significant	DEG
ENST00000591952.5	MSBB BM44	ENSG00000183077.15	AFMID	-0.0468602	0.62858	-0.481832	0.0261519	protein_coding	protein_coding	-0.0654509	0.00597505	0.00597505	0.00912406	0.0478004	DTU	Non-Significant
ENST00000327898.9	MAYO	ENSG00000183077.15	AFMID	-0.401109	2.73254e-05	-0.547268	5.37321e-05	protein_coding	protein_coding	-0.0108782	NA	NA	NA	NA	Non-Significant	DEG
ENST00000409257.9	MAYO	ENSG00000183077.15	AFMID	-0.401109	2.73254e-05	-0.442576	8.43944e-05	protein_coding	protein_coding	-0.00731066	NA	NA	NA	NA	Non-Significant	DEG
ENST00000585419.1	MAYO	ENSG00000183077.15	AFMID	-0.401109	2.73254e-05	-0.349625	0.742038	protein_coding	processed_transcript	-0.000183365	NA	NA	NA	NA	Non-Significant	DEG
ENST00000586542.5	MAYO	ENSG00000183077.15	AFMID	-0.401109	2.73254e-05	-0.368799	0.0194463	protein_coding	protein_coding	0.004147	NA	NA	NA	NA	Non-Significant	DEG
ENST00000586731.1	MAYO	ENSG00000183077.15	AFMID	-0.401109	2.73254e-05	-0.626999	3.71718e-05	protein_coding	protein_coding	-0.00605966	NA	NA	NA	NA	Non-Significant	DEG
ENST00000587750.5	MAYO	ENSG00000183077.15	AFMID	-0.401109	2.73254e-05	-0.543573	0.000182189	protein_coding	processed_transcript	-0.00912142	NA	NA	NA	NA	Non-Significant	DEG
ENST00000588199.5	MAYO	ENSG00000183077.15	AFMID	-0.401109	2.73254e-05	-0.351161	0.116499	protein_coding	nonsense_mediated_decay	0.000716229	NA	NA	NA	NA	Non-Significant	DEG
ENST00000588800.5	MAYO	ENSG00000183077.15	AFMID	-0.401109	2.73254e-05	-0.164346	0.456802	protein_coding	protein_coding	0.00967936	NA	NA	NA	NA	Non-Significant	DEG
ENST00000589107.5	MAYO	ENSG00000183077.15	AFMID	-0.401109	2.73254e-05	-0.544754	0.000244909	protein_coding	nonsense_mediated_decay	-0.00384403	NA	NA	NA	NA	Non-Significant	DEG
ENST00000589256.5	MAYO	ENSG00000183077.15	AFMID	-0.401109	2.73254e-05	-0.5509	8.412e-05	protein_coding	protein_coding	-0.00565528	NA	NA	NA	NA	Non-Significant	DEG
ENST00000589664.5	MAYO	ENSG00000183077.15	AFMID	-0.401109	2.73254e-05	-0.83459	0.011025	protein_coding	processed_transcript	-0.00232961	NA	NA	NA	NA	Non-Significant	DEG
ENST00000591256.5	MAYO	ENSG00000183077.15	AFMID	-0.401109	2.73254e-05	-0.123827	0.827402	protein_coding	protein_coding	0.00199065	NA	NA	NA	NA	Non-Significant	DEG
ENST00000591538.1	MAYO	ENSG00000183077.15	AFMID	-0.401109	2.73254e-05	0.138046	0.802066	protein_coding	processed_transcript	0.000832301	NA	NA	NA	NA	Non-Significant	DEG
ENST00000591952.5	MAYO	ENSG00000183077.15	AFMID	-0.401109	2.73254e-05	-0.13244	0.275118	protein_coding	protein_coding	0.0344609	NA	NA	NA	NA	Non-Significant	DEG
ENST00000592988.5	MAYO	ENSG00000183077.15	AFMID	-0.401109	2.73254e-05	-0.585782	7.55781e-06	protein_coding	retained_intron	-0.00642467	NA	NA	NA	NA	Non-Significant	DEG
ENST00000422803.2	MAYO	ENSG00000119844.15	AFTPH	-0.0490798	0.525376	-0.28633	0.0208101	protein_coding	protein_coding	-0.0739127	1.11034e-05	1.11034e-05	1.87884e-05	3.33103e-05	DTU	Non-Significant
ENST00000238855.11	MSBB BM36	ENSG00000119844.15	AFTPH	0.0160109	0.905805	-0.660596	0.0598092	protein_coding	protein_coding	-0.106209	2.74848e-14	2.74848e-14	4.10187e-13	1.09939e-13	DTU	Non-Significant
ENST00000409933.5	MSBB BM36	ENSG00000119844.15	AFTPH	0.0160109	0.905805	1.44257	0.0316646	protein_coding	protein_coding	0.0624687	2.74848e-14	4.40661e-06	4.10187e-13	1.76264e-05	DTU	Non-Significant
ENST00000614409.4	MAYO	ENSG00000157985.18	AGAP1	0.0800416	0.218053	-0.0333056	0.770565	protein_coding	protein_coding	-0.0528184	1.40097e-06	1.40097e-06	2.8346e-06	5.60389e-06	DTU	Non-Significant
ENST00000492234.5	MSBB BM36	ENSG00000133612.18	AGAP3	-0.0836955	0.550824	-0.518631	0.00749964	protein_coding	processed_transcript	-0.0518036	6.53301e-07	6.53301e-07	2.36683e-06	1.17594e-05	DTU	Non-Significant
ENST00000441037.7	MSBB BM36	ENSG00000273540.3	AGBL1	-0.550708	1.38148e-07	-0.78601	0.0183722	protein_coding	protein_coding	-0.0265466	NA	NA	NA	NA	Non-Significant	DEG
ENST00000567715.1	MSBB BM36	ENSG00000273540.3	AGBL1	-0.550708	1.38148e-07	-0.10204	0.859867	protein_coding	retained_intron	0.00556067	NA	NA	NA	NA	Non-Significant	DEG
ENST00000568785.5	MSBB BM36	ENSG00000273540.3	AGBL1	-0.550708	1.38148e-07	0.285556	0.802366	protein_coding	retained_intron	0.0234207	NA	NA	NA	NA	Non-Significant	DEG
ENST00000614907.2	MSBB BM36	ENSG00000273540.3	AGBL1	-0.550708	1.38148e-07	-0.670958	3.09632e-07	protein_coding	protein_coding	-0.0360338	NA	NA	NA	NA	Non-Significant	DEG
ENST00000635782.1	MSBB BM36	ENSG00000273540.3	AGBL1	-0.550708	1.38148e-07	0.643624	0.54165	protein_coding	protein_coding	0.0336022	NA	NA	NA	NA	Non-Significant	DEG
ENST00000334103.11	MSBB BM36	ENSG00000186094.16	AGBL4	-0.449033	2.44417e-06	-0.33293	0.651986	protein_coding	protein_coding	0.00159096	NA	NA	NA	NA	Non-Significant	DEG
ENST00000371836.1	MSBB BM36	ENSG00000186094.16	AGBL4	-0.449033	2.44417e-06	-0.452214	0.0029556	protein_coding	protein_coding	0.000200531	NA	NA	NA	NA	Non-Significant	DEG
ENST00000371838.5	MSBB BM36	ENSG00000186094.16	AGBL4	-0.449033	2.44417e-06	-0.936308	0.00100746	protein_coding	protein_coding	-0.0258548	NA	NA	NA	NA	Non-Significant	DEG
ENST00000371839.5	MSBB BM36	ENSG00000186094.16	AGBL4	-0.449033	2.44417e-06	-0.496077	0.000201221	protein_coding	protein_coding	-0.0148715	NA	NA	NA	NA	Non-Significant	DEG
ENST00000416121.5	MSBB BM36	ENSG00000186094.16	AGBL4	-0.449033	2.44417e-06	-0.116872	0.156579	protein_coding	protein_coding	0.0376665	NA	NA	NA	NA	Non-Significant	DEG
ENST00000497451.1	MSBB BM36	ENSG00000186094.16	AGBL4	-0.449033	2.44417e-06	-0.438708	0.00397003	protein_coding	processed_transcript	0.00127141	NA	NA	NA	NA	Non-Significant	DEG
ENST00000383275.6	MAYO	ENSG00000206320.12	AGER	-0.637406	2.95228e-05	-0.19047	1	protein_coding	protein_coding	0.000285147	NA	NA	NA	NA	Non-Significant	DEG
ENST00000383279.8	MAYO	ENSG00000206320.12	AGER	-0.637406	2.95228e-05	-0.185355	0.678978	protein_coding	protein_coding	0.011371	NA	NA	NA	NA	Non-Significant	DEG
ENST00000412470.6	MAYO	ENSG00000229058.10	AGER	-0.637406	2.95228e-05	-0.185355	0.678978	protein_coding	protein_coding	0.011371	NA	NA	NA	NA	Non-Significant	DEG
ENST00000412794.5	MAYO	ENSG00000230514.11	AGER	-1.37574	1.56709e-08	-0.41242	1	protein_coding	protein_coding	-0.00549027	NA	NA	NA	NA	Non-Significant	DEG
ENST00000415973.5	MAYO	ENSG00000206320.12	AGER	-0.637406	2.95228e-05	-0.200531	1	protein_coding	protein_coding	0.000406942	NA	NA	NA	NA	Non-Significant	DEG
ENST00000416532.5	MAYO	ENSG00000237405.10	AGER	-0.637406	2.95228e-05	-0.200531	1	protein_coding	protein_coding	0.000406942	NA	NA	NA	NA	Non-Significant	DEG
ENST00000418313.5	MAYO	ENSG00000231268.9	AGER	-1.37574	1.56709e-08	-0.41242	1	protein_coding	protein_coding	-0.00549027	NA	NA	NA	NA	Non-Significant	DEG
ENST00000424145.6	MAYO	ENSG00000231268.9	AGER	-1.37574	1.56709e-08	-0.788896	1	protein_coding	protein_coding	0.00863035	NA	NA	NA	NA	Non-Significant	DEG
ENST00000424476.5	MAYO	ENSG00000229058.10	AGER	-0.637406	2.95228e-05	0.123435	1	protein_coding	protein_coding	0.0104445	NA	NA	NA	NA	Non-Significant	DEG
ENST00000426138.6	MAYO	ENSG00000230514.11	AGER	-1.37574	1.56709e-08	-2.36949	0.192845	protein_coding	protein_coding	-0.0412271	NA	NA	NA	NA	Non-Significant	DEG
ENST00000427822.6	MAYO	ENSG00000231268.9	AGER	-1.37574	1.56709e-08	-2.36949	0.192845	protein_coding	protein_coding	-0.0412271	NA	NA	NA	NA	Non-Significant	DEG
ENST00000432831.5	MAYO	ENSG00000237405.10	AGER	-0.637406	2.95228e-05	-0.19047	1	protein_coding	protein_coding	0.000285147	NA	NA	NA	NA	Non-Significant	DEG
ENST00000434502.5	MAYO	ENSG00000234729.9	AGER	-0.739568	3.84232e-05	0.123435	1	protein_coding	protein_coding	0.0119607	NA	NA	NA	NA	Non-Significant	DEG
ENST00000436456.6	MAYO	ENSG00000234729.9	AGER	-0.739568	3.84232e-05	-0.710342	0.00427343	protein_coding	protein_coding	-0.00209981	NA	NA	NA	NA	Non-Significant	DEG
ENST00000436653.5	MAYO	ENSG00000230514.11	AGER	-1.37574	1.56709e-08	-0.308659	1	protein_coding	protein_coding	-0.000256173	NA	NA	NA	NA	Non-Significant	DEG
ENST00000441180.6	MAYO	ENSG00000234729.9	AGER	-0.739568	3.84232e-05	-0.185355	0.678978	protein_coding	protein_coding	0.0240387	NA	NA	NA	NA	Non-Significant	DEG
ENST00000441753.5	MAYO	ENSG00000237405.10	AGER	-0.637406	2.95228e-05	0.123435	1	protein_coding	protein_coding	0.0104445	NA	NA	NA	NA	Non-Significant	DEG
ENST00000441804.6	MAYO	ENSG00000237405.10	AGER	-0.637406	2.95228e-05	-0.185355	0.678978	protein_coding	protein_coding	0.011371	NA	NA	NA	NA	Non-Significant	DEG
ENST00000444630.5	MAYO	ENSG00000229058.10	AGER	-0.637406	2.95228e-05	-0.200531	1	protein_coding	protein_coding	0.000406942	NA	NA	NA	NA	Non-Significant	DEG
ENST00000447921.6	MAYO	ENSG00000237405.10	AGER	-0.637406	2.95228e-05	-0.710342	0.00427343	protein_coding	protein_coding	-0.00864081	NA	NA	NA	NA	Non-Significant	DEG
ENST00000448768.6	MAYO	ENSG00000230514.11	AGER	-1.37574	1.56709e-08	-0.788896	1	protein_coding	protein_coding	0.00863035	NA	NA	NA	NA	Non-Significant	DEG
ENST00000449037.5	MAYO	ENSG00000229058.10	AGER	-0.637406	2.95228e-05	-0.19047	1	protein_coding	protein_coding	0.000285147	NA	NA	NA	NA	Non-Significant	DEG
ENST00000451115.6	MAYO	ENSG00000206320.12	AGER	-0.637406	2.95228e-05	-0.710342	0.00427343	protein_coding	protein_coding	-0.00864081	NA	NA	NA	NA	Non-Significant	DEG
ENST00000453119.5	MAYO	ENSG00000206320.12	AGER	-0.637406	2.95228e-05	0.123435	1	protein_coding	protein_coding	0.0104445	NA	NA	NA	NA	Non-Significant	DEG
ENST00000453588.5	MAYO	ENSG00000234729.9	AGER	-0.739568	3.84232e-05	-0.19047	1	protein_coding	protein_coding	-0.000145622	NA	NA	NA	NA	Non-Significant	DEG
ENST00000454284.5	MAYO	ENSG00000231268.9	AGER	-1.37574	1.56709e-08	-0.308659	1	protein_coding	protein_coding	-0.000256173	NA	NA	NA	NA	Non-Significant	DEG
ENST00000455471.5	MAYO	ENSG00000234729.9	AGER	-0.739568	3.84232e-05	-0.200531	1	protein_coding	protein_coding	0.0127151	NA	NA	NA	NA	Non-Significant	DEG
ENST00000456918.6	MAYO	ENSG00000229058.10	AGER	-0.637406	2.95228e-05	-0.710342	0.00427343	protein_coding	protein_coding	-0.00864081	NA	NA	NA	NA	Non-Significant	DEG
ENST00000460764.5	MAYO	ENSG00000234729.9	AGER	-0.739568	3.84232e-05	-1.37806	1	protein_coding	retained_intron	-0.0235232	NA	NA	NA	NA	Non-Significant	DEG
ENST00000462045.5	MAYO	ENSG00000206320.12	AGER	-0.637406	2.95228e-05	-0.532299	0.102528	protein_coding	retained_intron	0.013245	NA	NA	NA	NA	Non-Significant	DEG
ENST00000463815.5	MAYO	ENSG00000237405.10	AGER	-0.637406	2.95228e-05	0.10568	0.860551	protein_coding	retained_intron	0.0227736	NA	NA	NA	NA	Non-Significant	DEG
ENST00000467684.5	MAYO	ENSG00000230514.11	AGER	-1.37574	1.56709e-08	-2.35035	0.257001	protein_coding	retained_intron	-0.0295696	NA	NA	NA	NA	Non-Significant	DEG
ENST00000468685.5	MAYO	ENSG00000234729.9	AGER	-0.739568	3.84232e-05	0.10568	0.860551	protein_coding	retained_intron	0.0336441	NA	NA	NA	NA	Non-Significant	DEG
ENST00000468699.5	MAYO	ENSG00000206320.12	AGER	-0.637406	2.95228e-05	0.10568	0.860551	protein_coding	retained_intron	0.0227736	NA	NA	NA	NA	Non-Significant	DEG
ENST00000469296.5	MAYO	ENSG00000231268.9	AGER	-1.37574	1.56709e-08	-0.941096	0.00264955	protein_coding	retained_intron	-0.00449183	NA	NA	NA	NA	Non-Significant	DEG
ENST00000469751.5	MAYO	ENSG00000206320.12	AGER	-0.637406	2.95228e-05	-0.941096	0.00264955	protein_coding	retained_intron	-0.0282795	NA	NA	NA	NA	Non-Significant	DEG
ENST00000472209.5	MAYO	ENSG00000231268.9	AGER	-1.37574	1.56709e-08	-2.35035	0.257001	protein_coding	retained_intron	-0.0295696	NA	NA	NA	NA	Non-Significant	DEG
ENST00000474565.5	MAYO	ENSG00000229058.10	AGER	-0.637406	2.95228e-05	-0.941096	0.00264955	protein_coding	retained_intron	-0.0282795	NA	NA	NA	NA	Non-Significant	DEG
ENST00000474570.5	MAYO	ENSG00000231268.9	AGER	-1.37574	1.56709e-08	-1.37806	1	protein_coding	retained_intron	-0.00273926	NA	NA	NA	NA	Non-Significant	DEG
ENST00000476747.5	MAYO	ENSG00000230514.11	AGER	-1.37574	1.56709e-08	-1.37806	1	protein_coding	retained_intron	-0.00273926	NA	NA	NA	NA	Non-Significant	DEG
ENST00000479640.5	MAYO	ENSG00000231268.9	AGER	-1.37574	1.56709e-08	0.10568	0.860551	protein_coding	retained_intron	0.106139	NA	NA	NA	NA	NA	DEG
ENST00000483172.5	MAYO	ENSG00000237405.10	AGER	-0.637406	2.95228e-05	-0.941096	0.00264955	protein_coding	retained_intron	-0.0282795	NA	NA	NA	NA	Non-Significant	DEG
ENST00000484341.5	MAYO	ENSG00000230514.11	AGER	-1.37574	1.56709e-08	-0.941096	0.00264955	protein_coding	retained_intron	-0.00449183	NA	NA	NA	NA	Non-Significant	DEG
ENST00000485739.5	MAYO	ENSG00000230514.11	AGER	-1.37574	1.56709e-08	0.10568	0.860551	protein_coding	retained_intron	0.106139	NA	NA	NA	NA	NA	DEG
ENST00000488393.5	MAYO	ENSG00000237405.10	AGER	-0.637406	2.95228e-05	-0.532299	0.102528	protein_coding	retained_intron	0.013245	NA	NA	NA	NA	Non-Significant	DEG
ENST00000488823.5	MAYO	ENSG00000234729.9	AGER	-0.739568	3.84232e-05	-0.941096	0.00264955	protein_coding	retained_intron	-0.0288336	NA	NA	NA	NA	Non-Significant	DEG
ENST00000490201.5	MAYO	ENSG00000229058.10	AGER	-0.637406	2.95228e-05	-0.532299	0.102528	protein_coding	retained_intron	0.013245	NA	NA	NA	NA	Non-Significant	DEG
ENST00000490281.5	MAYO	ENSG00000234729.9	AGER	-0.739568	3.84232e-05	-0.981497	0.516202	protein_coding	retained_intron	-0.0347069	NA	NA	NA	NA	Non-Significant	DEG
ENST00000492295.5	MAYO	ENSG00000237405.10	AGER	-0.637406	2.95228e-05	-1.37806	1	protein_coding	retained_intron	-0.0204755	NA	NA	NA	NA	Non-Significant	DEG
ENST00000494732.5	MAYO	ENSG00000229058.10	AGER	-0.637406	2.95228e-05	-1.37806	1	protein_coding	retained_intron	-0.0204755	NA	NA	NA	NA	Non-Significant	DEG
ENST00000495229.5	MAYO	ENSG00000229058.10	AGER	-0.637406	2.95228e-05	0.10568	0.860551	protein_coding	retained_intron	0.0227736	NA	NA	NA	NA	Non-Significant	DEG
ENST00000497583.5	MAYO	ENSG00000206320.12	AGER	-0.637406	2.95228e-05	-1.37806	1	protein_coding	retained_intron	-0.0204755	NA	NA	NA	NA	Non-Significant	DEG
ENST00000546535.2	MAYO	ENSG00000230514.11	AGER	-1.37574	1.56709e-08	-0.853064	1	protein_coding	protein_coding	-0.00751537	NA	NA	NA	NA	Non-Significant	DEG
ENST00000547155.5	MAYO	ENSG00000229058.10	AGER	-0.637406	2.95228e-05	-0.420783	0.283112	protein_coding	protein_coding	0.00297339	NA	NA	NA	NA	Non-Significant	DEG
ENST00000547213.5	MAYO	ENSG00000231268.9	AGER	-1.37574	1.56709e-08	-0.675934	1	protein_coding	protein_coding	-0.0117058	NA	NA	NA	NA	Non-Significant	DEG
ENST00000547328.5	MAYO	ENSG00000206320.12	AGER	-0.637406	2.95228e-05	-0.79983	1	protein_coding	protein_coding	0.00535957	NA	NA	NA	NA	Non-Significant	DEG
ENST00000547651.2	MAYO	ENSG00000229058.10	AGER	-0.637406	2.95228e-05	-1.26215	1	protein_coding	protein_coding	-0.0160812	NA	NA	NA	NA	Non-Significant	DEG
ENST00000547770.5	MAYO	ENSG00000234729.9	AGER	-0.739568	3.84232e-05	-0.675934	1	protein_coding	protein_coding	-0.00966667	NA	NA	NA	NA	Non-Significant	DEG
ENST00000548009.4	MAYO	ENSG00000230514.11	AGER	-1.37574	1.56709e-08	-0.338437	1	protein_coding	protein_coding	-0.00452251	NA	NA	NA	NA	Non-Significant	DEG
ENST00000548464.3	MAYO	ENSG00000234729.9	AGER	-0.739568	3.84232e-05	-0.79983	1	protein_coding	protein_coding	0.0132964	NA	NA	NA	NA	Non-Significant	DEG
ENST00000548935.4	MAYO	ENSG00000231268.9	AGER	-1.37574	1.56709e-08	-0.338437	1	protein_coding	protein_coding	-0.00452251	NA	NA	NA	NA	Non-Significant	DEG
ENST00000548959.5	MAYO	ENSG00000234729.9	AGER	-0.739568	3.84232e-05	-0.0623434	1	protein_coding	protein_coding	0.0127998	NA	NA	NA	NA	Non-Significant	DEG
ENST00000549168.4	MAYO	ENSG00000206320.12	AGER	-0.637406	2.95228e-05	-0.420783	0.283112	protein_coding	protein_coding	0.00297339	NA	NA	NA	NA	Non-Significant	DEG
ENST00000549227.5	MAYO	ENSG00000230514.11	AGER	-1.37574	1.56709e-08	-0.451216	1	protein_coding	protein_coding	-0.00372155	NA	NA	NA	NA	Non-Significant	DEG
ENST00000549758.5	MAYO	ENSG00000229058.10	AGER	-0.637406	2.95228e-05	-0.79983	1	protein_coding	protein_coding	0.00535957	NA	NA	NA	NA	Non-Significant	DEG
ENST00000549776.3	MAYO	ENSG00000206320.12	AGER	-0.637406	2.95228e-05	-0.675934	1	protein_coding	protein_coding	-0.00738806	NA	NA	NA	NA	Non-Significant	DEG
ENST00000550196.5	MAYO	ENSG00000237405.10	AGER	-0.637406	2.95228e-05	-0.420783	0.283112	protein_coding	protein_coding	0.00297339	NA	NA	NA	NA	Non-Significant	DEG
ENST00000550441.5	MAYO	ENSG00000230514.11	AGER	-1.37574	1.56709e-08	-0.675934	1	protein_coding	protein_coding	-0.0117058	NA	NA	NA	NA	Non-Significant	DEG
ENST00000550562.5	MAYO	ENSG00000234729.9	AGER	-0.739568	3.84232e-05	-1.26215	1	protein_coding	protein_coding	-0.0140298	NA	NA	NA	NA	Non-Significant	DEG
ENST00000550854.5	MAYO	ENSG00000206320.12	AGER	-0.637406	2.95228e-05	-0.0623434	1	protein_coding	protein_coding	0.014012	NA	NA	NA	NA	Non-Significant	DEG
ENST00000550885.5	MAYO	ENSG00000231268.9	AGER	-1.37574	1.56709e-08	-0.853064	1	protein_coding	protein_coding	-0.00751537	NA	NA	NA	NA	Non-Significant	DEG
ENST00000551244.4	MAYO	ENSG00000231268.9	AGER	-1.37574	1.56709e-08	-0.451216	1	protein_coding	protein_coding	-0.00372155	NA	NA	NA	NA	Non-Significant	DEG
ENST00000551254.5	MAYO	ENSG00000206320.12	AGER	-0.637406	2.95228e-05	-1.26215	1	protein_coding	protein_coding	-0.0160812	NA	NA	NA	NA	Non-Significant	DEG
ENST00000551378.4	MAYO	ENSG00000231268.9	AGER	-1.37574	1.56709e-08	-0.410616	1	protein_coding	protein_coding	-0.00353766	NA	NA	NA	NA	Non-Significant	DEG
ENST00000551381.5	MAYO	ENSG00000237405.10	AGER	-0.637406	2.95228e-05	-0.79983	1	protein_coding	protein_coding	0.00535957	NA	NA	NA	NA	Non-Significant	DEG
ENST00000551677.3	MAYO	ENSG00000237405.10	AGER	-0.637406	2.95228e-05	-0.675934	1	protein_coding	protein_coding	-0.00738806	NA	NA	NA	NA	Non-Significant	DEG
ENST00000551684.5	MAYO	ENSG00000237405.10	AGER	-0.637406	2.95228e-05	-0.0623434	1	protein_coding	protein_coding	0.014012	NA	NA	NA	NA	Non-Significant	DEG
ENST00000551827.4	MAYO	ENSG00000237405.10	AGER	-0.637406	2.95228e-05	-1.26215	1	protein_coding	protein_coding	-0.0160812	NA	NA	NA	NA	Non-Significant	DEG
ENST00000552517.5	MAYO	ENSG00000229058.10	AGER	-0.637406	2.95228e-05	-0.675934	1	protein_coding	protein_coding	-0.00738806	NA	NA	NA	NA	Non-Significant	DEG
ENST00000552621.4	MAYO	ENSG00000234729.9	AGER	-0.739568	3.84232e-05	-0.420783	0.283112	protein_coding	protein_coding	0.00456576	NA	NA	NA	NA	Non-Significant	DEG
ENST00000552891.5	MAYO	ENSG00000230514.11	AGER	-1.37574	1.56709e-08	-0.410616	1	protein_coding	protein_coding	-0.00353766	NA	NA	NA	NA	Non-Significant	DEG
ENST00000553014.5	MAYO	ENSG00000229058.10	AGER	-0.637406	2.95228e-05	-0.0623434	1	protein_coding	protein_coding	0.014012	NA	NA	NA	NA	Non-Significant	DEG
ENST00000383275.6	MSBB BM36	ENSG00000206320.12	AGER	0.57189	0.000876924	0.239478	1	protein_coding	protein_coding	-0.00170285	NA	NA	NA	NA	Non-Significant	DEG
ENST00000383279.8	MSBB BM36	ENSG00000206320.12	AGER	0.57189	0.000876924	0.433331	1	protein_coding	protein_coding	-0.00449739	NA	NA	NA	NA	Non-Significant	DEG
ENST00000412470.6	MSBB BM36	ENSG00000229058.10	AGER	0.57189	0.000876924	0.433331	1	protein_coding	protein_coding	-0.00449739	NA	NA	NA	NA	Non-Significant	DEG
ENST00000415973.5	MSBB BM36	ENSG00000206320.12	AGER	0.57189	0.000876924	0.500962	1	protein_coding	protein_coding	-0.00149453	NA	NA	NA	NA	Non-Significant	DEG
ENST00000416532.5	MSBB BM36	ENSG00000237405.10	AGER	0.57189	0.000876924	0.500962	1	protein_coding	protein_coding	-0.00149453	NA	NA	NA	NA	Non-Significant	DEG
ENST00000424476.5	MSBB BM36	ENSG00000229058.10	AGER	0.57189	0.000876924	0.610004	1	protein_coding	protein_coding	-0.00156906	NA	NA	NA	NA	Non-Significant	DEG
ENST00000432831.5	MSBB BM36	ENSG00000237405.10	AGER	0.57189	0.000876924	0.239478	1	protein_coding	protein_coding	-0.00170285	NA	NA	NA	NA	Non-Significant	DEG
ENST00000441753.5	MSBB BM36	ENSG00000237405.10	AGER	0.57189	0.000876924	0.610004	1	protein_coding	protein_coding	-0.00156906	NA	NA	NA	NA	Non-Significant	DEG
ENST00000441804.6	MSBB BM36	ENSG00000237405.10	AGER	0.57189	0.000876924	0.433331	1	protein_coding	protein_coding	-0.00449739	NA	NA	NA	NA	Non-Significant	DEG
ENST00000444630.5	MSBB BM36	ENSG00000229058.10	AGER	0.57189	0.000876924	0.500962	1	protein_coding	protein_coding	-0.00149453	NA	NA	NA	NA	Non-Significant	DEG
ENST00000447921.6	MSBB BM36	ENSG00000237405.10	AGER	0.57189	0.000876924	0.984414	1	protein_coding	protein_coding	0.0226685	NA	NA	NA	NA	Non-Significant	DEG
ENST00000449037.5	MSBB BM36	ENSG00000229058.10	AGER	0.57189	0.000876924	0.239478	1	protein_coding	protein_coding	-0.00170285	NA	NA	NA	NA	Non-Significant	DEG
ENST00000451115.6	MSBB BM36	ENSG00000206320.12	AGER	0.57189	0.000876924	0.984414	1	protein_coding	protein_coding	0.0226685	NA	NA	NA	NA	Non-Significant	DEG
ENST00000453119.5	MSBB BM36	ENSG00000206320.12	AGER	0.57189	0.000876924	0.610004	1	protein_coding	protein_coding	-0.00156906	NA	NA	NA	NA	Non-Significant	DEG
ENST00000456918.6	MSBB BM36	ENSG00000229058.10	AGER	0.57189	0.000876924	0.984414	1	protein_coding	protein_coding	0.0226685	NA	NA	NA	NA	Non-Significant	DEG
ENST00000462045.5	MSBB BM36	ENSG00000206320.12	AGER	0.57189	0.000876924	0.493324	0.199643	protein_coding	retained_intron	-0.00964122	NA	NA	NA	NA	Non-Significant	DEG
ENST00000463815.5	MSBB BM36	ENSG00000237405.10	AGER	0.57189	0.000876924	0.148804	1	protein_coding	retained_intron	-0.0508334	NA	NA	NA	NA	NA	DEG
ENST00000468699.5	MSBB BM36	ENSG00000206320.12	AGER	0.57189	0.000876924	0.148804	1	protein_coding	retained_intron	-0.0508334	NA	NA	NA	NA	NA	DEG
ENST00000469751.5	MSBB BM36	ENSG00000206320.12	AGER	0.57189	0.000876924	0.420464	1	protein_coding	retained_intron	0.0421652	NA	NA	NA	NA	Non-Significant	DEG
ENST00000474565.5	MSBB BM36	ENSG00000229058.10	AGER	0.57189	0.000876924	0.420464	1	protein_coding	retained_intron	0.0421652	NA	NA	NA	NA	Non-Significant	DEG
ENST00000483172.5	MSBB BM36	ENSG00000237405.10	AGER	0.57189	0.000876924	0.420464	1	protein_coding	retained_intron	0.0421652	NA	NA	NA	NA	Non-Significant	DEG
ENST00000488393.5	MSBB BM36	ENSG00000237405.10	AGER	0.57189	0.000876924	0.493324	0.199643	protein_coding	retained_intron	-0.00964122	NA	NA	NA	NA	Non-Significant	DEG
ENST00000490201.5	MSBB BM36	ENSG00000229058.10	AGER	0.57189	0.000876924	0.493324	0.199643	protein_coding	retained_intron	-0.00964122	NA	NA	NA	NA	Non-Significant	DEG
ENST00000492295.5	MSBB BM36	ENSG00000237405.10	AGER	0.57189	0.000876924	0.405281	1	protein_coding	retained_intron	0.00767876	NA	NA	NA	NA	Non-Significant	DEG
ENST00000494732.5	MSBB BM36	ENSG00000229058.10	AGER	0.57189	0.000876924	0.405281	1	protein_coding	retained_intron	0.00767876	NA	NA	NA	NA	Non-Significant	DEG
ENST00000495229.5	MSBB BM36	ENSG00000229058.10	AGER	0.57189	0.000876924	0.148804	1	protein_coding	retained_intron	-0.0508334	NA	NA	NA	NA	NA	DEG
ENST00000497583.5	MSBB BM36	ENSG00000206320.12	AGER	0.57189	0.000876924	0.405281	1	protein_coding	retained_intron	0.00767876	NA	NA	NA	NA	Non-Significant	DEG
ENST00000547155.5	MSBB BM36	ENSG00000229058.10	AGER	0.57189	0.000876924	0.303797	1	protein_coding	protein_coding	-0.0162595	NA	NA	NA	NA	Non-Significant	DEG
ENST00000547328.5	MSBB BM36	ENSG00000206320.12	AGER	0.57189	0.000876924	0.197047	1	protein_coding	protein_coding	-0.00373611	NA	NA	NA	NA	Non-Significant	DEG
ENST00000547651.2	MSBB BM36	ENSG00000229058.10	AGER	0.57189	0.000876924	0.239478	1	protein_coding	protein_coding	-0.00697318	NA	NA	NA	NA	Non-Significant	DEG
ENST00000548034.3	MSBB BM36	ENSG00000206320.12	AGER	0.57189	0.000876924	0.405281	1	protein_coding	protein_coding	0.0151167	NA	NA	NA	NA	Non-Significant	DEG
ENST00000549168.4	MSBB BM36	ENSG00000206320.12	AGER	0.57189	0.000876924	0.303797	1	protein_coding	protein_coding	-0.0162595	NA	NA	NA	NA	Non-Significant	DEG
ENST00000549626.3	MSBB BM36	ENSG00000237405.10	AGER	0.57189	0.000876924	0.405281	1	protein_coding	protein_coding	0.0151167	NA	NA	NA	NA	Non-Significant	DEG
ENST00000549758.5	MSBB BM36	ENSG00000229058.10	AGER	0.57189	0.000876924	0.197047	1	protein_coding	protein_coding	-0.00373611	NA	NA	NA	NA	Non-Significant	DEG
ENST00000550196.5	MSBB BM36	ENSG00000237405.10	AGER	0.57189	0.000876924	0.303797	1	protein_coding	protein_coding	-0.0162595	NA	NA	NA	NA	Non-Significant	DEG
ENST00000550854.5	MSBB BM36	ENSG00000206320.12	AGER	0.57189	0.000876924	0.585675	1	protein_coding	protein_coding	0.0171355	NA	NA	NA	NA	Non-Significant	DEG
ENST00000550959.5	MSBB BM36	ENSG00000229058.10	AGER	0.57189	0.000876924	0.405281	1	protein_coding	protein_coding	0.0151167	NA	NA	NA	NA	Non-Significant	DEG
ENST00000551254.5	MSBB BM36	ENSG00000206320.12	AGER	0.57189	0.000876924	0.239478	1	protein_coding	protein_coding	-0.00697318	NA	NA	NA	NA	Non-Significant	DEG
ENST00000551381.5	MSBB BM36	ENSG00000237405.10	AGER	0.57189	0.000876924	0.197047	1	protein_coding	protein_coding	-0.00373611	NA	NA	NA	NA	Non-Significant	DEG
ENST00000551684.5	MSBB BM36	ENSG00000237405.10	AGER	0.57189	0.000876924	0.585675	1	protein_coding	protein_coding	0.0171355	NA	NA	NA	NA	Non-Significant	DEG
ENST00000551827.4	MSBB BM36	ENSG00000237405.10	AGER	0.57189	0.000876924	0.239478	1	protein_coding	protein_coding	-0.00697318	NA	NA	NA	NA	Non-Significant	DEG
ENST00000553014.5	MSBB BM36	ENSG00000229058.10	AGER	0.57189	0.000876924	0.585675	1	protein_coding	protein_coding	0.0171355	NA	NA	NA	NA	Non-Significant	DEG
ENST00000300176.8	MAYO	ENSG00000106351.12	AGFG2	0.512904	8.14552e-14	0.374254	1.18681e-05	protein_coding	protein_coding	-0.027161	NA	NA	NA	NA	Non-Significant	DEG
ENST00000429987.1	MAYO	ENSG00000106351.12	AGFG2	0.512904	8.14552e-14	0.623254	7.65561e-10	protein_coding	protein_coding	0.0187298	NA	NA	NA	NA	Non-Significant	DEG
ENST00000430857.5	MAYO	ENSG00000106351.12	AGFG2	0.512904	8.14552e-14	0.840485	7.50136e-08	protein_coding	nonsense_mediated_decay	0.02198	NA	NA	NA	NA	Non-Significant	DEG
ENST00000474713.1	MAYO	ENSG00000106351.12	AGFG2	0.512904	8.14552e-14	0.505523	1.58382e-08	protein_coding	processed_transcript	-0.00438374	NA	NA	NA	NA	Non-Significant	DEG
ENST00000477022.1	MAYO	ENSG00000106351.12	AGFG2	0.512904	8.14552e-14	0.145977	0.378014	protein_coding	retained_intron	-0.00916732	NA	NA	NA	NA	Non-Significant	DEG
ENST00000649286.1	MSBB BM44	ENSG00000006530.16	AGK	-0.0849751	0.0481209	-0.784148	0.233132	protein_coding	protein_coding	-0.0764917	3.86287e-14	3.86287e-14	4.47417e-12	3.86287e-13	DTU	Non-Significant
ENST00000573706.5	MSBB BM22	ENSG00000262327.7	AGK	-0.165464	0.0756674	-0.444672	0.226519	protein_coding	protein_coding	-0.08676	0.045028	0.045028	0.0460356	0.045028	DTU	Non-Significant
ENST00000573706.5	MSBB BM36	ENSG00000262327.7	AGK	-0.210376	0.00803517	-0.641675	0.149714	protein_coding	protein_coding	-0.107537	3.1564e-06	3.1564e-06	9.57132e-06	3.1564e-06	DTU	Non-Significant
ENST00000575872.2	MSBB BM36	ENSG00000262327.7	AGK	-0.210376	0.00803517	0.0274428	0.811145	protein_coding	protein_coding	0.12185	3.1564e-06	0.000187325	9.57132e-06	0.000187325	DTU	Non-Significant
ENST00000361915.7	MAYO	ENSG00000162688.16	AGL	-0.107276	0.192291	0.268384	0.193422	protein_coding	protein_coding	0.0524156	0.000440708	0.000440708	0.000568015	0	DTU	Non-Significant
ENST00000370161.6	MAYO	ENSG00000162688.16	AGL	-0.107276	0.192291	-0.229029	0.0181911	protein_coding	protein_coding	-0.0660375	0.000440708	0.000440708	0.000568015	0	DTU	Non-Significant
ENST00000342526.7	MSBB BM36	ENSG00000187546.13	AGMO	0.387325	0.0031208	0.278983	0.0369981	protein_coding	protein_coding	-0.00329774	NA	NA	NA	NA	Non-Significant	DEG
ENST00000407277.6	MSBB BM36	ENSG00000187546.13	AGMO	0.387325	0.0031208	0.5034	0.300874	protein_coding	protein_coding	-9.1889e-05	NA	NA	NA	NA	Non-Significant	DEG
ENST00000418075.1	MSBB BM36	ENSG00000187546.13	AGMO	0.387325	0.0031208	0.608625	0.241176	protein_coding	protein_coding	0.0185911	NA	NA	NA	NA	Non-Significant	DEG
ENST00000498264.1	MSBB BM36	ENSG00000187546.13	AGMO	0.387325	0.0031208	0.310557	0.285767	protein_coding	processed_transcript	-0.0152055	NA	NA	NA	NA	Non-Significant	DEG
ENST00000399830.5	MAYO	ENSG00000206324.11	AGPAT1	-0.690914	0.0936332	-1.34404	0.0190941	protein_coding	protein_coding	-0.0965488	0.0273855	0.0273855	0.0279575	0	DTU	Non-Significant
ENST00000414520.5	MAYO	ENSG00000227642.9	AGPAT1	1.93727	8.0347e-06	0.509493	0.918373	protein_coding	protein_coding	3.23104e-05	NA	NA	NA	NA	Non-Significant	DEG
ENST00000414933.6	MAYO	ENSG00000227642.9	AGPAT1	1.93727	8.0347e-06	3.94984	0.0867347	protein_coding	protein_coding	0.0191043	NA	NA	NA	NA	Non-Significant	DEG
ENST00000425572.5	MAYO	ENSG00000235758.9	AGPAT1	-0.690914	0.0936332	-1.34404	0.0190941	protein_coding	protein_coding	-0.0965488	0.0273932	0.0273932	0.0279575	0	DTU	Non-Significant
ENST00000427763.5	MAYO	ENSG00000226467.9	AGPAT1	-0.690914	0.0936332	-1.34404	0.0190941	protein_coding	protein_coding	-0.0965488	0.0273932	0.0273932	0.0279575	0	DTU	Non-Significant
ENST00000444369.5	MAYO	ENSG00000227642.9	AGPAT1	1.93727	8.0347e-06	1.90317	0.435842	protein_coding	protein_coding	0.000456173	NA	NA	NA	NA	Non-Significant	DEG
ENST00000454929.5	MAYO	ENSG00000227642.9	AGPAT1	1.93727	8.0347e-06	0.908063	1	protein_coding	protein_coding	0.000351005	NA	NA	NA	NA	Non-Significant	DEG
ENST00000456421.5	MAYO	ENSG00000227642.9	AGPAT1	1.93727	8.0347e-06	0.588317	0.870312	protein_coding	protein_coding	-0.00521626	NA	NA	NA	NA	Non-Significant	DEG
ENST00000456679.2	MAYO	ENSG00000227642.9	AGPAT1	1.93727	8.0347e-06	-0.131131	0.972472	protein_coding	protein_coding	-0.00471224	NA	NA	NA	NA	Non-Significant	DEG
ENST00000469628.1	MAYO	ENSG00000227642.9	AGPAT1	1.93727	8.0347e-06	0.493228	0.131731	protein_coding	processed_transcript	-0.0101357	NA	NA	NA	NA	Non-Significant	DEG
ENST00000488004.5	MAYO	ENSG00000227642.9	AGPAT1	1.93727	8.0347e-06	0.510945	0.87869	protein_coding	processed_transcript	0.000124991	NA	NA	NA	NA	Non-Significant	DEG
ENST00000291572.12	MAYO	ENSG00000160216.18	AGPAT3	0.0658613	0.186907	-0.0517902	0.580256	protein_coding	protein_coding	-0.0652518	9.30477e-05	0.000127082	0.000133144	0.000381247	DTU	Non-Significant
ENST00000379370.6	MAYO	ENSG00000188157.14	AGRN	-0.18108	0.00999048	0.183333	0.087331	protein_coding	protein_coding	0.0763806	1.0922e-10	1.0922e-10	5.06462e-10	6.55319e-10	DTU	Non-Significant
ENST00000461111.1	MAYO	ENSG00000188157.14	AGRN	-0.18108	0.00999048	-0.782219	1.29621e-09	protein_coding	retained_intron	-0.0651059	1.0922e-10	2.73094e-09	5.06462e-10	1.63857e-08	DTU	Non-Significant
ENST00000620552.4	MSBB BM22	ENSG00000188157.14	AGRN	-0.0155217	0.918802	-0.61673	0.0554722	protein_coding	protein_coding	-0.0677525	6.32055e-06	6.32055e-06	4.71103e-05	4.42439e-05	DTU	Non-Significant
ENST00000376083.7	MAYO	ENSG00000135049.15	AGTPBP1	-0.300685	0.000170735	-0.467872	6.94068e-05	protein_coding	protein_coding	-0.0548003	0.000188702	0.000188702	0.000258367	0.000377403	DTU	Non-Significant
ENST00000376083.7	MSBB BM36	ENSG00000135049.15	AGTPBP1	0.227663	0.019252	0.621905	0.000865563	protein_coding	protein_coding	0.060781	0.000500229	0.000500229	0.000903002	0.00200092	DTU	Non-Significant
ENST00000349243.7	MAYO	ENSG00000144891.17	AGTR1	1.35685	5.61267e-13	1.89603	0.0348875	protein_coding	protein_coding	0.0655227	NA	NA	NA	NA	NA	DEG
ENST00000402260.1	MAYO	ENSG00000144891.17	AGTR1	1.35685	5.61267e-13	1.05596	1	protein_coding	protein_coding	0.00379351	NA	NA	NA	NA	Non-Significant	DEG
ENST00000404754.2	MAYO	ENSG00000144891.17	AGTR1	1.35685	5.61267e-13	0.665095	0.774773	protein_coding	protein_coding	0.0247954	NA	NA	NA	NA	Non-Significant	DEG
ENST00000418473.6	MAYO	ENSG00000144891.17	AGTR1	1.35685	5.61267e-13	1	0.0469478	protein_coding	protein_coding	-0.169658	NA	NA	NA	NA	NA	DEG
ENST00000461609.1	MAYO	ENSG00000144891.17	AGTR1	1.35685	5.61267e-13	-0.410216	1	protein_coding	protein_coding	-0.0734144	NA	NA	NA	NA	NA	DEG
ENST00000474935.5	MAYO	ENSG00000144891.17	AGTR1	1.35685	5.61267e-13	-0.0831037	1	protein_coding	protein_coding	0.000964331	NA	NA	NA	NA	Non-Significant	DEG
ENST00000475166.5	MAYO	ENSG00000144891.17	AGTR1	1.35685	5.61267e-13	-0.0163312	1	protein_coding	processed_transcript	-0.00126912	NA	NA	NA	NA	Non-Significant	DEG
ENST00000475347.5	MAYO	ENSG00000144891.17	AGTR1	1.35685	5.61267e-13	0.161406	1	protein_coding	protein_coding	0.00187461	NA	NA	NA	NA	Non-Significant	DEG
[truncated: 45,679 more rows]
