# Supplementary material for: Differential transcript usage unravels gene expression alterations in Alzheimer’s disease human brains
Source: NPJ Aging Mech Dis. 2021 Jan 4;7:2. doi: 10.1038/s41514-020-00052-5 (PMC7782705; doi:10.1038/s41514-020-00052-5)
Supplement: Supplementary file 6 — Supplementary table 5 [file 41514_2020_52_MOESM6_ESM.xlsx]

## Sheet: supplementary_table_5
TXNAME	condition	Area	GENEID	GENE_NAME	gene.log2FC	gene.padj	dtu.dIF	dtu.ofdr.transcript
ENST00000000233.9	low_high	BM10	ENSG00000004059.10	ARF5	-0.411315	0.00107356	0.00874664	NA
ENST00000000233.9	low_high	BM22	ENSG00000004059.10	ARF5	-0.448638	0.000992179	0.00231528	NA
ENST00000000233.9	low_high	BM36	ENSG00000004059.10	ARF5	-0.606232	4.93304e-06	-0.0752168	NA
ENST00000000233.9	low_high	BM44	ENSG00000004059.10	ARF5	-0.457906	0.000250701	0.00378151	NA
ENST00000001008.5	low_high	BM36	ENSG00000004478.7	FKBP4	0.407914	0.000348288	-0.108387	2.24257e-07
ENST00000001008.5	low_high	BM44	ENSG00000004478.7	FKBP4	0.114969	0.336859	-0.0949468	4.65596e-08
ENST00000001008.5	mid_high	BM36	ENSG00000004478.7	FKBP4	0.463764	0.00732646	-0.0535304	NA
ENST00000001146.6	low_high	BM44	ENSG00000003137.8	CYP26B1	-0.459334	0.000207397	-0.00193255	NA
ENST00000002125.8	low_high	BM22	ENSG00000003509.15	NDUFAF7	-0.422567	0.000112561	0.0213494	NA
ENST00000002501.10	low_high	BM10	ENSG00000003249.13	DBNDD1	0.216397	0.0623044	-0.0820672	0
ENST00000002501.10	low_high	BM22	ENSG00000003249.13	DBNDD1	0.0426641	0.708646	-0.0774374	0
ENST00000002501.10	mid_high	BM10	ENSG00000003249.13	DBNDD1	0.161128	0.35231	-0.116928	0
ENST00000002829.7	low_high	BM10	ENSG00000001617.11	SEMA3F	0.498523	0.00525775	0.0243297	NA
ENST00000002829.7	low_high	BM22	ENSG00000001617.11	SEMA3F	0.868512	1.99579e-05	-0.024164	NA
ENST00000002829.7	low_high	BM36	ENSG00000001617.11	SEMA3F	1.09732	2.93115e-06	0.0106475	NA
ENST00000002829.7	low_high	BM44	ENSG00000001617.11	SEMA3F	0.585258	0.00250122	0.00752021	NA
ENST00000003583.12	low_high	BM44	ENSG00000001460.17	STPG1	-0.0699066	0.220865	-0.123012	0
ENST00000003583.12	low_mid	BM44	ENSG00000001460.17	STPG1	-0.0270811	0.741957	-0.126884	0
ENST00000004103.7	low_high	BM10	ENSG00000002933.8	TMEM176A	0.422589	0.00294959	0.0474257	NA
ENST00000004103.7	low_high	BM22	ENSG00000002933.8	TMEM176A	0.572427	0.000332564	0.00777597	NA
ENST00000004103.7	low_high	BM36	ENSG00000002933.8	TMEM176A	0.509309	0.0003396	-0.0157661	NA
ENST00000004531.14	low_high	BM22	ENSG00000003989.17	SLC7A2	0.474914	0.00309928	0.115489	0.000409385
ENST00000004531.14	low_high	BM36	ENSG00000003989.17	SLC7A2	1.07214	7.99158e-12	0.100917	0.0341264
ENST00000004531.14	low_high	BM44	ENSG00000003989.17	SLC7A2	0.403597	0.00598756	-0.000237844	NA
ENST00000004982.5	low_high	BM36	ENSG00000004776.12	HSPB6	0.71971	0.00217109	-0.0308114	NA
ENST00000005178.5	low_high	BM36	ENSG00000004799.7	PDK4	1.08984	1.82742e-09	0.0517194	0.0273777
ENST00000005178.5	low_high	BM44	ENSG00000004799.7	PDK4	0.428926	0.00890045	-0.0570943	0
ENST00000005178.5	mid_high	BM36	ENSG00000004799.7	PDK4	0.769913	0.00613125	0.0478146	NA
ENST00000005259.8	low_high	BM22	ENSG00000075790.10	BCAP29	-0.392734	0.000386754	-0.00164931	1
ENST00000005260.8	low_high	BM44	ENSG00000006453.13	BAIAP2L1	0.445284	0.00524002	-0.0141786	NA
ENST00000005284.3	low_high	BM36	ENSG00000006116.3	CACNG3	-0.597618	9.06193e-05	0	NA
ENST00000005284.3	low_high	BM44	ENSG00000006116.3	CACNG3	-0.619301	2.40821e-05	0	NA
ENST00000005286.8	low_high	BM44	ENSG00000006118.14	TMEM132A	0.0255319	0.804179	-0.0827325	0.00341533
ENST00000005374.10	low_high	BM22	ENSG00000006625.17	GGCT	-0.525448	0.000226117	0.0251897	NA
ENST00000005374.10	low_high	BM44	ENSG00000006625.17	GGCT	-0.484104	0.000424483	0.00597789	NA
ENST00000006053.6	low_high	BM44	ENSG00000006210.6	CX3CL1	-0.189299	0.0392638	-0.0845821	0
ENST00000006777.10	low_high	BM22	ENSG00000005486.16	RHBDD2	0.0263183	0.884571	-0.10664	0.00246611
ENST00000006777.10	low_high	BM44	ENSG00000005486.16	RHBDD2	-0.404584	0.000365924	-0.0481973	NA
ENST00000007390.2	low_high	BM10	ENSG00000007520.3	TSR3	0.105431	0.174508	-0.0556081	0
ENST00000007390.2	low_high	BM22	ENSG00000007520.3	TSR3	0.105801	0.200736	-0.116555	0
ENST00000007390.2	low_high	BM44	ENSG00000007520.3	TSR3	0.0109315	0.88749	-0.106914	0
ENST00000007516.7	low_high	BM22	ENSG00000004779.9	NDUFAB1	-0.395371	0.00760078	-0.0536879	NA
ENST00000007516.7	low_high	BM36	ENSG00000004779.9	NDUFAB1	-0.296671	0.0244028	-0.0952369	0.00269592
ENST00000007516.7	low_high	BM44	ENSG00000004779.9	NDUFAB1	-0.546624	0.000583832	-0.0632097	NA
ENST00000008180.13	low_high	BM10	ENSG00000008517.16	IL32	0.446157	0.00179732	-0.0449766	NA
ENST00000008180.13	low_high	BM22	ENSG00000008517.16	IL32	0.997726	4.81098e-06	-0.00506056	NA
ENST00000008180.13	low_high	BM36	ENSG00000008517.16	IL32	0.782085	7.57551e-07	-0.0259274	NA
ENST00000008527.9	low_high	BM36	ENSG00000008405.11	CRY1	0.429396	5.25196e-07	-0.0414469	NA
ENST00000009105.5	low_high	BM22	ENSG00000008118.9	CAMK1G	-0.766753	1.39885e-05	0.0139036	0.677665
ENST00000009105.5	low_high	BM36	ENSG00000008118.9	CAMK1G	-0.880205	2.17253e-07	0.0258184	1
ENST00000009105.5	low_high	BM44	ENSG00000008118.9	CAMK1G	-0.660484	5.95861e-05	0.0294825	NA
ENST00000009180.9	low_high	BM22	ENSG00000010278.13	CD9	0.473079	0.00294833	0.022134	NA
ENST00000009180.9	low_high	BM36	ENSG00000010278.13	CD9	0.428255	0.00364142	-0.000587568	NA
ENST00000009530.11	low_high	BM10	ENSG00000019582.14	CD74	0.603945	0.000763683	0.0143688	NA
ENST00000009530.11	low_high	BM22	ENSG00000019582.14	CD74	0.709147	0.000518688	0.00525472	NA
ENST00000009530.11	low_high	BM36	ENSG00000019582.14	CD74	0.7073	2.90234e-05	-0.0113141	NA
ENST00000010404.6	low_high	BM36	ENSG00000008394.12	MGST1	0.484836	6.49548e-06	-0.000926842	1
ENST00000011292.7	low_high	BM44	ENSG00000091704.9	CPA1	0.795707	0.00925426	0.0260475	NA
ENST00000011473.6	low_high	BM22	ENSG00000008282.8	SYPL1	0.33831	0.000396214	-0.103608	0.00426646
ENST00000011473.6	low_high	BM36	ENSG00000008282.8	SYPL1	0.644074	5.1752e-09	0.0286355	NA
ENST00000011473.6	mid_high	BM36	ENSG00000008282.8	SYPL1	0.532288	0.00207406	0.0410476	NA
ENST00000011653.8	low_high	BM36	ENSG00000010610.9	CD4	0.367066	0.000449721	0.0593181	0
ENST00000011684.11	low_high	BM22	ENSG00000008323.15	PLEKHG6	0.395596	0.00950719	0.0030525	NA
ENST00000012443.8	low_high	BM36	ENSG00000011485.14	PPP5C	-0.13898	0.0648305	-0.157574	4.33781e-05
ENST00000012443.8	low_high	BM44	ENSG00000011485.14	PPP5C	-0.197011	0.000562504	-0.109717	0.00621479
ENST00000013034.3	low_high	BM10	ENSG00000239672.7	NME1	-0.458974	0.00303623	0.00941836	NA
ENST00000013034.3	low_high	BM22	ENSG00000239672.7	NME1	-0.505185	0.0043008	0.0136083	NA
ENST00000013034.3	low_high	BM36	ENSG00000239672.7	NME1	-0.65352	1.35323e-05	0.014834	NA
ENST00000013034.3	low_high	BM44	ENSG00000239672.7	NME1	-0.652621	0.000203578	0.0148182	NA
ENST00000013070.10	low_high	BM22	ENSG00000012963.14	UBR7	-0.194911	0.0445529	0.0627758	0
ENST00000013222.5	low_high	BM22	ENSG00000241644.2	INMT	0.589708	3.2436e-05	-0.0041075	NA
ENST00000014914.5	low_high	BM22	ENSG00000013588.8	GPRC5A	0.458066	0.000843797	-0.0139319	NA
ENST00000014914.5	low_high	BM36	ENSG00000013588.8	GPRC5A	0.381176	0.00136153	0.00171438	NA
ENST00000014914.5	low_high	BM44	ENSG00000013588.8	GPRC5A	0.450156	0.00169994	-0.0297915	NA
ENST00000020926.7	low_high	BM22	ENSG00000019505.7	SYT13	-0.519637	0.00138195	-0.0961944	0
ENST00000020926.7	low_high	BM36	ENSG00000019505.7	SYT13	-0.573602	0.000133244	-0.0561489	NA
ENST00000020926.7	low_high	BM44	ENSG00000019505.7	SYT13	-0.500083	0.000384182	-0.0698717	0.0236533
ENST00000022615.8	low_high	BM10	ENSG00000078668.13	VDAC3	-0.454416	0.00151434	-0.0100441	NA
ENST00000022615.8	low_high	BM22	ENSG00000078668.13	VDAC3	-0.550625	0.00123166	0.0144226	NA
ENST00000022615.8	low_high	BM36	ENSG00000078668.13	VDAC3	-0.498139	0.0004809	0.0481614	NA
ENST00000022615.8	low_high	BM44	ENSG00000078668.13	VDAC3	-0.466494	0.00137388	0.04176	NA
ENST00000023064.8	low_high	BM44	ENSG00000021488.12	SLC7A9	0.511972	0.00211985	-0.00192523	NA
ENST00000023897.10	low_high	BM22	ENSG00000022355.16	GABRA1	-0.724789	0.000959922	-0.00637278	NA
ENST00000023897.10	low_high	BM36	ENSG00000022355.16	GABRA1	-0.890651	1.19556e-05	-0.00941807	0.0172091
ENST00000023897.10	low_high	BM44	ENSG00000022355.16	GABRA1	-0.747711	0.000219679	-0.00734764	0.841654
ENST00000025301.3	low_high	BM22	ENSG00000023516.8	AKAP11	-0.380429	0.000315901	0	NA
ENST00000025399.10	low_high	BM22	ENSG00000023734.10	STRAP	-0.478836	0.000403494	0.00112625	NA
ENST00000035383.9	low_high	BM22	ENSG00000033122.18	LRRC7	-0.422953	8.06703e-05	0.00750194	NA
ENST00000035383.9	low_high	BM36	ENSG00000033122.18	LRRC7	-0.429064	0.000102914	0.00663908	NA
ENST00000040877.1	low_high	BM22	ENSG00000059588.9	TARBP1	-0.601435	4.78369e-05	0.000405556	NA
ENST00000040877.1	low_high	BM36	ENSG00000059588.9	TARBP1	-0.512424	0.00050621	0.0121874	NA
ENST00000043402.7	low_high	BM36	ENSG00000040608.13	RTN4R	-0.394898	0.00969886	-0.00955948	NA
ENST00000044462.11	low_high	BM44	ENSG00000041357.15	PSMA4	-0.400319	0.00190046	0.0127621	NA
ENST00000045083.6	low_high	BM22	ENSG00000042062.11	RIPOR3	0.569838	0.000835988	0.00255042	NA
ENST00000045083.6	low_high	BM36	ENSG00000042062.11	RIPOR3	0.485526	0.00287351	0.0530684	NA
ENST00000045083.6	low_high	BM44	ENSG00000042062.11	RIPOR3	0.811109	4.15793e-05	-0.0123776	NA
ENST00000045347.11	low_high	BM22	ENSG00000042317.16	SPATA7	-0.199446	0.00340457	0.07649	9.5425e-05
ENST00000045347.11	low_high	BM36	ENSG00000042317.16	SPATA7	-0.122319	0.0947136	0.0994101	1.06424e-14
ENST00000045347.11	mid_high	BM22	ENSG00000042317.16	SPATA7	-0.067913	0.596512	0.0765329	0.0049523
ENST00000045347.11	mid_high	BM36	ENSG00000042317.16	SPATA7	0.0596076	0.665605	0.0787064	0.000149632
ENST00000046087.6	low_high	BM36	ENSG00000042813.7	ZPBP	-0.773751	1.46673e-05	-0.0462356	NA
ENST00000046640.7	low_high	BM36	ENSG00000040531.14	CTNS	0.473303	8.81483e-06	-0.0100699	NA
ENST00000046640.7	low_high	BM44	ENSG00000040531.14	CTNS	0.389148	5.07526e-05	-0.0179185	NA
ENST00000046794.9	low_high	BM36	ENSG00000043462.11	LCP2	0.550971	9.82746e-06	0.00432795	NA
ENST00000052754.9	low_high	BM22	ENSG00000011465.16	DCN	0.480987	0.000556028	-0.000368056	NA
ENST00000052754.9	low_high	BM36	ENSG00000011465.16	DCN	0.444164	3.12327e-05	-0.000904767	NA
ENST00000053867.7	low_high	BM22	ENSG00000030582.17	GRN	0.446857	3.39976e-05	0.0750737	NA
ENST00000053867.7	low_high	BM36	ENSG00000030582.17	GRN	0.378965	0.00483976	-0.00765848	NA
ENST00000054666.10	low_high	BM22	ENSG00000049245.12	VAMP3	0.294662	5.70108e-05	-0.0740953	0.00124533
ENST00000054666.10	low_high	BM36	ENSG00000049245.12	VAMP3	0.529357	3.36909e-10	0.0177782	NA
ENST00000055335.10	low_high	BM22	ENSG00000049769.12	PPP1R3F	-0.0131888	0.87504	-0.0924874	0.00594553
ENST00000055335.10	mid_high	BM22	ENSG00000049769.12	PPP1R3F	0.130298	0.195074	-0.128392	6.84855e-05
ENST00000055682.11	low_high	BM22	ENSG00000050030.14	NEXMIF	-0.472682	0.000218036	-0.04928	0.107798
ENST00000056217.9	low_high	BM36	ENSG00000050327.14	ARHGEF5	1.08956	3.77257e-06	0.0626848	NA
ENST00000056217.9	low_high	BM44	ENSG00000050327.14	ARHGEF5	0.718479	0.00257478	0.0617006	NA
ENST00000056233.3	low_high	BM44	ENSG00000050344.8	NFE2L3	0.524819	7.45398e-05	0.0149363	NA
ENST00000062104.3	low_high	BM44	ENSG00000053438.9	NNAT	-0.553387	0.000677899	0.0610065	0.00267023
ENST00000062104.3	low_mid	BM22	ENSG00000053438.9	NNAT	0.0824504	0.804053	0.071594	0
ENST00000064571.2	low_high	BM10	ENSG00000054803.3	CBLN4	-0.462794	0.00384975	0	NA
ENST00000064571.2	low_high	BM22	ENSG00000054803.3	CBLN4	-0.782932	0.000180596	0	NA
ENST00000064571.2	low_high	BM36	ENSG00000054803.3	CBLN4	-0.61507	0.00156341	0	NA
ENST00000064571.2	low_high	BM44	ENSG00000054803.3	CBLN4	-0.801316	2.55093e-05	0	NA
ENST00000064724.7	low_high	BM36	ENSG00000013297.11	CLDN11	0.593749	0.000162064	0.026137	NA
ENST00000072644.6	low_high	BM36	ENSG00000058799.14	YIPF1	-0.0315791	0.757056	-0.0941206	0
ENST00000074304.9	low_high	BM10	ENSG00000040933.15	INPP4A	-0.0487903	0.431956	-0.0845866	5.22377e-10
ENST00000074304.9	low_high	BM22	ENSG00000040933.15	INPP4A	-0.240292	0.000609124	-0.0735671	0.000139998
ENST00000074304.9	low_high	BM36	ENSG00000040933.15	INPP4A	-0.418624	7.9796e-08	-0.0140294	NA
ENST00000075322.10	low_high	BM36	ENSG00000136960.12	ENPP2	0.629129	8.09872e-05	-0.0170705	NA
ENST00000075503.7	low_high	BM22	ENSG00000060140.8	STYK1	-0.418005	0.00460762	-0.101647	0
ENST00000075503.7	low_high	BM36	ENSG00000060140.8	STYK1	-0.765831	4.70168e-08	-0.0408328	NA
ENST00000075503.7	low_high	BM44	ENSG00000060140.8	STYK1	-0.375752	0.00320667	-0.103571	0
ENST00000080059.11	low_high	BM22	ENSG00000061273.17	HDAC7	0.452949	0.000192599	0.044609	NA
ENST00000080059.11	low_high	BM36	ENSG00000061273.17	HDAC7	0.491819	0.000459768	0.0236892	NA
ENST00000080059.11	low_high	BM44	ENSG00000061273.17	HDAC7	0.385486	0.00116026	0.0121995	NA
ENST00000082468.11	low_high	BM36	ENSG00000026950.16	BTN3A1	0.50851	2.44165e-08	0.00233876	NA
ENST00000084795.9	low_high	BM44	ENSG00000063177.12	RPL18	-0.0495147	0.569338	0.0785052	0.000512769
ENST00000084798.8	low_high	BM44	ENSG00000063180.8	CA11	-0.474776	2.20985e-05	-0.0156845	NA
ENST00000085068.7	low_high	BM10	ENSG00000063241.7	ISOC2	-0.0868365	0.30292	-0.0538823	0.00896922
ENST00000085068.7	low_high	BM36	ENSG00000063241.7	ISOC2	-0.142788	0.30797	-0.0815302	0
ENST00000085219.9	low_high	BM36	ENSG00000012124.16	CD22	0.479338	0.00330699	0.0123074	NA
ENST00000085219.9	low_high	BM44	ENSG00000012124.16	CD22	0.466921	0.00348894	-0.00480416	NA
ENST00000155840.10	low_high	BM22	ENSG00000053918.16	KCNQ1	0.457643	0.00340687	-0.0100215	NA
ENST00000155840.10	low_high	BM36	ENSG00000053918.16	KCNQ1	0.408947	0.00832256	0.0578578	NA
ENST00000155840.10	low_high	BM44	ENSG00000053918.16	KCNQ1	0.511428	0.000315974	0.0453268	NA
ENST00000156499.7	low_high	BM36	ENSG00000129437.10	KLK14	0.786317	0.00171338	0.00473588	NA
ENST00000156499.7	low_high	BM44	ENSG00000129437.10	KLK14	0.612937	0.00980721	-0.036438	NA
ENST00000157812.6	low_high	BM36	ENSG00000013275.7	PSMC4	-0.340683	0.000112421	-0.0926684	0.00071597
ENST00000158166.5	low_high	BM36	ENSG00000004660.14	CAMKK1	-0.430583	0.00134063	-0.000800569	1
ENST00000159111.8	low_high	BM44	ENSG00000127663.14	KDM4B	0.253993	0.00384686	-0.0677797	0.000273051
ENST00000160382.9	low_high	BM10	ENSG00000077080.9	ACTL6B	-0.0227602	0.886273	-0.0909725	0
ENST00000160382.9	low_high	BM22	ENSG00000077080.9	ACTL6B	-0.282872	0.0467231	-0.117433	0
ENST00000160382.9	low_high	BM36	ENSG00000077080.9	ACTL6B	-0.519063	0.000757945	-0.124481	0
ENST00000160382.9	low_high	BM44	ENSG00000077080.9	ACTL6B	-0.349838	0.00558417	-0.142136	0
ENST00000160740.7	low_high	BM10	ENSG00000079432.7	CIC	0.564077	0.00192547	-0.00746017	NA
ENST00000160740.7	low_high	BM22	ENSG00000079432.7	CIC	0.39741	0.0012046	-0.0326844	NA
ENST00000160740.7	low_high	BM36	ENSG00000079432.7	CIC	0.573412	0.00156725	-0.015909	NA
ENST00000162330.9	low_high	BM36	ENSG00000050820.16	BCAR1	0.439331	0.00638566	-0.0159914	NA
ENST00000162749.6	low_high	BM22	ENSG00000067182.7	TNFRSF1A	0.531623	0.000465474	-0.0129733	NA
ENST00000162749.6	low_high	BM36	ENSG00000067182.7	TNFRSF1A	0.666426	2.48613e-07	0.0847412	1.11036e-07
ENST00000163416.6	low_high	BM10	ENSG00000066455.12	GOLGA5	-0.127527	0.0319623	0.0502371	0
ENST00000164139.3	low_high	BM22	ENSG00000068976.13	PYGM	0.506922	0.000694123	-0.0103599	NA
ENST00000164139.3	low_high	BM36	ENSG00000068976.13	PYGM	0.505014	0.00200406	0.00179697	0
ENST00000164227.9	low_high	BM22	ENSG00000069399.14	BCL3	0.680813	0.00358521	-0.00556444	NA
ENST00000164227.9	low_high	BM36	ENSG00000069399.14	BCL3	0.897741	0.000292051	0.0462094	NA
ENST00000165086.8	low_high	BM44	ENSG00000185864.16	NPIPB4	0.427769	0.00306681	-0.000178628	NA
ENST00000165698.9	low_high	BM22	ENSG00000068615.18	REEP1	-0.241601	0.0205093	-0.120698	8.67685e-05
ENST00000165698.9	low_high	BM44	ENSG00000068615.18	REEP1	-0.238246	0.00644599	-0.137932	0
ENST00000165698.9	low_mid	BM44	ENSG00000068615.18	REEP1	-0.129487	0.274051	-0.128212	0
ENST00000166139.8	low_high	BM36	ENSG00000070404.9	FSTL3	0.445853	0.00532251	0.0531456	NA
ENST00000167462.9	low_high	BM22	ENSG00000073350.13	LLGL2	0.4836	7.57299e-05	-0.0163261	NA
ENST00000167462.9	low_high	BM44	ENSG00000073350.13	LLGL2	0.492649	0.000122003	0.00689577	NA
ENST00000167825.5	low_high	BM36	ENSG00000074964.16	ARHGEF10L	0.407579	0.00211239	0.0171742	NA
ENST00000168148.7	low_high	BM10	ENSG00000072080.10	SPP2	0.481154	0.00421686	-2.9402e-05	NA
ENST00000169293.10	low_high	BM36	ENSG00000127241.16	MASP1	0.590105	3.28582e-05	-0.00190187	NA
ENST00000169298.7	low_high	BM36	ENSG00000073849.14	ST6GAL1	0.420994	3.14215e-07	-0.0225131	NA
ENST00000170564.6	low_high	BM44	ENSG00000076650.6	GPATCH1	0.0279485	0.619889	-0.0517284	0
ENST00000170630.6	low_high	BM10	ENSG00000077238.13	IL4R	0.510562	0.00487204	0.0079485	NA
ENST00000170630.6	low_high	BM22	ENSG00000077238.13	IL4R	0.633452	0.00284497	0.0421042	NA
ENST00000170630.6	low_high	BM36	ENSG00000077238.13	IL4R	0.821925	1.18164e-05	0.0402991	NA
ENST00000170630.6	low_high	BM44	ENSG00000077238.13	IL4R	0.62874	0.00199339	-0.00943166	NA
ENST00000171887.8	low_high	BM10	ENSG00000079308.18	TNS1	0.508004	0.00058223	0.0527651	0.000977932
ENST00000171887.8	low_high	BM22	ENSG00000079308.18	TNS1	0.555227	0.000490756	0.0504382	0.051499
ENST00000171887.8	low_high	BM36	ENSG00000079308.18	TNS1	0.870798	2.46177e-08	0.0372516	0.0875702
ENST00000171887.8	low_high	BM44	ENSG00000079308.18	TNS1	0.531972	0.000981102	-0.0208598	NA
ENST00000172229.7	low_high	BM22	ENSG00000064300.8	NGFR	0.813394	0.0011868	0.0196786	NA
ENST00000172229.7	low_high	BM36	ENSG00000064300.8	NGFR	1.25572	8.48463e-07	-0.0485516	NA
ENST00000172229.7	low_high	BM44	ENSG00000064300.8	NGFR	0.663575	0.00489656	0.0185644	NA
ENST00000173229.6	low_high	BM22	ENSG00000065320.8	NTN1	0.410627	0.00583046	0.0211372	NA
ENST00000173229.6	low_high	BM36	ENSG00000065320.8	NTN1	0.699028	0.000111687	0.0238797	NA
ENST00000173785.4	low_high	BM36	ENSG00000067082.14	KLF6	0.626589	3.77065e-11	0.00984791	NA
ENST00000173898.11	low_high	BM36	ENSG00000067445.20	TRO	-0.445599	1.9131e-09	-0.0767917	3.51968e-11
ENST00000174618.4	low_high	BM44	ENSG00000070444.14	MNT	0.106198	0.312707	-0.059915	0
ENST00000174653.3	low_high	BM22	ENSG00000070718.11	AP3M2	-0.45845	0.00035035	-0.00162194	NA
ENST00000174653.3	low_high	BM36	ENSG00000070718.11	AP3M2	-0.391689	0.00016662	0.0243929	NA
ENST00000174653.3	low_high	BM44	ENSG00000070718.11	AP3M2	-0.432731	0.000318833	0.0182384	NA
ENST00000175091.4	low_high	BM10	ENSG00000068697.6	LAPTM4A	0.397095	0.00335301	0.011173	NA
ENST00000175091.4	low_high	BM22	ENSG00000068697.6	LAPTM4A	0.421468	0.00775347	-2.98611e-05	NA
ENST00000175091.4	low_high	BM36	ENSG00000068697.6	LAPTM4A	0.610662	1.59613e-05	0.0169552	NA
ENST00000175238.10	low_high	BM36	ENSG00000069206.15	ADAM7	-0.606425	0.0038127	-0.0407396	NA
ENST00000175238.10	low_high	BM44	ENSG00000069206.15	ADAM7	0.570832	0.00560383	0.000483005	NA
ENST00000175506.8	low_high	BM36	ENSG00000070669.16	ASNS	-0.419101	7.98328e-06	0.000384697	NA
ENST00000176763.9	low_high	BM22	ENSG00000072786.12	STK10	0.488934	7.96759e-05	-0.00791097	NA
ENST00000176763.9	low_high	BM36	ENSG00000072786.12	STK10	0.400531	0.00166242	0.0316532	NA
ENST00000177694.1	low_high	BM36	ENSG00000073861.2	TBX21	1.20326	0.00739654	0.0530619	NA
ENST00000178638.7	mid_high	BM44	ENSG00000074410.13	CA12	-0.946067	0.00346163	0.0499876	NA
ENST00000180173.9	low_high	BM22	ENSG00000003987.13	MTMR7	-0.401342	8.75199e-05	-0.0393743	NA
ENST00000180173.9	low_high	BM36	ENSG00000003987.13	MTMR7	-0.40588	2.90004e-06	-0.0135301	NA
ENST00000181796.6	low_high	BM36	ENSG00000065809.13	FAM107B	0.497381	0.000159218	-0.00117652	NA
ENST00000182527.3	low_high	BM36	ENSG00000065308.4	TRAM2	0.41021	8.60534e-06	0	NA
ENST00000183605.9	low_high	BM22	ENSG00000066405.12	CLDN18	0.38674	0.00659665	0.0498375	NA
ENST00000183605.9	low_high	BM44	ENSG00000066405.12	CLDN18	0.513143	0.000778735	0.191902	NA
ENST00000184266.2	low_high	BM44	ENSG00000065518.7	NDUFB4	-0.434318	0.00148474	-0.0926974	9.66221e-07
ENST00000184956.10	low_high	BM44	ENSG00000068097.14	HEATR6	0.0944894	0.0353793	-0.086288	0.000728077
ENST00000185150.8	low_high	BM44	ENSG00000068912.13	ERLEC1	-0.398133	0.000197047	-0.129979	2.10018e-08
ENST00000185150.8	low_mid	BM44	ENSG00000068912.13	ERLEC1	-0.295721	0.0566722	-0.11264	0.000388055
ENST00000187397.8	low_high	BM22	ENSG00000172995.16	ARPP21	-0.445658	0.000178472	0.00469597	NA
ENST00000187397.8	low_high	BM36	ENSG00000172995.16	ARPP21	-0.53595	5.3552e-06	0.00678183	NA
ENST00000187762.6	low_high	BM36	ENSG00000072954.6	TMEM38A	-0.382181	3.81357e-05	-0.0148218	NA
ENST00000187830.2	low_high	BM10	ENSG00000073008.14	PVR	-0.0375917	0.573558	0.101338	0.000876256
ENST00000187830.2	low_high	BM22	ENSG00000073008.14	PVR	-0.0629018	0.425338	0.0906939	0.00139958
ENST00000188376.9	low_high	BM44	ENSG00000075415.12	SLC25A3	-0.408221	0.000154168	0.00355126	1
ENST00000188403.7	low_high	BM44	ENSG00000012504.14	NR1H4	0.589985	0.00193616	0.00191286	NA
ENST00000188790.8	low_high	BM36	ENSG00000078098.13	FAP	0.430772	0.00411809	-0.00170014	NA
ENST00000189444.10	low_high	BM10	ENSG00000077150.18	NFKB2	0.516932	0.0026207	0.0532361	NA
ENST00000189444.10	low_high	BM22	ENSG00000077150.18	NFKB2	0.787506	5.13312e-05	0.0476122	NA
ENST00000189444.10	low_high	BM36	ENSG00000077150.18	NFKB2	1.08582	1.77514e-08	0.0473784	NA
ENST00000189444.10	low_high	BM44	ENSG00000077150.18	NFKB2	0.511063	0.00209767	-0.023797	NA
ENST00000194097.8	low_high	BM36	ENSG00000249437.7	NAIP	0.416644	0.00685004	-0.00117543	NA
ENST00000194152.3	low_high	BM36	ENSG00000081818.3	PCDHB4	0.420341	6.26184e-07	-0.0224163	NA
ENST00000194214.9	low_high	BM10	ENSG00000081870.11	HSPB11	-0.15914	0.00385609	-0.0623331	0.000196446
ENST00000194214.9	low_high	BM22	ENSG00000081870.11	HSPB11	-0.183426	0.00205776	-0.0569351	0.00321612
ENST00000194214.9	low_high	BM44	ENSG00000081870.11	HSPB11	-0.035954	0.52299	-0.119671	1.61903e-07
ENST00000194900.8	low_high	BM22	ENSG00000082458.11	DLG3	-0.466975	0.000548585	-0.0548228	NA
ENST00000194900.8	low_high	BM36	ENSG00000082458.11	DLG3	-0.489528	3.69241e-05	-0.0549178	0.0247731
ENST00000194900.8	low_high	BM44	ENSG00000082458.11	DLG3	-0.535363	2.75938e-05	-0.0207224	NA
ENST00000195649.10	low_high	BM36	ENSG00000065609.14	SNAP91	-0.537596	1.09216e-05	-0.0653084	3.22437e-07
ENST00000196371.9	low_high	BM22	ENSG00000083720.12	OXCT1	-0.448747	0.000222499	-0.0353546	NA
ENST00000196371.9	low_high	BM44	ENSG00000083720.12	OXCT1	-0.445014	0.000200678	-0.0426933	NA
ENST00000196482.3	low_high	BM36	ENSG00000083812.11	ZNF324	-0.0893092	0.470562	-0.0987591	0
ENST00000196482.3	mid_high	BM36	ENSG00000083812.11	ZNF324	-0.0673561	0.760326	-0.123691	0
ENST00000197268.12	low_high	BM22	ENSG00000084444.13	FAM234B	-0.411832	0.00155631	-0.00425778	NA
ENST00000197268.12	low_high	BM36	ENSG00000084444.13	FAM234B	-0.498528	1.06663e-05	0.0318083	NA
ENST00000197268.12	low_high	BM44	ENSG00000084444.13	FAM234B	-0.495731	0.000330355	0.04395	NA
ENST00000198536.6	low_high	BM10	ENSG00000085514.15	PILRA	0.443017	0.000268265	-0.00491707	NA
ENST00000198536.6	low_high	BM22	ENSG00000085514.15	PILRA	0.392501	0.00111818	0.0355063	NA
ENST00000198536.6	low_high	BM44	ENSG00000085514.15	PILRA	0.449159	0.000305884	-0.0126665	NA
ENST00000199447.8	low_high	BM36	ENSG00000086288.11	NME8	0.907528	0.000742283	-0.0148197	NA
ENST00000199447.8	low_high	BM44	ENSG00000086288.11	NME8	0.823903	0.00279377	0.093249	NA
ENST00000199448.8	low_mid	BM22	ENSG00000086289.11	EPDR1	-0.286259	0.360201	-0.0548571	0
ENST00000199706.12	low_high	BM10	ENSG00000086504.16	MRPL28	-0.251057	0.0171875	-0.0584606	0
ENST00000199706.12	low_high	BM36	ENSG00000086504.16	MRPL28	-0.505291	8.68936e-05	-0.101236	0
ENST00000199708.2	low_high	BM36	ENSG00000086506.2	HBQ1	-0.688671	0.000290413	0	NA
ENST00000199708.2	low_high	BM44	ENSG00000086506.2	HBQ1	-0.512222	0.00321955	0	NA
ENST00000199940.10	low_high	BM44	ENSG00000078018.19	MAP2	-0.386276	0.000708412	-0.00401366	1
ENST00000200181.7	low_high	BM22	ENSG00000132470.13	ITGB4	0.480576	0.00591803	-0.0060125	NA
ENST00000200181.7	low_high	BM36	ENSG00000132470.13	ITGB4	0.886622	6.37796e-06	-0.00240152	NA
ENST00000200181.7	low_high	BM44	ENSG00000132470.13	ITGB4	0.385132	0.00892129	-0.0008688	NA
ENST00000200457.8	low_high	BM22	ENSG00000087077.13	TRIP6	0.41814	0.00025464	-0.0534339	NA
ENST00000200457.8	low_high	BM36	ENSG00000087077.13	TRIP6	0.491036	0.000435551	-0.00739656	NA
ENST00000200557.10	low_high	BM36	ENSG00000073670.13	ADAM11	-0.601205	3.07489e-05	-0.0111064	NA
ENST00000200639.8	low_high	BM36	ENSG00000005893.15	LAMP2	0.675323	2.72083e-07	0.00921013	0.820588
ENST00000200639.8	mid_high	BM36	ENSG00000005893.15	LAMP2	0.579955	0.00429135	0.00543997	NA
ENST00000200652.3	low_high	BM44	ENSG00000197208.5	SLC22A4	0.385728	0.000180688	-0.0701404	NA
ENST00000200691.4	low_high	BM36	ENSG00000087250.8	MT3	-0.0444052	0.833703	-0.200239	1.99993e-10
ENST00000200691.4	low_high	BM44	ENSG00000087250.8	MT3	-0.319722	0.00257403	-0.113058	1.58134e-05
ENST00000201015.8	low_high	BM36	ENSG00000087494.15	PTHLH	-0.500271	0.000183058	0.0370431	NA
ENST00000201015.8	low_high	BM44	ENSG00000087494.15	PTHLH	-0.408822	0.00209868	0.0205418	NA
ENST00000201031.2	low_high	BM22	ENSG00000087510.6	TFAP2C	0.530005	0.000522781	0.0302674	NA
ENST00000201031.2	low_high	BM36	ENSG00000087510.6	TFAP2C	0.797252	5.89155e-07	-0.000443824	NA
ENST00000201943.10	low_high	BM22	ENSG00000182389.19	CACNB4	-0.395502	0.000539231	-0.000584583	NA
ENST00000201943.10	low_high	BM36	ENSG00000182389.19	CACNB4	-0.485627	4.54829e-06	0.00206706	NA
ENST00000201979.2	low_high	BM22	ENSG00000088320.3	REM1	0.850219	0.00887453	0	NA
ENST00000202816.5	low_high	BM44	ENSG00000089048.14	ESF1	-0.0981989	0.129124	0.0732491	0
ENST00000202834.11	low_high	BM44	ENSG00000089063.14	TMEM230	-0.173923	0.0300104	-0.0986271	0.000178975
ENST00000202917.9	low_high	BM22	ENSG00000089127.12	OAS1	0.437082	0.000197715	0.0130871	NA
ENST00000202917.9	low_high	BM36	ENSG00000089127.12	OAS1	0.469692	0.000110195	0.0174914	NA
ENST00000202917.9	low_high	BM44	ENSG00000089127.12	OAS1	0.454838	0.000240123	0.035039	NA
ENST00000203166.9	low_high	BM10	ENSG00000249115.8	HAUS5	0.389568	0.00228677	-0.0683356	NA
ENST00000203166.9	low_high	BM22	ENSG00000249115.8	HAUS5	0.50149	3.43109e-05	0.028134	NA
ENST00000203166.9	low_high	BM36	ENSG00000249115.8	HAUS5	0.467463	2.43185e-05	-0.0281971	NA
ENST00000203407.5	low_high	BM36	ENSG00000010256.10	UQCRC1	-0.505712	5.67603e-05	-0.0258545	NA
ENST00000203630.9	low_high	BM36	ENSG00000089693.10	MLF2	-0.401253	0.000784721	0.00122649	1
ENST00000204604.5	low_high	BM36	ENSG00000090539.15	CHRD	-0.421314	0.000949962	0.00229919	NA
ENST00000204637.6	low_high	BM22	ENSG00000090554.12	FLT3LG	0.470906	0.000388285	-0.00285889	NA
ENST00000204961.4	low_high	BM36	ENSG00000090776.5	EFNB1	0.528547	0.0003988	0	NA
ENST00000205194.4	low_high	BM22	ENSG00000090971.4	NAT14	-0.197949	0.026063	-0.0906603	0
ENST00000205386.8	low_high	BM44	ENSG00000091128.12	LAMB4	0.789977	0.000423975	-0.0010934	NA
ENST00000205402.9	low_high	BM44	ENSG00000091140.13	DLD	-0.418858	0.000260982	0.0113201	0.957788
ENST00000205636.3	low_high	BM36	ENSG00000091317.7	CMTM6	0.596496	6.10819e-08	0.0648965	NA
ENST00000205636.3	mid_high	BM36	ENSG00000091317.7	CMTM6	0.438581	0.00997625	0.0475697	NA
ENST00000206020.7	low_high	BM44	ENSG00000091640.7	SPAG7	-0.22908	0.000885551	-0.119975	1.37414e-05
ENST00000206262.1	low_high	BM22	ENSG00000091844.7	RGS17	-0.379051	0.000671384	-0.0608231	NA
ENST00000206262.1	low_high	BM44	ENSG00000091844.7	RGS17	-0.142069	0.0788866	-0.0668995	0
ENST00000206474.11	low_high	BM36	ENSG00000092036.18	HAUS4	0.378954	1.98959e-06	-0.0240372	NA
ENST00000206544.8	low_high	BM22	ENSG00000092096.16	SLC22A17	-0.495228	0.000166139	0.0103043	NA
ENST00000206544.8	low_high	BM36	ENSG00000092096.16	SLC22A17	-0.56376	0.000141412	0.00295875	NA
ENST00000206544.8	low_high	BM44	ENSG00000092096.16	SLC22A17	-0.443247	0.000187827	0.00663347	NA
ENST00000206765.10	low_high	BM22	ENSG00000092295.11	TGM1	0.524023	0.00203305	-0.0287232	NA
ENST00000207157.7	low_high	BM22	ENSG00000092607.14	TBX15	0.603644	0.00937362	0.0278121	NA
ENST00000207157.7	low_high	BM36	ENSG00000092607.14	TBX15	1.10591	5.92889e-07	-0.0179684	NA
ENST00000207457.7	low_high	BM44	ENSG00000092850.11	TEKT2	0.528402	5.31088e-05	-0.020359	NA
ENST00000207549.8	low_high	BM22	ENSG00000092929.11	UNC13D	0.536182	0.00189456	-0.012531	NA
ENST00000207549.8	low_high	BM36	ENSG00000092929.11	UNC13D	0.723905	6.4105e-06	0.00915033	NA
ENST00000207549.8	low_high	BM44	ENSG00000092929.11	UNC13D	0.465629	0.00243378	0.0108708	NA
ENST00000209929.9	low_high	BM22	ENSG00000094963.13	FMO2	0.511466	0.00661124	0.0208306	NA
ENST00000209929.9	low_high	BM36	ENSG00000094963.13	FMO2	0.619155	0.00113524	0.018955	NA
ENST00000210060.11	low_high	BM36	ENSG00000095059.15	DHPS	-0.113023	0.242626	-0.118834	4.61775e-05
ENST00000210060.11	low_high	BM44	ENSG00000095059.15	DHPS	-0.142032	0.0424451	-0.109804	5.34239e-05
ENST00000210060.11	low_mid	BM36	ENSG00000095059.15	DHPS	-0.0191497	0.917235	-0.116805	0.00798822
ENST00000210060.11	low_mid	BM44	ENSG00000095059.15	DHPS	-0.159319	0.0981608	-0.101313	0.00485236
ENST00000210187.10	low_high	BM36	ENSG00000167964.12	RAB26	-0.401988	0.00140359	-0.0919636	NA
ENST00000210444.5	low_high	BM10	ENSG00000095380.10	NANS	-0.101066	0.10598	-0.0764544	0.00459335
ENST00000210444.5	low_high	BM36	ENSG00000095380.10	NANS	-0.17985	0.00162647	-0.0957487	0.000457908
ENST00000210444.5	low_high	BM44	ENSG00000095380.10	NANS	-0.216028	0.00338961	-0.131871	1.58228e-05
ENST00000211314.4	low_high	BM10	ENSG00000096092.5	TMEM14A	-0.517691	0.00107356	0	NA
ENST00000211314.4	low_high	BM36	ENSG00000096092.5	TMEM14A	-0.456041	0.00591916	0	NA
ENST00000211936.10	low_high	BM10	ENSG00000096654.15	ZNF184	-0.391637	0.000638197	-0.0126799	NA
ENST00000211936.10	low_high	BM22	ENSG00000096654.15	ZNF184	-0.556396	0.000235562	0.0363975	NA
ENST00000211936.10	low_high	BM36	ENSG00000096654.15	ZNF184	-0.412481	0.000863042	-0.0093704	NA
ENST00000211936.10	low_high	BM44	ENSG00000096654.15	ZNF184	-0.410744	0.000354222	-0.0411525	NA
ENST00000211998.9	low_high	BM10	ENSG00000035403.17	VCL	0.014167	0.889709	0.0806812	0.00506888
ENST00000212015.10	low_high	BM36	ENSG00000096717.11	SIRT1	0.437808	2.09656e-07	0.0337632	1
ENST00000212355.8	low_high	BM22	ENSG00000069702.10	TGFBR3	0.447097	7.11492e-05	-0.0173025	NA
ENST00000212355.8	low_high	BM36	ENSG00000069702.10	TGFBR3	0.867395	4.5054e-13	0.0387363	NA
ENST00000212355.8	mid_high	BM10	ENSG00000069702.10	TGFBR3	0.428745	0.00508394	0.0116479	NA
ENST00000212355.8	mid_high	BM36	ENSG00000069702.10	TGFBR3	0.494495	0.00722868	0.0553759	NA
ENST00000214869.6	low_high	BM22	ENSG00000099203.6	TMED1	0.158233	0.0921043	0.0638324	0
ENST00000215071.8	low_high	BM36	ENSG00000099341.11	PSMD8	-0.511859	1.69651e-05	0.00264085	NA
ENST00000215095.10	low_high	BM36	ENSG00000099365.10	STX1B	-0.547214	8.73955e-05	0.0515625	0.0242222
ENST00000215095.10	low_high	BM44	ENSG00000099365.10	STX1B	-0.44659	0.000150906	0.0296313	0.146678
ENST00000215376.7	low_high	BM10	ENSG00000099625.13	CBARP	0.0821196	0.638261	-0.0662429	0
ENST00000215555.6	low_high	BM10	ENSG00000099785.10	2020-03-02	-0.0643026	0.416676	-0.0710893	0.00510945
ENST00000215555.6	low_high	BM22	ENSG00000099785.10	2020-03-02	-0.0636545	0.454337	-0.102376	0.0012382
ENST00000215555.6	low_high	BM36	ENSG00000099785.10	2020-03-02	-0.0791343	0.585246	-0.0850918	0.0041187
ENST00000215565.2	low_high	BM36	ENSG00000099795.6	NDUFB7	-0.44098	0.000479618	0.000616387	NA
ENST00000215567.9	low_high	BM22	ENSG00000099797.14	TECR	0.411961	0.000206838	-0.0772732	0.123852
ENST00000215567.9	low_high	BM36	ENSG00000099797.14	TECR	0.225595	0.148293	-0.0939826	0.00976202
ENST00000215727.9	low_high	BM44	ENSG00000099937.10	SERPIND1	0.383632	0.0041542	-0.022086	NA
ENST00000215730.11	low_high	BM36	ENSG00000099940.11	SNAP29	0.112065	0.0548017	0.0712734	0
ENST00000215754.7	low_high	BM36	ENSG00000240972.1	MIF	-0.539009	0.000263789	-0.0251456	NA
ENST00000215770.5	low_high	BM36	ENSG00000099974.7	DDTL	0.432279	0.000140366	0	NA
ENST00000215781.2	low_high	BM36	ENSG00000099985.3	OSM	1.04196	0.000564723	0.00271271	NA
ENST00000215790.11	low_high	BM44	ENSG00000099992.15	TBC1D10A	0.029532	0.793624	-0.112949	0
ENST00000215790.11	low_mid	BM44	ENSG00000099992.15	TBC1D10A	0.0209591	0.88785	-0.0838506	0
ENST00000215793.12	low_high	BM10	ENSG00000099995.18	SF3A1	0.409284	0.00278247	-0.117964	0.000574794
ENST00000215829.7	low_high	BM36	ENSG00000100028.11	SNRPD3	-0.27396	8.08098e-05	0.131638	1.26996e-07
ENST00000215829.7	mid_high	BM36	ENSG00000100028.11	SNRPD3	-0.102421	0.423566	0.103641	0.0094428
ENST00000215838.7	low_high	BM22	ENSG00000185339.8	TCN2	0.679458	4.00339e-05	-0.0238564	NA
ENST00000215838.7	low_high	BM36	ENSG00000185339.8	TCN2	0.606949	0.001444	0.00192091	NA
ENST00000215838.7	low_high	BM44	ENSG00000185339.8	TCN2	0.438372	0.000441523	-0.012808	NA
ENST00000215882.9	low_high	BM36	ENSG00000100075.9	SLC25A1	0.394773	0.00857945	-0.00116089	NA
ENST00000215882.9	low_high	BM44	ENSG00000100075.9	SLC25A1	0.17233	0.00332816	-0.112486	0
ENST00000215882.9	low_mid	BM22	ENSG00000100075.9	SLC25A1	0.221143	0.240422	0.0541901	0
ENST00000215904.6	low_high	BM22	ENSG00000241360.1	PDXP	-0.163623	0.145309	-0.098424	0
ENST00000215904.6	mid_high	BM22	ENSG00000241360.1	PDXP	-0.0316758	0.897681	-0.168618	0
ENST00000215912.9	low_high	BM10	ENSG00000100100.12	PIK3IP1	-0.108828	0.206756	-0.0753903	0.000573286
ENST00000215912.9	low_high	BM44	ENSG00000100100.12	PIK3IP1	-0.00433163	0.96959	-0.0818052	0.00923685
ENST00000215919.3	low_high	BM36	ENSG00000100105.17	PATZ1	0.297299	0.00360944	-0.0585543	0
ENST00000215941.8	low_high	BM10	ENSG00000100124.14	ANKRD54	0.0152967	0.854404	-0.0613917	0.000272396
ENST00000215941.8	low_high	BM22	ENSG00000100124.14	ANKRD54	0.0536011	0.474976	-0.095604	0.00039042
ENST00000215941.8	low_high	BM36	ENSG00000100124.14	ANKRD54	0.0419487	0.670261	-0.0612415	0.000733714
ENST00000215941.8	low_high	BM44	ENSG00000100124.14	ANKRD54	-0.0717969	0.135532	-0.101782	0.000374048
ENST00000215956.10	low_high	BM36	ENSG00000100138.14	SNU13	-0.377859	0.00103478	-0.0647739	4.82549e-06
ENST00000215956.10	low_high	BM44	ENSG00000100138.14	SNU13	-0.412906	0.000502434	-0.037118	NA
ENST00000215957.10	low_high	BM22	ENSG00000100139.13	MICALL1	0.522775	9.88534e-05	0.0257367	NA
ENST00000215957.10	low_high	BM36	ENSG00000100139.13	MICALL1	0.620171	0.000106293	0.0171439	NA
ENST00000216034.5	low_high	BM36	ENSG00000100216.5	TOMM22	-0.189641	0.0479179	0.0603889	0
ENST00000216036.8	low_high	BM36	ENSG00000100218.11	RSPH14	0.719112	0.000194661	-0.0106852	NA
ENST00000216037.10	low_high	BM22	ENSG00000100219.16	XBP1	0.0387415	0.804252	-0.103402	0.0021635
ENST00000216038.5	low_high	BM44	ENSG00000100220.11	RTCB	-0.264879	0.00253056	-0.0513423	0
ENST00000216068.8	low_high	BM10	ENSG00000100246.12	DNAL4	-0.398685	0.000214506	-0.0330218	NA
ENST00000216068.8	low_high	BM22	ENSG00000100246.12	DNAL4	-0.439352	0.000165843	-0.0199104	NA
ENST00000216068.8	low_high	BM36	ENSG00000100246.12	DNAL4	-0.567268	4.73103e-05	-0.0394588	NA
ENST00000216068.8	low_high	BM44	ENSG00000100246.12	DNAL4	-0.448151	4.82358e-06	-0.0224863	NA
ENST00000216099.12	low_high	BM44	ENSG00000243811.9	APOBEC3D	0.49349	0.00124279	0.0343057	NA
ENST00000216101.6	low_high	BM22	ENSG00000100276.9	RASL10A	-0.468888	0.00139628	-0.121813	0
ENST00000216101.6	low_high	BM36	ENSG00000100276.9	RASL10A	-0.50459	0.000146855	-0.0795336	NA
ENST00000216101.6	low_high	BM44	ENSG00000100276.9	RASL10A	-0.29613	0.00528386	-0.080936	0
ENST00000216117.8	low_high	BM22	ENSG00000100292.16	HMOX1	0.498988	0.00124013	0.0533929	NA
ENST00000216117.8	low_high	BM36	ENSG00000100292.16	HMOX1	0.730027	1.56963e-06	0.0523977	NA
ENST00000216117.8	low_high	BM44	ENSG00000100292.16	HMOX1	0.424384	0.0054381	0.0182554	NA
ENST00000216121.11	low_high	BM10	ENSG00000184117.11	NIPSNAP1	-0.142389	0.0326311	-0.0613577	0
ENST00000216121.11	low_high	BM22	ENSG00000184117.11	NIPSNAP1	-0.21111	0.00174408	-0.0922614	0.00149181
ENST00000216121.11	low_high	BM36	ENSG00000184117.11	NIPSNAP1	-0.279233	3.19292e-05	-0.104357	1.80526e-05
ENST00000216121.11	low_high	BM44	ENSG00000184117.11	NIPSNAP1	-0.317973	6.78419e-05	-0.108866	0
ENST00000216121.11	low_mid	BM44	ENSG00000184117.11	NIPSNAP1	-0.190048	0.0806507	-0.0978105	0
ENST00000216146.8	low_high	BM10	ENSG00000100316.15	RPL3	-0.265498	0.00130152	-0.0621877	0
ENST00000216146.8	low_high	BM36	ENSG00000100316.15	RPL3	-0.316493	0.0177911	-0.0758909	0
ENST00000216146.8	low_high	BM44	ENSG00000100316.15	RPL3	-0.157766	0.0135123	-0.0693786	5.39506e-06
ENST00000216146.8	mid_high	BM36	ENSG00000100316.15	RPL3	-0.171958	0.471982	-0.0626637	0
ENST00000216155.11	low_high	BM36	ENSG00000100321.14	SYNGR1	-0.495053	0.000125128	-0.00689472	NA
ENST00000216177.8	mid_high	BM36	ENSG00000100341.11	PNPLA5	-0.428355	0.00175006	-0.0423666	NA
ENST00000216181.10	low_high	BM36	ENSG00000100345.21	MYH9	0.381391	0.00252796	0.0522489	NA
ENST00000216190.12	low_high	BM44	ENSG00000100353.17	EIF3D	-0.104016	0.0622445	-0.0518067	0.00546676
ENST00000216200.9	low_high	BM36	ENSG00000100362.12	PVALB	-1.20155	0.00063255	-0.0215058	NA
ENST00000216214.7	low_high	BM44	ENSG00000100376.11	FAM118A	0.502595	0.000536973	-0.0332771	NA
ENST00000216218.7	low_high	BM36	ENSG00000100380.13	ST13	0.39528	1.1706e-05	-0.0278123	NA
ENST00000216218.7	mid_high	BM36	ENSG00000100380.13	ST13	0.420929	0.00251138	-0.00663604	NA
ENST00000216225.8	low_high	BM44	ENSG00000100387.8	RBX1	-0.278421	0.00980472	-0.0783473	0.000555286
ENST00000216237.9	low_high	BM22	ENSG00000100395.14	L3MBTL2	0.028475	0.571271	-0.0617888	0.00928576
ENST00000216237.9	low_high	BM36	ENSG00000100395.14	L3MBTL2	-0.137854	0.0668536	-0.0768667	5.68844e-05
ENST00000216237.9	low_high	BM44	ENSG00000100395.14	L3MBTL2	-0.0193674	0.680851	-0.0894745	0.000256028
ENST00000216237.9	low_mid	BM44	ENSG00000100395.14	L3MBTL2	0.0155373	0.80387	-0.0868612	0.00656999
ENST00000216241.13	low_high	BM22	ENSG00000100399.15	CHADL	0.385212	0.00154678	-0.105858	0
ENST00000216241.13	low_high	BM36	ENSG00000100399.15	CHADL	0.462938	0.00544275	-0.0112332	NA
ENST00000216241.13	mid_high	BM22	ENSG00000100399.15	CHADL	0.190015	0.357554	-0.124508	0
ENST00000216274.9	low_high	BM36	ENSG00000129465.15	RIPK3	0.721117	0.000432196	-0.016602	NA
ENST00000216281.12	low_high	BM22	ENSG00000080824.18	HSP90AA1	0.204882	0.154621	-0.0767444	0.000528336
ENST00000216281.12	low_high	BM36	ENSG00000080824.18	HSP90AA1	0.390197	0.00643285	-0.090458	1.2629e-06
ENST00000216281.12	low_high	BM44	ENSG00000080824.18	HSP90AA1	-0.0662557	0.650867	-0.124558	1.94094e-08
ENST00000216281.12	low_mid	BM36	ENSG00000080824.18	HSP90AA1	-0.120788	0.640567	-0.11528	6.31206e-06
ENST00000216327.10	low_high	BM22	ENSG00000100439.10	ABHD4	0.450134	0.000262784	0.000364167	NA
ENST00000216327.10	low_high	BM36	ENSG00000100439.10	ABHD4	0.416527	0.000348288	-0.000864707	NA
ENST00000216367.9	low_high	BM44	ENSG00000100479.12	POLE2	0.437132	0.00380532	-0.0184177	NA
ENST00000216373.9	low_high	BM36	ENSG00000100485.11	SOS2	0.407431	8.05795e-07	0.0590341	0.03762
ENST00000216392.7	low_high	BM36	ENSG00000100504.16	PYGL	0.574716	4.56739e-08	0.000306121	NA
ENST00000216442.11	low_high	BM22	ENSG00000100554.11	ATP6V1D	-0.484534	0.000206838	-0.000455694	NA
ENST00000216442.11	low_high	BM44	ENSG00000100554.11	ATP6V1D	-0.493038	0.000294894	-0.00151712	NA
ENST00000216452.8	low_high	BM10	ENSG00000100564.8	PIGH	-0.148378	0.0166561	-0.059763	0.00226027
ENST00000216452.8	low_high	BM22	ENSG00000100564.8	PIGH	-0.0475385	0.536105	-0.0917172	0.000145461
ENST00000216452.8	low_high	BM44	ENSG00000100564.8	PIGH	-0.027133	0.610945	-0.0816084	0.000935452
ENST00000216455.8	low_high	BM10	ENSG00000100567.12	PSMA3	-0.116653	0.00436646	-0.0627462	5.63498e-09
ENST00000216455.8	low_high	BM44	ENSG00000100567.12	PSMA3	0.00801788	0.868932	-0.184419	2.54487e-20
ENST00000216455.8	low_mid	BM22	ENSG00000100567.12	PSMA3	-0.00293726	0.981442	-0.0709552	0.00308884
ENST00000216455.8	low_mid	BM44	ENSG00000100567.12	PSMA3	0.0276321	0.628061	-0.136002	9.46802e-05
ENST00000216465.9	low_high	BM22	ENSG00000100577.18	GSTZ1	0.0204124	0.872149	-0.0801618	0
ENST00000216479.7	low_high	BM36	ENSG00000100591.7	AHSA1	0.315699	0.00572371	-0.0743033	1.61769e-11
ENST00000216479.7	low_high	BM44	ENSG00000100591.7	AHSA1	-0.0104881	0.939851	-0.0989572	2.37111e-07
ENST00000216479.7	mid_high	BM36	ENSG00000100591.7	AHSA1	0.44263	0.00915085	-0.0288544	1
ENST00000216487.11	low_high	BM36	ENSG00000100599.15	RIN3	0.520192	0.000239301	0.00688082	NA
ENST00000216487.11	low_high	BM44	ENSG00000100599.15	RIN3	0.443877	0.00107258	0.0179675	NA
ENST00000216492.9	low_high	BM36	ENSG00000100604.12	CHGA	-0.528199	0.00180451	-0.0515581	NA
ENST00000216492.9	low_high	BM44	ENSG00000100604.12	CHGA	-0.208236	0.148185	-0.107103	7.46695e-05
ENST00000216517.10	low_high	BM36	ENSG00000100629.16	CEP128	0.390026	8.67546e-05	0.00441119	NA
ENST00000216520.6	low_high	BM44	ENSG00000100632.10	ERH	-0.397134	0.000874806	0.0149891	NA
ENST00000216540.4	low_high	BM44	ENSG00000100652.4	SLC10A1	0.623895	0.00277621	0	NA
ENST00000216568.11	low_high	BM22	ENSG00000100678.18	SLC8A3	-0.384538	0.000327262	0.0252951	NA
ENST00000216568.11	low_high	BM36	ENSG00000100678.18	SLC8A3	-0.496908	6.81252e-07	0.015675	NA
ENST00000216568.11	low_high	BM44	ENSG00000100678.18	SLC8A3	-0.546442	7.38413e-06	-0.0123315	NA
ENST00000216602.10	low_high	BM10	ENSG00000100711.13	ZFYVE21	0.127241	0.127729	-0.0630846	0.000193782
ENST00000216602.10	low_high	BM22	ENSG00000100711.13	ZFYVE21	0.0932302	0.268164	-0.0650575	7.29176e-05
ENST00000216602.10	low_high	BM36	ENSG00000100711.13	ZFYVE21	0.167823	0.0505009	-0.0938705	3.3273e-09
ENST00000216602.10	low_high	BM44	ENSG00000100711.13	ZFYVE21	-0.0622927	0.296294	-0.098082	8.09614e-08
ENST00000216605.12	low_high	BM44	ENSG00000100714.15	MTHFD1	-0.0397771	0.375845	-0.0744519	3.71455e-07
ENST00000216629.10	low_high	BM22	ENSG00000100739.10	BDKRB1	0.47276	0.00308384	-0.041171	NA
ENST00000216639.7	low_high	BM44	ENSG00000100749.7	VRK1	0.0635187	0.418381	-0.0968815	0.000889027
ENST00000216658.9	low_high	BM36	ENSG00000100767.16	PAPLN	0.60458	3.96908e-05	0.00339044	NA
ENST00000216658.9	low_high	BM44	ENSG00000100767.16	PAPLN	0.447648	0.00454717	0.00858754	NA
ENST00000216714.7	low_high	BM22	ENSG00000100823.11	APEX1	0.141411	0.452337	0.134752	0.000852745
ENST00000216714.7	low_high	BM44	ENSG00000100823.11	APEX1	-0.382338	0.00056553	-0.0795924	NA
ENST00000216727.8	low_high	BM44	ENSG00000100836.10	PABPN1	-0.0562241	0.286293	-0.0823579	0.00013882
ENST00000216733.7	low_high	BM22	ENSG00000100842.12	EFS	0.483884	0.00136425	0.0634793	0
ENST00000216733.7	low_high	BM36	ENSG00000100842.12	EFS	0.577209	0.00124613	0.0338615	NA
ENST00000216733.7	mid_high	BM22	ENSG00000100842.12	EFS	0.300635	0.223646	0.0732961	0
ENST00000216743.6	low_high	BM36	ENSG00000100852.12	ARHGAP5	0.415955	2.11438e-05	6.6441e-05	NA
ENST00000216756.10	low_high	BM22	ENSG00000100865.14	CINP	-0.0775516	0.177882	-0.0568696	0.000249
ENST00000216756.10	low_high	BM44	ENSG00000100865.14	CINP	-0.154965	0.00427001	-0.0547716	6.84114e-06
ENST00000216756.10	low_mid	BM44	ENSG00000100865.14	CINP	-0.0965022	0.188376	-0.0742257	0.000422398
ENST00000216774.10	low_high	BM44	ENSG00000100883.11	SRP54	-0.196523	0.0176205	-0.144683	0
ENST00000216797.9	low_high	BM22	ENSG00000100906.10	NFKBIA	0.38718	0.00342924	-0.0129857	NA
ENST00000216797.9	low_high	BM36	ENSG00000100906.10	NFKBIA	0.666804	9.15241e-07	-0.0317137	NA
ENST00000216832.8	low_high	BM10	ENSG00000100941.8	PNN	0.422721	0.000385553	0.0346478	NA
ENST00000216832.8	low_high	BM36	ENSG00000100941.8	PNN	0.562414	2.03609e-05	-0.000740574	NA
ENST00000216951.7	low_high	BM10	ENSG00000100983.10	GSS	-0.200208	0.000642893	-0.106158	4.86776e-07
ENST00000216951.7	low_high	BM22	ENSG00000100983.10	GSS	-0.191363	0.00288836	-0.12531	4.54516e-05
ENST00000216951.7	low_high	BM36	ENSG00000100983.10	GSS	-0.315338	3.37537e-06	-0.133197	6.1482e-05
ENST00000216951.7	low_high	BM44	ENSG00000100983.10	GSS	-0.259075	3.03695e-05	-0.138172	0.000254326
ENST00000216951.7	mid_high	BM10	ENSG00000100983.10	GSS	-0.116851	0.186255	-0.0720967	0.00522509
ENST00000216968.4	low_high	BM44	ENSG00000101000.5	PROCR	0.465922	0.000729493	-0.0205282	NA
ENST00000217026.4	low_high	BM44	ENSG00000101057.15	MYBL2	1.3425	0.00600908	0	NA
ENST00000217073.6	low_high	BM44	ENSG00000101104.12	PABPC1L	0.48201	0.000878366	0.00453099	NA
ENST00000217074.8	low_high	BM44	ENSG00000101104.12	PABPC1L	0.48201	0.000878366	0.00634731	NA
ENST00000217075.6	low_high	BM44	ENSG00000101104.12	PABPC1L	0.48201	0.000878366	-0.00306975	NA
ENST00000217109.8	low_high	BM44	ENSG00000101138.11	CSTF1	-0.122251	0.100599	0.0531764	0.00784621
ENST00000217131.5	low_high	BM22	ENSG00000101160.13	CTSZ	0.218529	0.0222578	-0.0507221	0
ENST00000217131.5	low_high	BM36	ENSG00000101160.13	CTSZ	0.413144	0.00010301	-0.0180936	NA
ENST00000217133.1	low_high	BM22	ENSG00000101162.3	TUBB1	0.498706	0.00363737	0	NA
ENST00000217133.1	low_high	BM36	ENSG00000101162.3	TUBB1	0.424533	0.00925357	0	NA
ENST00000217133.1	low_high	BM44	ENSG00000101162.3	TUBB1	0.63047	0.000413912	0	NA
ENST00000217159.5	low_high	BM10	ENSG00000101187.15	SLCO4A1	0.654006	0.000927209	0.0540779	NA
ENST00000217159.5	low_high	BM22	ENSG00000101187.15	SLCO4A1	0.980363	3.69849e-05	0.0748082	NA
ENST00000217159.5	low_high	BM36	ENSG00000101187.15	SLCO4A1	1.37774	9.10912e-09	0.0309697	NA
ENST00000217159.5	low_high	BM44	ENSG00000101187.15	SLCO4A1	0.829279	0.000183309	-0.0405129	0.468745
ENST00000217182.5	low_high	BM36	ENSG00000101210.11	EEF1A2	-0.469497	0.0046348	-0.00774017	NA
ENST00000217246.8	low_high	BM44	ENSG00000172264.17	MACROD2	-0.0101994	0.907263	-0.0675592	6.71354e-05
ENST00000217246.8	low_mid	BM44	ENSG00000172264.17	MACROD2	0.0648947	0.503697	-0.0549366	0.00891332
ENST00000217254.11	low_high	BM10	ENSG00000101276.15	SLC52A3	0.638087	0.000482209	-0.00384904	NA
ENST00000217254.11	low_high	BM22	ENSG00000101276.15	SLC52A3	0.894064	6.3318e-05	-0.00247778	NA
ENST00000217254.11	low_high	BM36	ENSG00000101276.15	SLC52A3	0.966182	2.45526e-05	0	NA
ENST00000217254.11	low_high	BM44	ENSG00000101276.15	SLC52A3	0.69094	0.000323463	0	NA
ENST00000217270.3	low_high	BM36	ENSG00000101292.7	PROKR2	-0.645062	0.00104891	0	NA
ENST00000217289.8	low_high	BM44	ENSG00000101311.15	FERMT1	0.394553	0.00798973	-0.114283	NA
ENST00000217305.2	low_mid	BM36	ENSG00000101327.8	PDYN	1.42755	0.00532762	-0.0545023	NA
ENST00000217305.2	mid_high	BM36	ENSG00000101327.8	PDYN	-1.31676	0.00173734	-0.0954288	NA
ENST00000217315.9	low_high	BM36	ENSG00000101337.15	TM9SF4	-0.215809	0.00129259	0.0556874	0
ENST00000217320.7	low_high	BM10	ENSG00000101342.9	TLDC2	0.512097	0.0059777	-0.0841706	NA
ENST00000217320.7	low_high	BM36	ENSG00000101342.9	TLDC2	0.690009	0.000719167	-0.0148328	NA
ENST00000217320.7	low_high	BM44	ENSG00000101342.9	TLDC2	0.768196	0.00260245	-0.0543655	NA
ENST00000217420.1	low_high	BM36	ENSG00000101438.3	SLC32A1	-0.61935	0.00120488	0	NA
ENST00000217455.8	low_high	BM10	ENSG00000101473.16	ACOT8	-0.123857	0.093708	-0.0559882	0
ENST00000217455.8	low_high	BM36	ENSG00000101473.16	ACOT8	-0.231966	0.00509172	-0.184417	3.19465e-10
ENST00000217456.2	low_high	BM10	ENSG00000101474.11	APMAP	-0.269229	0.0137113	-0.051435	0
ENST00000217456.2	low_high	BM36	ENSG00000101474.11	APMAP	-0.317498	0.000615329	-0.110862	0
ENST00000217652.7	low_high	BM36	ENSG00000101608.12	MYL12A	0.629525	5.1752e-09	-0.0397354	NA
ENST00000217740.3	low_high	BM36	ENSG00000101695.8	RNF125	0.140479	0.076571	0.0503964	0
ENST00000217893.9	low_high	BM10	ENSG00000273841.4	TAF9	-0.412476	0.00115193	-0.116705	0
ENST00000217893.9	low_high	BM22	ENSG00000273841.4	TAF9	-0.458889	0.00213263	-0.108498	NA
ENST00000217893.9	low_high	BM36	ENSG00000273841.4	TAF9	-0.389264	0.00275358	-0.0987947	0
ENST00000217893.9	low_high	BM44	ENSG00000273841.4	TAF9	-0.470052	0.000694993	-0.212895	0
ENST00000217893.9	low_mid	BM44	ENSG00000273841.4	TAF9	-0.362571	0.0671661	-0.149031	0
ENST00000217909.7	low_high	BM36	ENSG00000077713.18	SLC25A43	0.477174	3.23539e-07	0.0719131	NA
ENST00000217958.7	low_high	BM10	ENSG00000101843.18	PSMD10	-0.379093	0.000939574	0.0038647	NA
ENST00000217958.7	mid_high	BM36	ENSG00000101843.18	PSMD10	0.0961152	0.659834	0.0558139	0
ENST00000217961.4	low_high	BM36	ENSG00000101846.6	STS	-0.450495	0.000243077	0	NA
ENST00000217961.4	low_high	BM44	ENSG00000101846.6	STS	-0.399274	0.00205412	0	NA
ENST00000217964.11	low_high	BM22	ENSG00000101849.16	TBL1X	0.413088	0.000150704	-0.00904889	NA
ENST00000217964.11	low_high	BM36	ENSG00000101849.16	TBL1X	0.530715	6.24821e-08	0.00046013	NA
ENST00000217971.7	low_high	BM10	ENSG00000101856.9	PGRMC1	-0.413018	0.0029105	-0.0107357	NA
ENST00000217971.7	low_high	BM22	ENSG00000101856.9	PGRMC1	-0.464585	0.00364553	-0.012754	NA
ENST00000217971.7	low_high	BM44	ENSG00000101856.9	PGRMC1	-0.401446	0.00319818	-0.0010413	NA
ENST00000217971.7	mid_high	BM36	ENSG00000101856.9	PGRMC1	0.0879772	0.757184	-0.0902997	0
ENST00000218004.5	low_high	BM36	ENSG00000101888.11	NXT2	0.492922	0.000140366	-0.00137885	NA
ENST00000218032.6	low_high	BM36	ENSG00000101916.11	TLR8	0.77237	0.000417019	0.0194208	NA
ENST00000218075.8	low_high	BM22	ENSG00000101958.13	GLRA2	-0.504214	0.00468652	0.00960464	NA
ENST00000218075.8	low_high	BM44	ENSG00000101958.13	GLRA2	-0.464749	0.00181307	0.0448294	NA
ENST00000218089.13	low_high	BM10	ENSG00000101972.18	STAG2	0.740699	0.000291311	-0.0187595	0.980124
ENST00000218089.13	low_high	BM22	ENSG00000101972.18	STAG2	0.72245	0.00293575	-0.0414179	0.0494414
ENST00000218089.13	low_high	BM36	ENSG00000101972.18	STAG2	1.787	6.70732e-12	-0.0222044	0.194817
ENST00000218089.13	mid_high	BM10	ENSG00000101972.18	STAG2	1.10526	1.84575e-05	-0.0193788	0.830921
ENST00000218089.13	mid_high	BM22	ENSG00000101972.18	STAG2	1.22537	0.000138973	-0.0401001	0.0566175
ENST00000218089.13	mid_high	BM36	ENSG00000101972.18	STAG2	1.34617	0.00128577	-0.0125119	1
ENST00000218104.5	low_high	BM22	ENSG00000101986.11	ABCD1	0.422137	0.00333026	0.0171797	NA
ENST00000218104.5	low_high	BM36	ENSG00000101986.11	ABCD1	0.543736	0.00306431	0.0290773	NA
ENST00000218147.11	low_high	BM10	ENSG00000085185.15	BCORL1	0.383743	0.00364669	-0.0178238	NA
ENST00000218147.11	low_high	BM22	ENSG00000085185.15	BCORL1	0.392415	0.00263819	-0.00929653	NA
ENST00000218197.9	low_high	BM44	ENSG00000102078.15	SLC25A14	-0.408446	0.00137877	0.0464666	0.000249245
ENST00000218200.12	low_high	BM44	ENSG00000102081.14	FMR1	-0.198818	6.99675e-05	-0.0625668	3.23327e-05
ENST00000218230.5	low_high	BM22	ENSG00000102109.8	PCSK1N	-0.706175	0.00139599	-0.0138049	NA
ENST00000218230.5	low_high	BM44	ENSG00000102109.8	PCSK1N	-0.488001	0.00368818	-0.00393533	NA
ENST00000218328.12	low_high	BM10	ENSG00000086758.15	HUWE1	0.184389	0.000712069	-0.0552322	3.43613e-05
ENST00000218328.12	low_high	BM22	ENSG00000086758.15	HUWE1	0.00291884	0.962316	-0.0656472	2.27854e-06
ENST00000218340.3	low_high	BM36	ENSG00000102218.5	RP2	0.581672	4.92572e-10	0	NA
ENST00000218348.7	low_high	BM22	ENSG00000102226.9	USP11	-0.420992	8.7011e-05	0.0226532	0.584424
ENST00000218348.7	low_high	BM36	ENSG00000102226.9	USP11	-0.668711	2.56873e-06	-0.0128515	NA
ENST00000218348.7	low_high	BM44	ENSG00000102226.9	USP11	-0.427335	0.000114663	-0.0415187	NA
ENST00000218388.8	low_high	BM22	ENSG00000102265.11	TIMP1	0.67693	0.00436184	0.0285572	NA
ENST00000218388.8	low_high	BM36	ENSG00000102265.11	TIMP1	0.677407	0.000519116	0.101771	NA
ENST00000218548.10	low_high	BM10	ENSG00000075673.11	ATP12A	-0.776611	0.00621281	0.116929	NA
ENST00000218548.10	low_high	BM36	ENSG00000075673.11	ATP12A	-1.58345	5.67859e-05	-0.0269094	NA
ENST00000218548.10	low_high	BM44	ENSG00000075673.11	ATP12A	-0.942217	0.00380736	0.249287	NA
ENST00000218652.11	low_high	BM10	ENSG00000102471.14	NDFIP2	-0.425847	0.000823479	-0.0224573	NA
ENST00000218652.11	low_high	BM22	ENSG00000102471.14	NDFIP2	-0.508935	0.00162253	-0.0064275	NA
ENST00000218652.11	low_high	BM36	ENSG00000102471.14	NDFIP2	-0.447464	0.000836159	-0.0913889	0.00309153
ENST00000218652.11	low_high	BM44	ENSG00000102471.14	NDFIP2	-0.45393	0.000902542	-0.0473429	NA
ENST00000218758.9	low_high	BM22	ENSG00000102575.11	ACP5	0.548957	0.000435928	0.00566125	NA
ENST00000218758.9	low_high	BM36	ENSG00000102575.11	ACP5	0.743435	5.0483e-06	-0.0195197	NA
ENST00000218867.3	low_high	BM36	ENSG00000102683.7	SGCG	-0.438162	0.00286226	0	NA
ENST00000219022.2	low_high	BM10	ENSG00000102837.6	OLFM4	-0.534305	0.000760565	0	NA
ENST00000219022.2	low_high	BM22	ENSG00000102837.6	OLFM4	-0.940513	0.000100647	0	NA
ENST00000219022.2	low_high	BM36	ENSG00000102837.6	OLFM4	-0.671113	0.00293754	0	NA
ENST00000219022.2	low_high	BM44	ENSG00000102837.6	OLFM4	-0.776067	0.000797989	0	NA
ENST00000219022.2	mid_high	BM44	ENSG00000102837.6	OLFM4	-1.06187	0.000667473	0	NA
ENST00000219070.8	low_high	BM10	ENSG00000087245.12	MMP2	0.454174	0.00133937	0.026441	NA
ENST00000219070.8	low_high	BM22	ENSG00000087245.12	MMP2	0.651754	0.000355645	-0.0108436	NA
ENST00000219070.8	low_high	BM36	ENSG00000087245.12	MMP2	0.600845	0.000220463	0.04268	NA
ENST00000219070.8	low_high	BM44	ENSG00000087245.12	MMP2	0.459634	0.00132863	0.0148143	NA
ENST00000219097.6	low_high	BM44	ENSG00000091651.8	ORC6	0.0684637	0.400947	-0.0963178	0
ENST00000219097.6	low_mid	BM44	ENSG00000091651.8	ORC6	0.193214	0.0711902	-0.0681243	0
ENST00000219197.10	low_high	BM22	ENSG00000102924.11	CBLN1	-0.583502	0.0027973	-0.0523548	NA
ENST00000219204.7	low_high	BM22	ENSG00000102931.7	ARL2BP	-0.14598	0.192447	-0.111633	0.000692152
ENST00000219207.9	low_high	BM22	ENSG00000102934.9	PLLP	0.580915	0.000819809	-0.0113358	NA
ENST00000219255.3	low_high	BM44	ENSG00000102981.9	PARD6A	-0.157296	0.111763	0.0579396	0
ENST00000219299.8	low_high	BM44	ENSG00000103021.9	CCDC113	-0.411096	3.3602e-05	-0.0133746	NA
ENST00000219334.9	low_high	BM22	ENSG00000103056.11	SMPD3	0.125512	0.202301	-0.0682411	0
ENST00000219334.9	low_high	BM44	ENSG00000103056.11	SMPD3	0.0795009	0.386073	-0.0651673	0
ENST00000219345.9	low_high	BM44	ENSG00000103066.12	PLA2G15	0.149328	0.00147378	-0.0583486	0.00152557
ENST00000219368.7	low_high	BM10	ENSG00000103089.8	FA2H	0.411254	0.00728869	0.0356002	NA
ENST00000219368.7	low_high	BM22	ENSG00000103089.8	FA2H	0.491514	0.000628804	0.0259711	NA
ENST00000219368.7	low_high	BM36	ENSG00000103089.8	FA2H	0.674236	7.10861e-06	0.0203472	0.67593
ENST00000219409.7	low_high	BM10	ENSG00000242173.8	ARHGDIG	-0.203689	0.0402293	-0.0762404	0.00450707
ENST00000219409.7	low_high	BM22	ENSG00000242173.8	ARHGDIG	-0.307285	0.00841092	-0.0745776	0.00244945
ENST00000219409.7	low_high	BM36	ENSG00000242173.8	ARHGDIG	-0.453199	0.000351501	-0.0861962	0.0031916
ENST00000219409.7	low_high	BM44	ENSG00000242173.8	ARHGDIG	-0.360716	0.000638642	-0.0810686	2.30568e-05
ENST00000219454.9	low_high	BM22	ENSG00000103175.10	WFDC1	0.0491449	0.524983	-0.0727	0.00398632
ENST00000219542.3	low_high	BM10	ENSG00000103260.8	METRN	-0.121145	0.242111	-0.0650494	0.00440985
ENST00000219542.3	low_high	BM22	ENSG00000103260.8	METRN	0.100414	0.41501	-0.108043	0.000769709
ENST00000219599.7	low_high	BM10	ENSG00000103316.10	CRYM	-0.478338	0.00580808	0.0207176	NA
ENST00000219599.7	low_high	BM22	ENSG00000103316.10	CRYM	-0.799515	0.00038633	0.0498565	NA
ENST00000219599.7	low_high	BM36	ENSG00000103316.10	CRYM	-0.988003	1.45669e-06	0.119197	NA
ENST00000219599.7	low_high	BM44	ENSG00000103316.10	CRYM	-0.668069	0.00131661	0.0356341	NA
ENST00000219611.6	low_high	BM36	ENSG00000103326.11	CAPN15	0.549171	0.00165298	-0.0372284	NA
ENST00000219700.10	low_high	BM36	ENSG00000103415.11	HMOX2	-0.42951	1.70909e-05	-0.00511587	1
ENST00000219797.8	low_high	BM22	ENSG00000103510.19	KAT8	0.0236737	0.760271	-0.0511772	0.00217542
ENST00000219821.9	low_high	BM36	ENSG00000103534.16	TMC5	0.392871	0.00220671	0.15113	NA
ENST00000219821.9	low_high	BM44	ENSG00000103534.16	TMC5	0.630348	0.00153496	0.162578	NA
ENST00000219837.11	low_high	BM36	ENSG00000103550.13	KNOP1	0.405982	9.23828e-05	-0.0423104	NA
ENST00000220003.13	low_high	BM36	ENSG00000103653.16	CSK	0.406336	0.00231985	0.0128143	NA
ENST00000220058.8	low_high	BM36	ENSG00000103707.9	MTFMT	-0.266083	6.41969e-05	0.0548445	0
ENST00000220062.8	low_high	BM22	ENSG00000103710.10	RASL12	0.636968	0.000215365	-0.0303772	NA
ENST00000220062.8	low_high	BM36	ENSG00000103710.10	RASL12	0.677752	0.000302474	-0.00018643	NA
ENST00000220062.8	low_high	BM44	ENSG00000103710.10	RASL12	0.456886	0.00109782	-0.0435747	NA
ENST00000220478.7	low_high	BM22	ENSG00000104112.8	SCG3	-0.624944	2.28604e-07	0.101008	0
ENST00000220478.7	low_high	BM44	ENSG00000104112.8	SCG3	-0.463497	2.58231e-05	0.0185881	NA
ENST00000220507.4	low_high	BM36	ENSG00000104140.6	RHOV	-0.896213	4.53386e-06	0	NA
ENST00000220507.4	low_high	BM44	ENSG00000104140.6	RHOV	-0.706069	0.000133508	0	NA
ENST00000220584.8	low_high	BM36	ENSG00000079459.12	FDFT1	0.117526	0.130064	-0.100491	0.00168307
ENST00000220659.10	low_high	BM36	ENSG00000104221.12	BRF2	-0.365614	0.000184422	0.0755876	0
ENST00000220659.10	mid_high	BM36	ENSG00000104221.12	BRF2	-0.141511	0.431839	0.0763036	0
ENST00000220669.9	low_high	BM44	ENSG00000104231.10	ZFAND1	-0.169725	0.031041	-0.0931973	0.000115497
ENST00000220763.9	low_high	BM36	ENSG00000104324.15	CPQ	0.216376	0.000885027	0.0629911	6.69216e-05
ENST00000220764.6	low_high	BM44	ENSG00000104325.6	DECR1	-0.0890888	0.172996	-0.10282	0.00859304
ENST00000220772.7	low_high	BM22	ENSG00000104332.11	SFRP1	0.671788	0.000104722	-0.0806562	NA
ENST00000220772.7	low_high	BM36	ENSG00000104332.11	SFRP1	1.0055	5.64479e-09	-0.147233	NA
ENST00000220772.7	mid_high	BM36	ENSG00000104332.11	SFRP1	0.698769	0.00906047	-0.113952	NA
ENST00000220822.11	low_high	BM10	ENSG00000104381.12	GDAP1	-0.25434	0.00436249	-0.0552649	0.00814829
ENST00000220822.11	low_high	BM22	ENSG00000104381.12	GDAP1	-0.505308	2.97376e-05	-0.0653935	0.0569073
ENST00000220822.11	low_high	BM36	ENSG00000104381.12	GDAP1	-0.456293	4.56744e-05	-0.0486998	NA
ENST00000220822.11	low_high	BM44	ENSG00000104381.12	GDAP1	-0.449595	4.72396e-05	-0.0380713	NA
ENST00000220849.9	low_mid	BM36	ENSG00000104408.9	EIF3E	-0.0746399	0.655615	-0.0878941	0.0085162
ENST00000220849.9	mid_high	BM36	ENSG00000104408.9	EIF3E	0.246458	0.0869641	0.0819641	0.00996798
ENST00000220853.7	low_high	BM44	ENSG00000104412.7	EMC2	-0.063823	0.426681	-0.0687676	0.0093049
ENST00000220876.11	low_high	BM10	ENSG00000104435.13	STMN2	-0.390281	0.00745215	-0.0365659	NA
ENST00000220876.11	low_high	BM22	ENSG00000104435.13	STMN2	-0.673111	0.00112514	-0.0272703	NA
ENST00000220876.11	low_high	BM36	ENSG00000104435.13	STMN2	-0.925937	4.01904e-06	-0.0163259	NA
ENST00000220876.11	low_high	BM44	ENSG00000104435.13	STMN2	-0.591675	0.00196312	-0.0895022	0.000658504
ENST00000220876.11	low_mid	BM44	ENSG00000104435.13	STMN2	-0.397722	0.124453	-0.09818	0.00465942
ENST00000220888.9	low_high	BM36	ENSG00000104447.12	TRPS1	0.429719	2.67248e-09	-0.00107213	NA
ENST00000220913.9	low_high	BM10	ENSG00000104472.9	CHRAC1	0.610202	4.75272e-05	-0.0762713	NA
ENST00000220913.9	low_high	BM22	ENSG00000104472.9	CHRAC1	0.636005	0.000109117	-0.0857654	NA
ENST00000220913.9	low_high	BM36	ENSG00000104472.9	CHRAC1	0.633099	1.89172e-06	0.0113209	NA
ENST00000220931.10	low_high	BM22	ENSG00000104490.17	NCALD	-0.418669	8.66899e-05	-0.0525678	0.171608
ENST00000220931.10	low_high	BM36	ENSG00000104490.17	NCALD	-0.535014	7.32662e-08	-0.0741538	0.000599734
ENST00000220931.10	low_high	BM44	ENSG00000104490.17	NCALD	-0.516993	2.30067e-05	-0.118264	1.16324e-05
ENST00000221086.7	low_high	BM22	ENSG00000104643.9	MTMR9	-0.393218	0.000322447	0.00857486	NA
ENST00000221114.7	low_high	BM44	ENSG00000104671.7	DCTN6	-0.331184	0.00058303	-0.0786615	0.00387404
ENST00000221132.7	low_high	BM22	ENSG00000104689.9	TNFRSF10A	0.665301	0.000279241	-0.0373342	NA
ENST00000221132.7	low_high	BM36	ENSG00000104689.9	TNFRSF10A	0.60395	0.000869625	0.0385856	NA
ENST00000221132.7	low_high	BM44	ENSG00000104689.9	TNFRSF10A	0.571232	0.00123757	-0.0316451	NA
ENST00000221138.8	low_high	BM36	ENSG00000104695.12	PPP2CB	0.429012	3.17735e-08	-0.0493528	1
ENST00000221138.8	mid_high	BM36	ENSG00000104695.12	PPP2CB	0.425425	0.00105822	-0.0126589	NA
ENST00000221166.9	low_high	BM36	ENSG00000104722.13	NEFM	-0.74797	1.20171e-05	0.0170288	1
ENST00000221222.15	low_high	BM22	ENSG00000051128.18	HOMER3	0.471706	1.28172e-05	0.00226375	NA
ENST00000221222.15	low_high	BM36	ENSG00000051128.18	HOMER3	0.609231	1.50428e-05	0.000509345	NA
ENST00000221222.15	low_high	BM44	ENSG00000051128.18	HOMER3	0.409948	8.19632e-05	-0.0110587	NA
ENST00000221222.15	low_mid	BM22	ENSG00000051128.18	HOMER3	0.50155	0.00806216	0.00126176	NA
ENST00000221232.10	low_high	BM10	ENSG00000088038.18	CNOT3	0.557378	0.000421278	0.0102479	NA
ENST00000221249.10	low_high	BM22	ENSG00000032444.16	PNPLA6	0.392899	0.000124169	0.0261132	NA
ENST00000221264.8	low_high	BM44	ENSG00000011422.11	PLAUR	0.461163	0.0012908	-0.00565312	NA
ENST00000221264.8	low_mid	BM44	ENSG00000011422.11	PLAUR	0.672339	0.004153	-0.0085442	NA
ENST00000221283.9	low_high	BM22	ENSG00000076944.15	STXBP2	0.409084	0.00131653	0.00293111	NA
ENST00000221363.8	low_high	BM22	ENSG00000104774.12	MAN2B1	0.403169	0.000556507	-0.00524958	NA
ENST00000221403.6	low_high	BM36	ENSG00000104808.7	DHDH	-0.693981	0.000725201	-0.0295008	NA
ENST00000221403.6	low_high	BM44	ENSG00000104808.7	DHDH	-0.822727	6.91506e-05	-0.0580727	NA
ENST00000221418.8	low_high	BM44	ENSG00000104823.8	ECH1	0.00444571	0.949027	-0.0626713	0
ENST00000221421.6	low_high	BM36	ENSG00000104826.13	LHB	0.856868	0.00170949	0.110589	NA
ENST00000221421.6	low_high	BM44	ENSG00000104826.13	LHB	0.641007	0.00372962	0.106976	NA
ENST00000221444.1	low_high	BM44	ENSG00000104848.1	KCNA7	0.417214	0.00468141	0	NA
ENST00000221455.7	low_high	BM10	ENSG00000104859.14	CLASRP	0.590081	0.000912884	-0.00739448	NA
ENST00000221455.7	low_high	BM22	ENSG00000104859.14	CLASRP	0.544779	0.00107107	-0.0282547	NA
ENST00000221459.6	low_high	BM22	ENSG00000104863.11	LIN7B	-0.355924	0.00251559	-0.1603	0.000132959
ENST00000221459.6	low_high	BM36	ENSG00000104863.11	LIN7B	-0.642885	2.40541e-06	-0.235339	5.31174e-09
ENST00000221459.6	low_high	BM44	ENSG00000104863.11	LIN7B	-0.443381	0.000291141	-0.181124	4.79139e-07
ENST00000221462.8	low_high	BM44	ENSG00000104866.10	PPP1R37	-0.0386641	0.541241	-0.0729584	0.00639559
ENST00000221466.9	low_high	BM22	ENSG00000104870.12	FCGRT	0.621363	6.53065e-06	0.0372938	NA
ENST00000221466.9	low_high	BM36	ENSG00000104870.12	FCGRT	0.712037	1.2085e-06	0.00446324	NA
ENST00000221466.9	low_high	BM44	ENSG00000104870.12	FCGRT	0.445379	5.30433e-06	-0.00191632	NA
ENST00000221476.3	low_high	BM36	ENSG00000104879.4	CKM	1.12472	0.000869468	0	NA
ENST00000221485.7	low_high	BM36	ENSG00000104888.9	SLC17A7	-0.395923	0.0013929	0.0189397	NA
ENST00000221485.7	low_high	BM44	ENSG00000104888.9	SLC17A7	-0.26402	0.00280036	-0.0611286	0.000885957
ENST00000221496.4	low_high	BM44	ENSG00000104899.7	AMH	0.613716	0.0024855	-0.0157125	NA
ENST00000221498.6	low_high	BM44	ENSG00000104901.6	DKKL1	1.22535	0.00806339	0.0507867	NA
ENST00000221543.9	low_high	BM10	ENSG00000104946.12	TBC1D17	0.403441	0.000352803	0.0111057	NA
ENST00000221543.9	low_high	BM44	ENSG00000104946.12	TBC1D17	0.0224987	0.63952	-0.0723799	0.000636508
ENST00000221543.9	low_mid	BM44	ENSG00000104946.12	TBC1D17	0.0306438	0.612753	-0.084897	0.00169644
ENST00000221554.12	low_high	BM10	ENSG00000104957.13	CCDC130	0.0858674	0.237615	-0.0610062	0.00115104
ENST00000221573.10	low_high	BM22	ENSG00000104976.11	SNAPC2	0.173564	0.118562	-0.188069	0
ENST00000221573.10	mid_high	BM22	ENSG00000104976.11	SNAPC2	0.0360154	0.882353	-0.210688	0
ENST00000221665.4	low_high	BM36	ENSG00000179943.7	FIZ1	0.537117	3.91129e-05	-0.0784984	NA
ENST00000221742.7	low_high	BM44	ENSG00000105143.12	SLC1A6	-0.240018	0.00116158	-0.0755613	0.00252369
ENST00000221742.7	low_mid	BM44	ENSG00000105143.12	SLC1A6	-0.113432	0.254453	-0.0853139	0.002252
ENST00000221770.7	low_high	BM10	ENSG00000105171.9	POP4	-0.450379	0.000350556	0.0339676	NA
ENST00000221847.5	low_high	BM36	ENSG00000105246.5	EBI3	0.878735	6.02213e-06	0.0142357	NA
ENST00000221856.10	low_high	BM10	ENSG00000105255.10	FSD1	0.0468786	0.643901	-0.0620311	0.00136169
ENST00000221856.10	low_high	BM22	ENSG00000105255.10	FSD1	-0.0878844	0.31462	-0.108433	8.02716e-05
ENST00000221856.10	low_high	BM36	ENSG00000105255.10	FSD1	-0.365568	0.0013129	-0.114296	2.93695e-10
ENST00000221856.10	low_high	BM44	ENSG00000105255.10	FSD1	-0.145938	0.042473	-0.124137	8.73399e-06
ENST00000221859.8	low_high	BM44	ENSG00000105258.8	POLR2I	-0.394462	0.00106582	0.0278687	NA
ENST00000221891.8	low_high	BM10	ENSG00000105290.11	APLP1	0.32601	0.00495005	-0.0734701	0.00249941
ENST00000221891.8	low_high	BM22	ENSG00000105290.11	APLP1	0.308311	0.0301456	-0.144129	7.22294e-05
ENST00000221891.8	mid_high	BM22	ENSG00000105290.11	APLP1	0.274691	0.22936	-0.110239	4.8576e-06
ENST00000221930.5	low_high	BM10	ENSG00000105329.9	TGFB1	0.517437	0.000365889	-0.00673642	NA
ENST00000221930.5	low_high	BM22	ENSG00000105329.9	TGFB1	0.573919	0.000337252	-0.0290147	NA
ENST00000221930.5	low_high	BM36	ENSG00000105329.9	TGFB1	0.822838	1.06053e-06	-0.0134891	NA
ENST00000221930.5	low_high	BM44	ENSG00000105329.9	TGFB1	0.426474	0.00464742	0.00463524	NA
ENST00000221957.8	low_high	BM22	ENSG00000105355.8	PLIN3	0.444706	4.62396e-05	-0.0330667	NA
ENST00000221957.8	low_high	BM36	ENSG00000105355.8	PLIN3	0.399902	0.000759496	0.0438173	NA
ENST00000221980.4	low_high	BM10	ENSG00000105376.4	ICAM5	-0.107832	0.397127	-0.121058	0
ENST00000221980.4	low_high	BM22	ENSG00000105376.4	ICAM5	-0.464279	0.000249966	-0.171668	0.000154668
ENST00000221980.4	low_high	BM44	ENSG00000105376.4	ICAM5	-0.407926	0.000210978	-0.114373	0.00490183
ENST00000221980.4	mid_high	BM22	ENSG00000105376.4	ICAM5	-0.36736	0.0643764	-0.125841	0.00730107
ENST00000222115.5	low_high	BM10	ENSG00000105509.10	HAS1	-0.495772	0.00189667	0.0101079	NA
ENST00000222115.5	low_high	BM22	ENSG00000105509.10	HAS1	-0.481496	0.00279882	0.0256296	NA
ENST00000222115.5	low_high	BM36	ENSG00000105509.10	HAS1	-0.536607	0.0010768	0.0779934	NA
ENST00000222115.5	low_high	BM44	ENSG00000105509.10	HAS1	-0.571632	0.000228381	0.0375725	NA
ENST00000222139.10	low_high	BM22	ENSG00000187266.13	EPOR	0.474197	4.0812e-05	-0.0516832	NA
ENST00000222139.10	low_high	BM36	ENSG00000187266.13	EPOR	0.446193	0.000320336	0.0803084	NA
ENST00000222145.8	low_high	BM22	ENSG00000105538.9	RASIP1	0.475936	0.000273332	-0.139507	NA
ENST00000222212.6	low_high	BM10	ENSG00000105605.7	CACNG7	0.380568	0.00552676	0.0165352	NA
ENST00000222247.9	low_high	BM22	ENSG00000105640.12	RPL18A	0.49998	0.000918689	-0.00074	NA
ENST00000222250.4	low_high	BM36	ENSG00000105643.9	ARRDC2	0.459825	0.00407967	-0.0270321	NA
ENST00000222250.4	low_high	BM44	ENSG00000105643.9	ARRDC2	0.427039	0.000522808	-0.0138908	NA
ENST00000222256.8	low_high	BM22	ENSG00000105649.9	RAB3A	-0.433867	0.00691649	0.047686	NA
ENST00000222256.8	low_high	BM36	ENSG00000105649.9	RAB3A	-0.896171	1.11776e-06	0.000663407	NA
ENST00000222256.8	low_high	BM44	ENSG00000105649.9	RAB3A	-0.557838	0.000497732	-0.053462	0.0380573
ENST00000222284.9	low_high	BM44	ENSG00000105677.11	TMEM147	-0.194824	0.0174896	-0.0585025	0
ENST00000222304.4	mid_high	BM10	ENSG00000105697.8	HAMP	0.501259	0.094045	0.0930248	0
ENST00000222307.8	low_high	BM22	ENSG00000105700.10	KXD1	0.408973	0.00029669	-0.0613479	0.00842001
ENST00000222307.8	low_high	BM44	ENSG00000105700.10	KXD1	-0.0788851	0.306125	-0.0793257	0.000748012
ENST00000222329.8	low_high	BM10	ENSG00000105722.9	ERF	0.216159	0.0704034	-0.0586866	0
ENST00000222329.8	low_high	BM36	ENSG00000105722.9	ERF	0.425957	0.00440239	-0.0357583	NA
ENST00000222329.8	low_high	BM44	ENSG00000105722.9	ERF	0.111482	0.213574	-0.0772975	0.00544139
ENST00000222330.7	low_high	BM10	ENSG00000105723.11	GSK3A	0.0986835	0.274413	0.063487	0
ENST00000222330.7	low_high	BM22	ENSG00000105723.11	GSK3A	-0.0645268	0.500092	0.0978221	0
ENST00000222330.7	mid_high	BM22	ENSG00000105723.11	GSK3A	0.053128	0.754741	0.0959993	0
ENST00000222345.10	low_high	BM10	ENSG00000105738.10	SIPA1L3	0.466269	6.58779e-05	0.00559726	NA
ENST00000222381.7	low_high	BM22	ENSG00000005421.8	PON1	0.454097	0.0049729	-0.140866	NA
ENST00000222381.7	low_high	BM44	ENSG00000005421.8	PON1	0.409953	0.00941142	-0.0377934	NA
ENST00000222382.5	low_high	BM44	ENSG00000021461.16	CYP3A43	0.44064	0.000805579	-0.00434339	NA
ENST00000222399.10	low_high	BM36	ENSG00000091136.13	LAMB1	-0.447295	9.79501e-07	0.00754401	1
ENST00000222399.10	low_high	BM44	ENSG00000091136.13	LAMB1	-0.120303	0.0873721	-0.0667729	2.50181e-05
ENST00000222511.10	low_high	BM44	ENSG00000105793.15	GTPBP10	-0.307385	0.000456687	0.0681579	0
ENST00000222543.10	low_high	BM36	ENSG00000105825.12	TFPI2	1.06615	5.01276e-05	0.00735588	NA
ENST00000222547.7	low_high	BM10	ENSG00000105829.12	BET1	-0.208957	0.0021373	-0.0773622	0
ENST00000222547.7	low_high	BM44	ENSG00000105829.12	BET1	0.073763	0.184002	-0.0991498	0
ENST00000222567.5	low_high	BM10	ENSG00000105849.5	TWISTNB	-0.422822	2.61814e-05	0.0494025	NA
ENST00000222573.4	low_high	BM36	ENSG00000105855.9	ITGB8	0.623226	8.38639e-10	0.00951622	NA
ENST00000222573.4	mid_high	BM36	ENSG00000105855.9	ITGB8	0.439721	0.00526883	0.0198554	NA
ENST00000222644.9	low_high	BM36	ENSG00000105926.15	MPP6	0.467126	0.000215539	-0.0532287	0.030579
ENST00000222673.5	low_high	BM10	ENSG00000105953.14	OGDH	0.121323	0.0793132	0.0625822	0.00172749
ENST00000222673.5	low_high	BM22	ENSG00000105953.14	OGDH	-0.00351211	0.967982	0.0815217	0.00053479
ENST00000222673.5	low_high	BM36	ENSG00000105953.14	OGDH	-0.104931	0.262074	0.060143	0.000229976
ENST00000222693.4	low_high	BM36	ENSG00000105971.14	CAV2	0.31356	6.08357e-06	0.0726502	0
ENST00000222725.9	low_high	BM36	ENSG00000106003.12	LFNG	0.580636	0.00244725	-0.0203797	NA
ENST00000222726.3	low_high	BM44	ENSG00000106004.4	HOXA5	0.631967	0.00707549	0.0243902	NA
ENST00000222728.3	low_high	BM44	ENSG00000106006.6	HOXA6	0.597013	0.0097166	-0.00323913	NA
ENST00000222747.7	low_high	BM36	ENSG00000106025.8	TSPAN12	0.384474	0.00697826	-0.0260663	NA
ENST00000222803.9	low_high	BM10	ENSG00000106080.10	FKBP14	-0.130389	0.0353174	0.0620395	0
ENST00000222803.9	low_high	BM36	ENSG00000106080.10	FKBP14	-0.0356035	0.699858	0.108553	0
ENST00000222812.7	low_high	BM22	ENSG00000106089.11	STX1A	-0.42509	0.000189347	-0.0520639	0.0794458
ENST00000222812.7	low_high	BM36	ENSG00000106089.11	STX1A	-0.676153	2.58899e-06	-0.0822327	0.0222455
ENST00000222812.7	low_high	BM44	ENSG00000106089.11	STX1A	-0.484867	6.86759e-06	-0.11	0.00134694
ENST00000222823.8	low_high	BM44	ENSG00000106100.10	NOD1	0.421431	0.00116431	-0.0257439	NA
ENST00000223026.8	low_high	BM44	ENSG00000106302.9	HYAL4	0.406988	0.00369208	-0.0057974	NA
ENST00000223061.5	low_high	BM22	ENSG00000106333.12	PCOLCE	0.598587	0.000555295	0.0111294	NA
ENST00000223061.5	low_high	BM36	ENSG00000106333.12	PCOLCE	0.579982	0.000669968	0.0182166	NA
ENST00000223061.5	low_high	BM44	ENSG00000106333.12	PCOLCE	0.452784	0.00106028	-0.0405789	NA
ENST00000223076.2	low_high	BM10	ENSG00000184414.2	IRS3P	0.700483	0.00153584	0	NA
ENST00000223076.2	low_high	BM22	ENSG00000184414.2	IRS3P	0.663168	0.00119702	0	NA
ENST00000223076.2	low_high	BM36	ENSG00000184414.2	IRS3P	1.10763	2.56467e-07	0	NA
ENST00000223076.2	low_high	BM44	ENSG00000184414.2	IRS3P	0.931104	0.000639002	0	NA
ENST00000223095.4	low_high	BM10	ENSG00000106366.8	SERPINE1	0.728146	0.000375847	0	NA
ENST00000223095.4	low_high	BM22	ENSG00000106366.8	SERPINE1	0.996799	2.7845e-05	0	NA
ENST00000223095.4	low_high	BM36	ENSG00000106366.8	SERPINE1	1.41447	1.07604e-11	0	NA
ENST00000223095.4	low_high	BM44	ENSG00000106366.8	SERPINE1	0.694368	0.00249328	0	NA
ENST00000223095.4	low_mid	BM44	ENSG00000106366.8	SERPINE1	1.10001	0.00333717	0	NA
ENST00000223114.8	low_high	BM44	ENSG00000106384.11	MOGAT3	0.382972	0.00605089	0.000973913	NA
ENST00000223127.7	low_high	BM22	ENSG00000106397.11	PLOD3	0.52573	2.59483e-05	0.0217528	NA
ENST00000223127.7	low_high	BM36	ENSG00000106397.11	PLOD3	0.479688	5.11814e-05	0.0365074	0.0565641
ENST00000223127.7	low_high	BM44	ENSG00000106397.11	PLOD3	0.400718	0.000384182	-0.0108287	NA
ENST00000223136.4	low_high	BM10	ENSG00000214253.8	FIS1	-0.272584	0.005699	-0.0727468	6.3577e-06
ENST00000223136.4	low_high	BM22	ENSG00000214253.8	FIS1	-0.00666794	0.960524	-0.0561078	0.000994275
ENST00000223136.4	low_high	BM36	ENSG00000214253.8	FIS1	-0.329354	0.00477156	-0.109368	9.23339e-09
ENST00000223136.4	low_high	BM44	ENSG00000214253.8	FIS1	-0.278062	0.00576243	-0.0899712	3.96289e-06
ENST00000223215.9	low_high	BM36	ENSG00000106484.15	MEST	-0.385736	0.00105219	-0.0601567	0.000418152
ENST00000223271.7	low_high	BM22	ENSG00000106538.9	RARRES2	0.500703	0.000418666	-0.00948361	NA
ENST00000223273.6	low_high	BM22	ENSG00000241127.7	YAE1	-0.105227	0.204962	-0.0839386	0.00875262
ENST00000223273.6	low_high	BM44	ENSG00000241127.7	YAE1	-0.0717227	0.270501	-0.103662	0
ENST00000223293.9	low_high	BM36	ENSG00000106560.10	GIMAP2	0.272229	0.00143989	0.105181	0
ENST00000223293.9	low_high	BM44	ENSG00000106560.10	GIMAP2	0.387038	0.00071881	0.00218824	NA
ENST00000223324.2	low_high	BM10	ENSG00000106591.3	MRPL32	-0.455254	0.000194607	0.0364198	NA
ENST00000223324.2	low_high	BM22	ENSG00000106591.3	MRPL32	-0.310433	0.0162382	0.0507847	0
ENST00000223336.10	low_high	BM44	ENSG00000106603.18	COA1	-0.163076	0.0028874	-0.105103	2.86165e-08
ENST00000223357.7	low_high	BM10	ENSG00000106624.10	AEBP1	0.67867	0.0003721	0.0476505	NA
ENST00000223357.7	low_high	BM22	ENSG00000106624.10	AEBP1	0.970805	4.81098e-06	0.031136	NA
ENST00000223357.7	low_high	BM36	ENSG00000106624.10	AEBP1	1.21076	1.79911e-08	0.0832212	0
ENST00000223357.7	low_high	BM44	ENSG00000106624.10	AEBP1	0.646192	0.000275237	-0.0152827	NA
ENST00000223423.8	low_high	BM36	ENSG00000095303.15	PTGS1	0.528799	1.84893e-06	-0.0105187	NA
ENST00000223528.6	low_high	BM22	ENSG00000106692.14	FKTN	-0.392992	0.000129714	0.0138546	0.305265
ENST00000223642.2	low_high	BM36	ENSG00000106804.7	C5	0.101114	0.275711	0.077485	0.00294825
ENST00000223791.7	low_high	BM36	ENSG00000106948.16	AKNA	0.385438	0.00246324	0.00356243	NA
ENST00000223795.2	low_high	BM36	ENSG00000106952.7	TNFSF8	0.97709	2.02486e-08	0.0374371	NA
ENST00000223795.2	low_high	BM44	ENSG00000106952.7	TNFSF8	0.506672	0.00216332	-0.0528213	NA
ENST00000223951.10	low_high	BM10	ENSG00000107105.14	ELAVL2	-0.406263	0.00078972	-0.00103866	NA
ENST00000223951.10	low_high	BM22	ENSG00000107105.14	ELAVL2	-0.56729	0.000645065	-0.00376153	NA
ENST00000223951.10	low_high	BM36	ENSG00000107105.14	ELAVL2	-0.703338	7.24844e-06	-0.00432752	NA
ENST00000223951.10	low_high	BM44	ENSG00000107105.14	ELAVL2	-0.477615	0.000784824	0.00641075	NA
ENST00000224073.5	low_high	BM36	ENSG00000107223.12	EDF1	-0.503059	5.2568e-05	-0.0375615	NA
ENST00000224073.5	low_high	BM44	ENSG00000107223.12	EDF1	-0.406548	0.000159145	-0.0451704	NA
ENST00000224237.9	low_high	BM10	ENSG00000026025.15	VIM	0.479512	0.00300076	0.00561134	NA
ENST00000224237.9	low_high	BM22	ENSG00000026025.15	VIM	0.517972	0.00179951	0.00346736	NA
ENST00000224237.9	low_high	BM36	ENSG00000026025.15	VIM	0.930373	2.83908e-09	0.00875677	NA
ENST00000224337.9	low_high	BM36	ENSG00000095585.16	BLNK	0.420165	0.000670029	-0.0231328	NA
ENST00000224721.11	low_high	BM36	ENSG00000107736.20	CDH23	0.524012	0.00143886	-0.0147754	NA
ENST00000224721.11	low_high	BM44	ENSG00000107736.20	CDH23	0.445425	0.00265262	-0.0189346	NA
ENST00000224784.10	low_high	BM22	ENSG00000107796.13	ACTA2	0.632704	0.00374069	0.0782947	0.00494591
ENST00000224862.7	low_high	BM36	ENSG00000107872.12	FBXL15	-0.406273	0.00179755	-0.0541671	0.0755433
ENST00000225171.6	low_high	BM10	ENSG00000108176.14	DNAJC12	-0.392549	0.00177119	-0.0108874	NA
ENST00000225171.6	low_high	BM22	ENSG00000108176.14	DNAJC12	-0.396542	0.00687243	-0.00204667	NA
ENST00000225275.3	low_high	BM22	ENSG00000005381.7	MPO	-0.612104	0.00576247	0.0537479	NA
ENST00000225275.3	low_high	BM36	ENSG00000005381.7	MPO	-0.658709	0.000953686	0.0476654	NA
ENST00000225276.9	low_high	BM22	ENSG00000070731.10	ST6GALNAC2	0.688405	0.000674791	-0.00817	NA
ENST00000225276.9	low_high	BM44	ENSG00000070731.10	ST6GALNAC2	0.581455	0.00021501	0.010416	NA
ENST00000225308.12	low_high	BM22	ENSG00000013306.15	SLC25A39	0.382125	6.77034e-06	-0.0431968	NA
ENST00000225328.9	low_high	BM44	ENSG00000083454.21	P2RX5	-0.394956	0.00118322	-0.0151281	NA
ENST00000225387.7	low_high	BM22	ENSG00000108255.7	CRYBA1	0.513248	0.00457732	0.00040634	NA
ENST00000225387.7	low_high	BM44	ENSG00000108255.7	CRYBA1	0.660768	0.000975117	0.0126336	NA
ENST00000225394.7	low_high	BM36	ENSG00000108262.15	GIT1	0.151159	0.323904	0.0549664	0.0081849
ENST00000225430.9	low_high	BM44	ENSG00000108298.11	RPL19	-0.0388515	0.675707	-0.17868	0.0013355
ENST00000225430.9	mid_high	BM10	ENSG00000108298.11	RPL19	-0.0112132	0.930782	-0.0590711	0
ENST00000225525.3	low_high	BM22	ENSG00000213977.7	TAX1BP3	0.439001	5.64716e-05	-0.0260446	NA
ENST00000225525.3	low_high	BM36	ENSG00000213977.7	TAX1BP3	0.70828	1.7139e-07	-0.0423751	NA
ENST00000225573.5	low_high	BM10	ENSG00000108439.10	PNPO	-0.121386	0.0671596	-0.0530029	0.00895387
ENST00000225603.8	mid_high	BM36	ENSG00000108468.14	CBX1	0.242982	0.0367556	0.0564319	0
ENST00000225655.5	low_high	BM10	ENSG00000108518.7	PFN1	0.156564	0.167934	0.103338	0.00835084
ENST00000225655.5	low_high	BM44	ENSG00000108518.7	PFN1	-0.129075	0.143643	-0.0974236	0.00351298
ENST00000225655.5	mid_high	BM10	ENSG00000108518.7	PFN1	0.0660168	0.709876	0.146266	0.00512595
ENST00000225698.8	low_high	BM22	ENSG00000108561.8	C1QBP	-0.386095	0.00337493	-0.142413	0.000502882
ENST00000225760.5	low_high	BM22	ENSG00000224383.7	PRR29	0.571125	0.00167772	-0.00254972	NA
ENST00000225760.5	low_high	BM36	ENSG00000224383.7	PRR29	0.625026	0.00220242	-0.0126073	NA
ENST00000225777.7	low_high	BM22	ENSG00000108639.7	SYNGR2	0.657213	2.76268e-07	-0.0242749	NA
ENST00000225777.7	low_high	BM36	ENSG00000108639.7	SYNGR2	0.580844	0.000144842	-0.0217002	NA
ENST00000225823.6	low_high	BM36	ENSG00000108684.14	ASIC2	-0.419047	6.47893e-06	0.0482893	0
ENST00000225873.8	mid_high	BM36	ENSG00000108733.9	PEX12	0.409448	0.00207643	0.0538952	NA
ENST00000225916.9	low_high	BM10	ENSG00000108773.10	KAT2A	0.420698	0.00262316	-0.0269463	NA
ENST00000225927.6	low_high	BM22	ENSG00000108784.9	NAGLU	0.497506	5.37905e-06	-0.0361386	NA
ENST00000225927.6	low_high	BM36	ENSG00000108784.9	NAGLU	0.537442	6.94735e-05	-0.0199513	NA
ENST00000225927.6	low_high	BM44	ENSG00000108784.9	NAGLU	0.405055	4.9366e-05	-0.0458243	NA
ENST00000225941.5	low_high	BM10	ENSG00000108798.8	ABI3	0.50031	0.0014616	-0.0203938	NA
ENST00000225941.5	low_high	BM22	ENSG00000108798.8	ABI3	0.495221	0.00353116	0.0115221	NA
ENST00000225941.5	low_high	BM36	ENSG00000108798.8	ABI3	0.726448	1.34944e-05	-0.0459639	NA
ENST00000225969.8	low_high	BM36	ENSG00000108826.15	MRPL27	-0.428043	8.94264e-05	-0.0967562	0.0185522
ENST00000226004.7	low_high	BM44	ENSG00000108861.8	DUSP3	-0.208152	0.00201987	-0.0507616	0
ENST00000226067.9	low_high	BM10	ENSG00000108924.13	HLF	-0.0546923	0.585841	-0.0900766	6.41511e-06
ENST00000226091.2	low_high	BM36	ENSG00000108947.4	EFNB3	-0.455034	0.00091826	0	NA
ENST00000226091.2	low_high	BM44	ENSG00000108947.4	EFNB3	-0.483834	0.000327198	0	NA
ENST00000226094.9	low_high	BM44	ENSG00000108950.11	FAM20A	0.413144	0.00160587	0.013953	NA
ENST00000226230.7	low_high	BM22	ENSG00000109084.13	TMEM97	-0.0442829	0.652973	-0.0750092	0
ENST00000226253.8	low_high	BM36	ENSG00000109107.13	ALDOC	-0.436431	0.00087117	0.00185065	NA
ENST00000226317.9	low_high	BM44	ENSG00000124875.9	CXCL6	1.04209	0.00361235	0.014361	NA
ENST00000226328.8	low_high	BM10	ENSG00000018189.12	RUFY3	-0.205732	0.00192647	-0.0598663	6.30739e-07
ENST00000226328.8	low_high	BM22	ENSG00000018189.12	RUFY3	-0.255344	0.00140151	-0.0806778	4.42079e-07
ENST00000226328.8	low_high	BM36	ENSG00000018189.12	RUFY3	-0.112885	0.177025	-0.0692799	6.10689e-05
ENST00000226328.8	low_high	BM44	ENSG00000018189.12	RUFY3	-0.179372	0.00782555	-0.102006	9.73084e-12
ENST00000226328.8	low_mid	BM36	ENSG00000018189.12	RUFY3	-0.213482	0.0810916	-0.0857142	0.00024311
ENST00000226328.8	low_mid	BM44	ENSG00000018189.12	RUFY3	-0.179305	0.0656355	-0.088925	0.000107113
ENST00000226359.2	low_high	BM36	ENSG00000081051.7	AFP	-1.05803	0.00440626	0.00225378	NA
ENST00000226432.8	low_high	BM10	ENSG00000109182.11	CWH43	-1.74317	0.000175245	-0.0150604	NA
ENST00000226444.3	low_high	BM36	ENSG00000109193.11	SULT1E1	0.551829	0.00161505	-0.010793	NA
ENST00000226522.8	low_high	BM22	ENSG00000109270.12	LAMTOR3	-0.247497	0.0370678	0.0831001	0.00220768
ENST00000226522.8	mid_high	BM22	ENSG00000109270.12	LAMTOR3	-0.00983985	0.973262	0.0689224	0.00399521
ENST00000226574.8	low_high	BM36	ENSG00000109320.11	NFKB1	0.53635	4.98577e-09	0.00423434	0.712091
ENST00000227135.6	low_high	BM22	ENSG00000064199.6	SPA17	-0.40046	0.00342969	-0.132103	NA
ENST00000227135.6	low_high	BM44	ENSG00000064199.6	SPA17	-0.494113	0.00101401	-0.120535	NA
ENST00000227155.8	low_high	BM36	ENSG00000085117.11	CD82	0.388615	0.00897819	-0.0371348	NA
ENST00000227157.8	low_high	BM44	ENSG00000134333.13	LDHA	-0.551433	4.4694e-05	0.000328353	NA
ENST00000227163.8	low_high	BM10	ENSG00000066336.11	SPI1	0.573605	0.000705875	-0.0359654	NA
ENST00000227163.8	low_high	BM22	ENSG00000066336.11	SPI1	0.535715	0.00174234	-0.0352374	NA
ENST00000227163.8	low_high	BM36	ENSG00000066336.11	SPI1	0.656094	0.000161448	-0.0269214	NA
ENST00000227214.10	low_high	BM10	ENSG00000021300.13	PLEKHB1	0.494204	0.000176964	0.0398248	NA
ENST00000227214.10	low_high	BM22	ENSG00000021300.13	PLEKHB1	0.644051	4.78903e-06	0.0404342	NA
ENST00000227214.10	low_high	BM36	ENSG00000021300.13	PLEKHB1	0.613042	9.72271e-06	0.073158	0.000921344
ENST00000227214.10	mid_high	BM22	ENSG00000021300.13	PLEKHB1	0.536401	0.00644377	0.0394781	NA
ENST00000227214.10	mid_high	BM36	ENSG00000021300.13	PLEKHB1	0.318968	0.171427	0.091184	0.00498048
ENST00000227251.7	low_high	BM10	ENSG00000109846.7	CRYAB	0.872603	2.25918e-05	0.0172548	0.395863
ENST00000227251.7	low_high	BM22	ENSG00000109846.7	CRYAB	1.03958	1.28172e-05	0.0516892	NA
ENST00000227251.7	low_high	BM36	ENSG00000109846.7	CRYAB	1.01741	6.22417e-07	0.0389701	1
ENST00000227251.7	mid_high	BM36	ENSG00000109846.7	CRYAB	0.817647	0.009473	0.0174416	NA
ENST00000227322.7	low_high	BM10	ENSG00000109917.10	ZPR1	1.61811	0.000125489	-0.046202	0.0132369
ENST00000227322.7	low_high	BM36	ENSG00000109917.10	ZPR1	2.09407	6.45509e-07	-0.0572233	0.000397905
ENST00000227322.7	low_high	BM44	ENSG00000109917.10	ZPR1	1.23682	0.00308819	-0.0534471	0.0069824
ENST00000227322.7	mid_high	BM10	ENSG00000109917.10	ZPR1	2.4877	6.64194e-07	-0.0662748	0.00036354
ENST00000227471.6	low_high	BM36	ENSG00000110057.7	UNC93B1	0.38648	0.00297407	0.0166368	NA
ENST00000227471.6	low_high	BM44	ENSG00000110057.7	UNC93B1	0.404952	6.7588e-05	-0.00201843	NA
ENST00000227507.2	low_high	BM36	ENSG00000110092.3	CCND1	0.576277	0.000549194	0.0133071	NA
ENST00000227524.8	low_high	BM36	ENSG00000110107.8	PRPF19	-0.514351	1.96717e-05	0.0123492	NA
ENST00000227524.8	low_high	BM44	ENSG00000110107.8	PRPF19	-0.447259	0.000142948	-0.0560862	0.0114163
ENST00000227525.7	low_high	BM22	ENSG00000110108.9	TMEM109	0.402231	0.000105401	-0.0126992	NA
ENST00000227638.7	low_high	BM22	ENSG00000110218.8	PANX1	-0.503619	0.000758225	-0.0202476	NA
ENST00000227638.7	low_high	BM36	ENSG00000110218.8	PANX1	-0.388992	0.000649888	-0.000514085	NA
ENST00000227638.7	low_high	BM44	ENSG00000110218.8	PANX1	-0.381573	0.00174623	-0.012325	NA
ENST00000227752.7	low_high	BM10	ENSG00000110324.10	IL10RA	0.55259	0.000349865	-0.0904604	NA
ENST00000227752.7	low_high	BM22	ENSG00000110324.10	IL10RA	0.736794	3.12873e-05	-0.0473001	NA
ENST00000227752.7	low_high	BM36	ENSG00000110324.10	IL10RA	0.943683	9.49797e-10	-0.0319265	NA
ENST00000227752.7	low_high	BM44	ENSG00000110324.10	IL10RA	0.659568	5.94708e-05	-0.0133642	NA
ENST00000227752.7	low_mid	BM36	ENSG00000110324.10	IL10RA	0.808936	0.0058879	-0.0499234	NA
ENST00000227880.7	low_high	BM22	ENSG00000110446.10	SLC15A3	0.762579	3.37154e-06	-0.00075375	NA
ENST00000227880.7	low_high	BM36	ENSG00000110446.10	SLC15A3	0.831721	1.25768e-07	0.0260893	NA
ENST00000227880.7	low_high	BM44	ENSG00000110446.10	SLC15A3	0.674721	4.57976e-07	-0.00604241	NA
ENST00000228140.6	mid_high	BM36	ENSG00000110700.6	RPS13	0.419051	0.00541859	-0.0599423	1
ENST00000228251.8	low_high	BM22	ENSG00000060138.12	YBX3	0.753294	0.00141826	-0.00193653	NA
ENST00000228251.8	low_high	BM36	ENSG00000060138.12	YBX3	1.0771	2.77437e-08	0.0167268	NA
ENST00000228264.10	low_high	BM10	ENSG00000013573.16	DDX11	0.479388	0.0012426	0.00228787	NA
ENST00000228264.10	low_high	BM22	ENSG00000013573.16	DDX11	0.550885	0.000358492	0.00477583	NA
ENST00000228264.10	low_high	BM36	ENSG00000013573.16	DDX11	0.466588	0.000902866	-0.00328321	NA
ENST00000228264.10	low_high	BM44	ENSG00000013573.16	DDX11	0.64063	2.90695e-05	-0.0160168	NA
ENST00000228280.9	low_high	BM10	ENSG00000049130.15	KITLG	-0.396066	0.000308065	-0.0229749	NA
ENST00000228280.9	low_high	BM22	ENSG00000049130.15	KITLG	-0.467642	0.000698416	0.00405861	NA
ENST00000228307.11	low_high	BM10	ENSG00000089159.16	PXN	0.600657	0.000432093	0.00709082	NA
ENST00000228307.11	low_high	BM22	ENSG00000089159.16	PXN	0.549271	0.000716523	0.00431292	NA
ENST00000228307.11	low_high	BM36	ENSG00000089159.16	PXN	0.910225	3.57455e-08	-0.0101229	NA
ENST00000228307.11	low_high	BM44	ENSG00000089159.16	PXN	0.427507	0.00100163	-0.0326312	NA
ENST00000228318.7	low_high	BM44	ENSG00000075415.12	SLC25A3	-0.408221	0.000154168	-0.000632149	NA
ENST00000228345.9	low_high	BM44	ENSG00000002016.17	RAD52	0.431702	0.000182956	-0.00823919	NA
ENST00000228347.8	low_high	BM36	ENSG00000013503.9	POLR3B	-0.0336659	0.712851	-0.0560409	0
ENST00000228437.9	low_high	BM44	ENSG00000110851.11	PRDM4	-0.0388855	0.477955	-0.0673657	0
ENST00000228437.9	low_mid	BM44	ENSG00000110851.11	PRDM4	-0.10075	0.13427	-0.0582059	0
ENST00000228438.2	low_high	BM22	ENSG00000110852.4	CLEC2B	0.574473	0.000515161	0.0263092	NA
ENST00000228438.2	low_high	BM36	ENSG00000110852.4	CLEC2B	0.846358	2.63648e-08	-0.0535492	NA
ENST00000228438.2	low_high	BM44	ENSG00000110852.4	CLEC2B	0.51552	0.00132863	-0.0511738	NA
ENST00000228463.6	low_high	BM10	ENSG00000110876.9	SELPLG	0.475928	0.00167497	-0.00733239	NA
ENST00000228463.6	low_high	BM22	ENSG00000110876.9	SELPLG	0.683799	0.00035035	-0.018991	NA
ENST00000228463.6	low_high	BM36	ENSG00000110876.9	SELPLG	0.514984	0.00140641	0.00708418	NA
ENST00000228463.6	low_high	BM44	ENSG00000110876.9	SELPLG	0.411775	0.00581046	0.00370306	NA
ENST00000228468.8	low_high	BM10	ENSG00000110881.11	ASIC1	0.387662	0.000848104	-0.0352427	NA
ENST00000228510.7	low_high	BM36	ENSG00000110921.13	MVK	-0.0911271	0.433332	-0.0805302	0
ENST00000228567.7	low_high	BM36	ENSG00000110975.8	SYT10	-0.637179	7.97061e-05	-0.0345332	NA
ENST00000228682.6	low_high	BM10	ENSG00000111087.9	GLI1	0.607225	0.00689415	0.0288896	NA
ENST00000228682.6	low_high	BM22	ENSG00000111087.9	GLI1	0.742091	0.0015638	0.0453367	NA
ENST00000228682.6	low_high	BM36	ENSG00000111087.9	GLI1	0.779187	0.00180863	-0.0341848	NA
ENST00000228682.6	low_high	BM44	ENSG00000111087.9	GLI1	0.596063	0.0033268	-0.0443361	NA
ENST00000228741.7	low_high	BM36	ENSG00000111145.7	ELK3	0.261224	0.000502627	0.0669395	0
ENST00000228741.7	mid_high	BM36	ENSG00000111145.7	ELK3	0.0844194	0.560565	0.0886838	0
ENST00000228850.5	low_high	BM36	ENSG00000111254.7	AKAP3	0.487053	0.000716754	-0.0133947	NA
ENST00000228872.8	mid_high	BM36	ENSG00000111276.10	CDKN1B	0.418656	0.00189391	0.00222283	NA
ENST00000228918.8	low_high	BM10	ENSG00000111321.10	LTBR	0.379796	0.000820368	0.0251987	NA
ENST00000228918.8	low_high	BM22	ENSG00000111321.10	LTBR	0.469823	0.00103715	0.00661181	NA
ENST00000228918.8	low_high	BM36	ENSG00000111321.10	LTBR	0.570006	2.42619e-05	0.0673834	NA
ENST00000228928.11	low_high	BM22	ENSG00000111331.12	OAS3	0.437642	0.000683359	0.0254057	NA
ENST00000228928.11	low_high	BM36	ENSG00000111331.12	OAS3	0.41436	0.002758	0.0592599	NA
ENST00000228928.11	low_high	BM44	ENSG00000111331.12	OAS3	0.439579	0.00409527	0.0101143	NA
ENST00000228938.5	low_high	BM22	ENSG00000111341.9	MGP	0.863487	0.000446263	0.014195	NA
ENST00000228938.5	low_high	BM36	ENSG00000111341.9	MGP	0.804331	5.5531e-05	0.00419103	1
ENST00000228945.8	low_high	BM36	ENSG00000111348.8	ARHGDIB	0.611034	2.54565e-06	0.02089	NA
ENST00000229030.4	low_high	BM36	ENSG00000111432.4	FZD10	0.477445	0.000579647	-0.00866151	NA
ENST00000229030.4	low_high	BM44	ENSG00000111432.4	FZD10	0.381137	0.00924584	-0.0249233	NA
ENST00000229134.4	low_high	BM36	ENSG00000111536.4	IL26	-1.09041	0.00705934	0	NA
ENST00000229201.4	low_high	BM10	ENSG00000111602.11	TIMELESS	0.388598	0.000102186	-0.00355233	NA
ENST00000229201.4	low_high	BM22	ENSG00000111602.11	TIMELESS	0.526958	1.1136e-06	0.0131486	NA
ENST00000229214.8	low_high	BM22	ENSG00000111615.13	KRR1	-0.39288	0.000557704	0.0303913	NA
ENST00000229239.9	low_high	BM36	ENSG00000111640.14	GAPDH	-0.42395	0.000397197	-0.00551758	NA
ENST00000229239.9	low_high	BM44	ENSG00000111640.14	GAPDH	-0.384284	0.000415341	-0.00382869	NA
ENST00000229243.6	low_high	BM22	ENSG00000111644.7	ACRBP	0.72665	0.000654061	0.0138719	NA
ENST00000229243.6	low_high	BM36	ENSG00000111644.7	ACRBP	0.799487	0.000210379	0.0199005	NA
ENST00000229251.7	low_high	BM36	ENSG00000111652.9	COPS7A	-0.479471	1.92964e-06	-0.0347946	NA
ENST00000229251.7	low_high	BM44	ENSG00000111652.9	COPS7A	-0.38673	0.000354301	-0.015123	NA
ENST00000229264.7	low_high	BM22	ENSG00000111664.10	GNB3	0.552999	0.00550539	0.0190739	NA
ENST00000229266.7	low_high	BM36	ENSG00000111666.10	CHPT1	0.245419	0.000465141	0.0802786	0.000113769
ENST00000229268.12	low_high	BM36	ENSG00000111667.13	USP5	-0.42699	0.00032996	-0.173745	1.49919e-06
ENST00000229268.12	low_high	BM44	ENSG00000111667.13	USP5	-0.353337	0.000253042	-0.113917	0
ENST00000229270.8	low_high	BM10	ENSG00000111669.14	TPI1	-0.469963	0.00127466	0.000305191	NA
ENST00000229270.8	low_high	BM22	ENSG00000111669.14	TPI1	-0.432351	0.00735826	0.000580556	NA
ENST00000229270.8	low_high	BM36	ENSG00000111669.14	TPI1	-0.756281	6.54767e-07	-0.000188922	NA
ENST00000229270.8	low_high	BM44	ENSG00000111669.14	TPI1	-0.563986	0.000160543	7.74954e-05	NA
ENST00000229277.5	low_high	BM22	ENSG00000111674.8	ENO2	-0.516361	0.00153718	-0.0789074	0.000785248
ENST00000229277.5	low_high	BM36	ENSG00000111674.8	ENO2	-0.854299	2.02216e-07	-0.130271	8.00234e-07
ENST00000229277.5	low_high	BM44	ENSG00000111674.8	ENO2	-0.591204	0.000351818	-0.0701357	0.0228519
ENST00000229314.9	low_high	BM10	ENSG00000111711.9	GOLT1B	-0.427097	0.000239902	0.0121287	NA
ENST00000229314.9	low_high	BM22	ENSG00000111711.9	GOLT1B	-0.445741	0.000584201	0.0285267	NA
ENST00000229314.9	low_high	BM36	ENSG00000111711.9	GOLT1B	-0.360838	0.00216803	0.0669145	0.00095849
ENST00000229329.6	low_high	BM22	ENSG00000111726.12	CMAS	-0.560861	9.41191e-05	-0.0342325	NA
ENST00000229329.6	low_high	BM44	ENSG00000111726.12	CMAS	-0.492925	0.000246047	-0.111274	0.000113734
ENST00000229329.6	mid_high	BM44	ENSG00000111726.12	CMAS	-0.0633789	0.947519	-0.0907475	0.00605296
ENST00000229330.8	low_high	BM44	ENSG00000111727.11	HCFC2	0.00502062	0.954107	0.0555218	0
ENST00000229387.6	low_high	BM36	ENSG00000111783.12	RFX4	0.624936	2.85861e-10	0.0416148	NA
ENST00000229471.8	low_high	BM36	ENSG00000010810.17	FYN	0.440233	8.72344e-12	0.0117666	NA
ENST00000229563.5	low_high	BM10	ENSG00000111843.13	TMEM14C	-0.0536546	0.612306	-0.0921163	0.00550548
ENST00000229563.5	low_high	BM36	ENSG00000111843.13	TMEM14C	0.199039	0.0340818	-0.161566	0.00490316
ENST00000229583.9	low_high	BM36	ENSG00000111863.12	ADTRP	-0.471418	2.2932e-09	0.000454307	NA
ENST00000229583.9	mid_high	BM36	ENSG00000111863.12	ADTRP	-0.478208	0.000151867	-0.00563847	NA
ENST00000229771.10	low_high	BM22	ENSG00000112041.12	TULP1	0.633967	0.00295775	0.00656854	NA
ENST00000229810.9	low_high	BM44	ENSG00000112077.16	RHAG	0.564063	0.00121441	0.000723944	NA
ENST00000229812.7	low_high	BM36	ENSG00000112079.8	STK38	0.445335	1.34889e-08	0	NA
ENST00000229812.7	low_high	BM44	ENSG00000112079.8	STK38	0.389839	1.5876e-05	0	NA
ENST00000229903.4	low_high	BM22	ENSG00000112167.9	SAYSD1	-0.128843	0.044858	0.102559	0.00335586
ENST00000229913.9	low_high	BM22	ENSG00000164627.17	KIF6	0.43925	4.0812e-05	-0.00461153	NA
ENST00000229913.9	low_high	BM36	ENSG00000164627.17	KIF6	0.611815	1.55129e-09	-0.00353085	NA
ENST00000229913.9	low_high	BM44	ENSG00000164627.17	KIF6	0.437039	2.04848e-05	-0.0114911	NA
ENST00000229913.9	mid_high	BM36	ENSG00000164627.17	KIF6	0.438956	0.00514453	-0.0159883	NA
ENST00000229922.6	low_high	BM22	ENSG00000112186.11	CAP2	-0.439504	0.009099	0.00653861	1
ENST00000229922.6	low_high	BM36	ENSG00000112186.11	CAP2	-0.629702	0.000104684	0.000269583	NA
ENST00000229922.6	low_high	BM44	ENSG00000112186.11	CAP2	-0.718564	3.44371e-05	0.0253304	1
ENST00000230036.1	low_high	BM22	ENSG00000112293.14	GPLD1	0.0767242	0.213348	-0.0553122	0
ENST00000230048.4	low_high	BM22	ENSG00000112304.10	ACOT13	-0.228228	0.013335	0.0729574	0
ENST00000230048.4	low_high	BM44	ENSG00000112304.10	ACOT13	-0.255259	0.0049075	0.108271	0
ENST00000230053.10	low_high	BM36	ENSG00000112309.10	B3GAT2	0.444877	0.000601381	0.0132551	NA
ENST00000230056.7	low_high	BM36	ENSG00000112312.9	GMNN	0.383577	0.00307356	-0.0563454	0.350544
ENST00000230124.7	low_high	BM44	ENSG00000112367.10	FIG4	-0.16088	0.0733684	-0.123401	6.94519e-05
ENST00000230301.8	low_high	BM10	ENSG00000112539.14	C6orf118	0.833477	6.54173e-05	-0.00186663	NA
ENST00000230301.8	low_high	BM22	ENSG00000112539.14	C6orf118	0.92527	0.000125811	-0.00594672	NA
ENST00000230301.8	low_high	BM36	ENSG00000112539.14	C6orf118	1.09841	2.04151e-07	-0.00462505	NA
ENST00000230301.8	low_high	BM44	ENSG00000112539.14	C6orf118	0.977432	2.50523e-05	-0.0956939	NA
ENST00000230323.8	low_high	BM22	ENSG00000112561.17	TFEB	0.564356	1.27203e-05	0.000439028	NA
ENST00000230323.8	low_high	BM36	ENSG00000112561.17	TFEB	0.678753	2.40108e-06	0.000130363	NA
ENST00000230323.8	low_high	BM44	ENSG00000112561.17	TFEB	0.394618	0.000769314	-0.00828693	NA
ENST00000230381.6	low_high	BM36	ENSG00000112619.7	PRPH2	-0.538641	0.000498451	0	NA
ENST00000230565.3	low_high	BM22	ENSG00000112796.9	ENPP5	-0.431838	0.000598828	-0.00615042	NA
ENST00000230565.3	low_high	BM44	ENSG00000112796.9	ENPP5	-0.457165	0.000676281	-0.0732642	0
ENST00000230568.4	low_high	BM36	ENSG00000112799.8	LY86	0.585352	0.000579435	0.0365035	NA
ENST00000230582.7	low_high	BM36	ENSG00000112812.15	PRSS16	-0.46524	0.000385086	-0.00155404	NA
ENST00000230588.8	low_high	BM36	ENSG00000112818.9	MEP1A	0.671902	0.00718455	0.014881	NA
ENST00000230671.6	low_high	BM36	ENSG00000011083.8	SLC6A7	-0.727461	8.05247e-06	0.0207954	NA
ENST00000230671.6	low_high	BM44	ENSG00000011083.8	SLC6A7	-0.400027	0.000876519	-0.031791	NA
ENST00000230792.6	low_high	BM10	ENSG00000112874.9	NUDT12	-0.411002	0.000282701	0.0169188	NA
ENST00000230792.6	low_high	BM22	ENSG00000112874.9	NUDT12	-0.223853	0.0797247	0.0589239	0
ENST00000230792.6	mid_high	BM22	ENSG00000112874.9	NUDT12	-0.00558972	0.986771	0.0615032	0
ENST00000230895.10	low_high	BM36	ENSG00000112977.15	DAP	0.42429	8.42834e-05	-0.0250391	NA
ENST00000230990.6	low_high	BM36	ENSG00000113070.7	HBEGF	0.536276	2.36163e-05	-0.0403206	NA
ENST00000231009.2	low_high	BM36	ENSG00000113088.5	GZMK	1.45995	0.00123068	0.138987	NA
ENST00000231021.8	low_high	BM22	ENSG00000113100.9	CDH9	-0.603594	9.77851e-06	0.00182264	NA
ENST00000231021.8	low_high	BM36	ENSG00000113100.9	CDH9	-0.476002	0.000502627	-0.0107244	NA
ENST00000231061.8	low_high	BM10	ENSG00000113140.10	SPARC	0.473288	0.0011343	-0.101885	4.59046e-05
ENST00000231061.8	low_high	BM22	ENSG00000113140.10	SPARC	0.912763	1.78773e-06	-0.100465	0.000909971
ENST00000231061.8	low_high	BM36	ENSG00000113140.10	SPARC	1.05458	1.3288e-08	-0.044169	NA
ENST00000231188.9	low_high	BM44	ENSG00000113262.15	GRM6	0.399635	0.00793526	0.00622358	NA
ENST00000231229.8	low_high	BM22	ENSG00000113303.11	BTNL8	0.513779	0.000691221	0.00241569	NA
ENST00000231238.9	low_high	BM36	ENSG00000113312.10	TTC1	0.0186768	0.902108	-0.0886973	0.00141589
ENST00000231238.9	low_high	BM44	ENSG00000113312.10	TTC1	-0.405716	0.000342728	-0.0915183	NA
ENST00000231368.9	low_high	BM22	ENSG00000113441.15	LNPEP	-0.261353	0.00210251	0.0734262	0.00490073
ENST00000231368.9	low_high	BM36	ENSG00000113441.15	LNPEP	0.013893	0.903919	0.0776688	3.36499e-05
ENST00000231423.7	low_high	BM44	ENSG00000113494.16	PRLR	0.623801	0.00938458	-0.000719841	NA
ENST00000231423.7	low_mid	BM36	ENSG00000113494.16	PRLR	1.31686	0.000364463	-0.00140948	NA
ENST00000231423.7	mid_high	BM36	ENSG00000113494.16	PRLR	-0.887872	0.00814623	-0.000365517	NA
ENST00000231498.7	low_high	BM10	ENSG00000113569.15	NUP155	-0.224338	0.000789275	0.0743961	0.00480091
ENST00000231504.5	low_high	BM22	ENSG00000113575.9	PPP2CA	-0.444612	0.000768917	-0.0156299	NA
ENST00000231504.5	low_high	BM44	ENSG00000113575.9	PPP2CA	-0.472307	0.000554504	-0.0007876	0.468548
ENST00000231512.4	mid_high	BM44	ENSG00000113583.7	C5orf15	-0.0450703	0.946383	0.0554993	0
ENST00000231524.13	low_high	BM22	ENSG00000113595.14	TRIM23	-0.443524	0.000670408	0.0643033	0.0763597
ENST00000231524.13	low_high	BM44	ENSG00000113595.14	TRIM23	-0.385145	0.0017121	0.0744626	0.000390641
ENST00000231526.8	low_high	BM10	ENSG00000113597.17	TRAPPC13	-0.451287	0.000334346	-0.00634514	NA
ENST00000231526.8	low_high	BM22	ENSG00000113597.17	TRAPPC13	-0.477018	0.000557479	0.0107079	NA
ENST00000231572.7	low_high	BM22	ENSG00000113643.8	RARS	-0.000231226	0.998452	-0.0777699	0.00310078
ENST00000231706.5	low_high	BM22	ENSG00000013293.5	SLC7A14	-0.26596	0.00101356	-0.0950257	0
ENST00000231706.5	low_high	BM44	ENSG00000013293.5	SLC7A14	-0.178917	0.0275048	-0.115795	0
ENST00000231721.6	low_high	BM36	ENSG00000010319.6	SEMA3G	0.954708	3.60671e-05	0.0267991	NA
ENST00000231749.7	low_high	BM22	ENSG00000004838.13	ZMYND10	0.70728	0.000158184	0.0242746	NA
ENST00000231749.7	low_high	BM36	ENSG00000004838.13	ZMYND10	1.03346	1.12692e-06	-0.131752	NA
ENST00000231749.7	low_high	BM44	ENSG00000004838.13	ZMYND10	0.457107	0.00435783	0.0114146	NA
ENST00000231751.8	low_high	BM22	ENSG00000012223.12	LTF	1.38372	0.000299409	0.00755903	NA
ENST00000231751.8	low_high	BM36	ENSG00000012223.12	LTF	1.82266	7.86917e-07	0.129166	NA
ENST00000231751.8	low_high	BM44	ENSG00000012223.12	LTF	1.49947	6.01206e-05	0.0894417	NA
ENST00000231751.8	low_mid	BM44	ENSG00000012223.12	LTF	1.65596	0.0060484	0.05041	NA
ENST00000232014.8	low_high	BM10	ENSG00000113916.17	BCL6	0.534179	0.000244671	0.0312252	NA
ENST00000232014.8	low_high	BM22	ENSG00000113916.17	BCL6	0.651507	8.93825e-05	0.0298304	NA
ENST00000232014.8	low_high	BM36	ENSG00000113916.17	BCL6	0.841227	2.89089e-10	0.00966446	1
ENST00000232014.8	low_high	BM44	ENSG00000113916.17	BCL6	0.389132	0.00106515	-0.00226329	1
ENST00000232125.9	low_high	BM22	ENSG00000114023.15	FAM162A	-0.465006	0.000142021	-0.0277513	NA
ENST00000232125.9	low_high	BM44	ENSG00000114023.15	FAM162A	-0.490355	8.05912e-05	-0.0232011	NA
ENST00000232219.6	low_high	BM10	ENSG00000114115.9	RBP1	-0.0544172	0.677789	-0.0731409	0.000138186
ENST00000232424.3	low_high	BM22	ENSG00000114315.3	HES1	0.452546	0.00202549	0.0247851	NA
ENST00000232424.3	low_high	BM36	ENSG00000114315.3	HES1	0.74034	2.19249e-06	0.0609496	0
ENST00000232424.3	mid_high	BM36	ENSG00000114315.3	HES1	0.0820896	0.818172	0.0820027	0
ENST00000232461.7	low_high	BM36	ENSG00000114349.9	GNAT1	1.28922	0.00055449	-0.0206934	NA
ENST00000232501.7	low_high	BM36	ENSG00000114388.12	NPRL2	-0.400774	3.68957e-05	-0.0399375	NA
ENST00000232508.9	low_high	BM10	ENSG00000114395.10	CYB561D2	-0.106813	0.133338	-0.101456	0
ENST00000232519.9	low_high	BM10	ENSG00000114405.10	C3orf14	-0.449028	0.00118071	0.00403185	1
ENST00000232519.9	low_high	BM22	ENSG00000114405.10	C3orf14	-0.558067	0.0010646	-0.00111833	1
ENST00000232519.9	low_high	BM36	ENSG00000114405.10	C3orf14	-0.481332	0.000568997	0.0343233	NA
ENST00000232519.9	low_high	BM44	ENSG00000114405.10	C3orf14	-0.445002	0.00139249	-0.000415952	NA
ENST00000232519.9	low_mid	BM22	ENSG00000114405.10	C3orf14	-0.389082	0.259291	0.101658	0.00290022
ENST00000232519.9	mid_high	BM22	ENSG00000114405.10	C3orf14	-0.168986	0.599712	-0.102777	0.000191098
ENST00000232603.9	low_high	BM22	ENSG00000114487.9	MORC1	0.785243	0.00871153	0.0691765	NA
ENST00000232603.9	low_high	BM36	ENSG00000114487.9	MORC1	0.918217	0.000240629	-0.109592	NA
ENST00000232744.12	low_high	BM22	ENSG00000114626.17	ABTB1	0.0218945	0.819862	-0.0668986	0.00859007
ENST00000232744.12	low_high	BM36	ENSG00000114626.17	ABTB1	-0.204228	0.109677	-0.0785253	0.000628857
ENST00000232974.10	low_high	BM22	ENSG00000114853.13	ZBTB47	0.382798	0.000952255	0.0371496	NA
ENST00000233025.11	low_high	BM44	ENSG00000114902.13	SPCS1	-0.445556	0.000249535	-0.00898941	NA
ENST00000233055.8	low_high	BM44	ENSG00000085449.14	WDFY1	0.0888017	0.0174724	-0.0731977	0.00133804
ENST00000233057.8	low_high	BM22	ENSG00000055332.17	EIF2AK2	-0.18931	0.00211921	0.0543731	0
ENST00000233078.8	low_high	BM36	ENSG00000071626.16	DAZAP1	0.385601	0.000529725	-0.037636	NA
ENST00000233084.7	low_high	BM22	ENSG00000079785.14	DDX1	-0.432626	0.00029701	0.0170449	0.882729
ENST00000233084.7	low_high	BM44	ENSG00000079785.14	DDX1	-0.361162	0.000634723	-0.0627541	0.000462108
ENST00000233099.5	low_high	BM22	ENSG00000008869.11	HEATR5B	-0.117171	0.0693434	-0.0681004	0.00892949
ENST00000233099.5	low_high	BM44	ENSG00000008869.11	HEATR5B	-0.0536229	0.189191	-0.0967659	0.00134232
ENST00000233114.12	low_high	BM10	ENSG00000014641.17	MDH1	-0.41824	0.00248283	-0.0581031	2.67157e-07
ENST00000233114.12	low_high	BM22	ENSG00000014641.17	MDH1	-0.672256	0.000215365	-0.0208211	NA
ENST00000233114.12	low_high	BM36	ENSG00000014641.17	MDH1	-0.662916	3.47552e-05	-0.022352	NA
ENST00000233114.12	low_high	BM44	ENSG00000014641.17	MDH1	-0.562224	0.000677899	-0.0845961	1.75093e-06
ENST00000233114.12	low_mid	BM44	ENSG00000014641.17	MDH1	-0.395553	0.0839099	-0.0686603	0.00316363
ENST00000233121.6	low_high	BM36	ENSG00000084764.11	MAPRE3	-0.353666	0.000578699	-0.118851	0.000424717
ENST00000233143.5	low_high	BM22	ENSG00000034510.5	TMSB10	-0.404304	0.00459934	0	NA
ENST00000233143.5	low_high	BM36	ENSG00000034510.5	TMSB10	-0.492697	0.00061298	0	NA
ENST00000233146.6	low_high	BM44	ENSG00000095002.14	MSH2	-0.206259	0.00282711	-0.0787251	0.000985152
ENST00000233190.10	low_high	BM22	ENSG00000023228.13	NDUFS1	-0.41705	0.000141134	0.0663	0.343331
ENST00000233202.10	low_high	BM44	ENSG00000018280.16	SLC11A1	0.534355	0.00247787	0.000715309	NA
ENST00000233242.5	low_high	BM36	ENSG00000084674.14	APOB	0.396023	0.0031166	-0.000279334	NA
ENST00000233330.6	low_high	BM22	ENSG00000114993.16	RTKN	0.387527	0.00110265	0.00700861	NA
ENST00000233330.6	low_high	BM36	ENSG00000114993.16	RTKN	0.467822	0.00103461	0.021626	1
ENST00000233468.4	low_high	BM10	ENSG00000115128.6	SF3B6	-0.474694	0.000175996	-0.00496532	NA
ENST00000233505.12	low_high	BM22	ENSG00000115163.14	CENPA	0.72824	0.00917955	0.01595	NA
ENST00000233535.8	low_high	BM36	ENSG00000115194.10	SLC30A3	-0.599628	0.000132092	-0.0870505	0.00382813
ENST00000233535.8	low_high	BM44	ENSG00000115194.10	SLC30A3	-0.564242	2.75938e-05	-0.115131	0.000931577
ENST00000233623.9	low_high	BM10	ENSG00000115282.19	TTC31	0.397172	0.000161275	-0.0370545	NA
ENST00000233623.9	low_high	BM22	ENSG00000115282.19	TTC31	0.515769	1.16168e-05	0.0167865	NA
ENST00000233623.9	low_high	BM44	ENSG00000115282.19	TTC31	0.434044	2.75224e-05	0.015763	NA
ENST00000233627.13	low_high	BM44	ENSG00000115286.19	NDUFS7	-0.153409	0.0853182	-0.0502517	0.00103014
ENST00000233668.9	low_high	BM10	ENSG00000115325.13	DOK1	0.433013	0.00133334	-0.0323782	NA
ENST00000233668.9	low_high	BM22	ENSG00000115325.13	DOK1	0.714197	4.81098e-06	-0.0398903	NA
ENST00000233668.9	low_high	BM36	ENSG00000115325.13	DOK1	0.686406	1.65814e-05	0.0091893	NA
ENST00000233668.9	low_high	BM44	ENSG00000115325.13	DOK1	0.452009	9.54864e-05	0.00914036	NA
ENST00000233712.5	low_high	BM36	ENSG00000115363.13	EVA1A	1.02937	0.000981301	0.00659042	NA
ENST00000233741.8	low_high	BM22	ENSG00000115392.11	FANCL	0.126239	0.127321	-0.0512615	3.80725e-06
ENST00000233741.8	low_high	BM44	ENSG00000115392.11	FANCL	0.251675	0.00288866	-0.0660854	1.85607e-06
ENST00000233741.8	mid_high	BM36	ENSG00000115392.11	FANCL	0.402784	0.00391777	-0.0324246	0.135456
ENST00000233809.8	low_high	BM44	ENSG00000115457.9	IGFBP2	-0.1718	0.170917	-0.0670193	0
ENST00000233813.4	low_high	BM10	ENSG00000115461.4	IGFBP5	0.507315	0.00106064	0.00392824	NA
ENST00000233813.4	low_high	BM22	ENSG00000115461.4	IGFBP5	0.524529	1.49923e-05	-0.00707472	NA
ENST00000233813.4	low_high	BM36	ENSG00000115461.4	IGFBP5	0.752304	1.38494e-07	0.00784326	NA
ENST00000233826.3	low_high	BM44	ENSG00000115474.6	KCNJ13	0.417648	0.00048405	0.0351875	NA
ENST00000233838.8	low_high	BM36	ENSG00000115486.11	GGCX	-0.0517823	0.355834	0.110797	0.00516781
ENST00000233892.8	low_high	BM10	ENSG00000115540.14	MOB4	-0.213824	0.0175636	0.0737774	4.46321e-05
ENST00000233892.8	low_high	BM36	ENSG00000115540.14	MOB4	-0.19754	0.112039	0.115599	2.06065e-08
ENST00000233892.8	low_high	BM44	ENSG00000115540.14	MOB4	-0.291618	0.00426653	0.106374	1.78123e-09
ENST00000233893.9	low_high	BM22	ENSG00000115541.10	HSPE1	0.417464	0.00983491	-0.0733332	0.0253639
ENST00000233893.9	low_high	BM36	ENSG00000115541.10	HSPE1	0.561246	0.000159218	-0.0726089	0.00190084
ENST00000233893.9	mid_high	BM36	ENSG00000115541.10	HSPE1	0.603517	0.00767475	-0.0299665	NA
ENST00000233948.3	low_high	BM36	ENSG00000115596.3	WNT6	1.12185	0.00031971	0.040158	NA
ENST00000233948.3	low_high	BM44	ENSG00000115596.3	WNT6	0.812743	0.000870247	0.0117312	NA
ENST00000233957.5	low_high	BM36	ENSG00000115604.10	IL18R1	0.997056	1.12145e-05	0.00657335	NA
ENST00000233957.5	low_high	BM44	ENSG00000115604.10	IL18R1	0.68019	0.00796538	0.0288246	NA
ENST00000234038.10	low_high	BM44	ENSG00000115685.14	PPP1R7	-0.388406	0.000148766	0.0160005	NA
ENST00000234071.7	low_high	BM44	ENSG00000115718.17	PROC	0.432112	0.00849757	0.00810377	NA
ENST00000234115.10	low_high	BM22	ENSG00000115762.16	PLEKHB2	-0.388135	0.000496394	0.0464682	NA
ENST00000234115.10	low_high	BM36	ENSG00000115762.16	PLEKHB2	-0.443058	9.77351e-07	0.125579	2.5927e-10
ENST00000234115.10	low_high	BM44	ENSG00000115762.16	PLEKHB2	-0.433732	0.000187827	0.0182775	NA
ENST00000234115.10	mid_high	BM36	ENSG00000115762.16	PLEKHB2	-0.0943974	0.601743	0.103537	0.00147677
ENST00000234170.9	low_high	BM44	ENSG00000115816.14	CEBPZ	-0.016	0.822213	-0.0500767	0
ENST00000234179.6	low_high	BM36	ENSG00000115825.9	PRKD3	0.476429	3.41571e-08	0.030554	0.164858
ENST00000234301.2	low_high	BM22	ENSG00000115944.14	COX7A2L	-0.386125	0.00131769	-0.0278326	NA
ENST00000234301.2	low_high	BM44	ENSG00000115944.14	COX7A2L	-0.315423	0.00259623	-0.0623593	0.00681315
ENST00000234310.7	low_high	BM22	ENSG00000221823.10	PPP3R1	-0.462783	0.0010608	-0.00813417	NA
ENST00000234313.7	low_high	BM36	ENSG00000115956.9	PLEK	0.735433	2.75527e-06	0.0235853	NA
ENST00000234313.7	low_mid	BM44	ENSG00000115956.9	PLEK	0.808946	0.0060484	-0.0158117	NA
ENST00000234347.9	low_high	BM44	ENSG00000196415.9	PRTN3	-1.00897	5.07526e-05	0.234805	NA
ENST00000234454.5	low_high	BM36	ENSG00000116096.5	SPR	0.44167	0.00283525	0.00337603	NA
ENST00000234610.5	low_high	BM22	ENSG00000215914.4	MMP23A	-1.85057	0.00815197	0	NA
ENST00000234626.10	low_high	BM10	ENSG00000097046.12	CDC7	-0.411407	0.000147181	-0.0772305	NA
ENST00000234626.10	low_high	BM22	ENSG00000097046.12	CDC7	-0.521386	0.00016378	-0.00133792	NA
ENST00000234626.10	low_high	BM36	ENSG00000097046.12	CDC7	-0.440036	0.000305844	-0.0192482	NA
ENST00000234668.6	low_high	BM10	ENSG00000097096.8	SYDE2	-0.298635	0.000880915	-0.0582925	0
ENST00000234668.6	low_high	BM36	ENSG00000097096.8	SYDE2	-0.183887	0.0230117	-0.0692458	0
ENST00000234677.6	low_high	BM36	ENSG00000031698.12	SARS	-0.474862	1.69561e-07	-0.0147473	NA
ENST00000234677.6	low_high	BM44	ENSG00000031698.12	SARS	-0.45212	0.000175709	0.010319	NA
ENST00000234739.7	mid_high	BM22	ENSG00000116128.10	BCL9	-0.00512792	0.982054	0.0656688	0
ENST00000234739.7	mid_high	BM44	ENSG00000116128.10	BCL9	-0.114279	0.71486	0.0700205	0
ENST00000234875.8	mid_high	BM36	ENSG00000116251.10	RPL22	0.482396	0.00203407	-0.0105922	0.77066
ENST00000235090.9	low_high	BM36	ENSG00000116455.13	WDR77	-0.197162	0.000172643	0.0844172	0.00953124
ENST00000235150.4	low_high	BM36	ENSG00000116514.16	RNF19B	-0.169126	0.0180041	-0.131184	0.000191123
ENST00000235180.4	low_high	BM10	ENSG00000116544.11	DLGAP3	0.141481	0.315358	0.0675882	0.000278336
ENST00000235180.4	low_high	BM36	ENSG00000116544.11	DLGAP3	-0.173898	0.370743	0.107827	0.000463276
ENST00000235372.11	low_high	BM36	ENSG00000116731.22	PRDM2	-0.0946689	0.0935463	-0.071401	1.19349e-06
ENST00000235372.11	low_high	BM44	ENSG00000116731.22	PRDM2	-0.166001	0.000643127	-0.0699108	0.00118517
ENST00000235628.1	low_high	BM36	ENSG00000116981.3	NT5C1A	-0.422141	0.00245317	0	NA
ENST00000235878.5	low_high	BM22	ENSG00000117226.11	GBP3	0.383697	0.00691653	0.00832722	NA
ENST00000235878.5	low_high	BM36	ENSG00000117226.11	GBP3	0.723258	2.6823e-08	-0.00581292	NA
ENST00000235878.5	low_high	BM44	ENSG00000117226.11	GBP3	0.436639	0.00196555	0.0145733	NA
ENST00000235932.8	low_high	BM22	ENSG00000117280.12	RAB29	0.415707	2.17587e-05	0.00477083	NA
ENST00000235932.8	low_high	BM36	ENSG00000117280.12	RAB29	0.603194	2.23509e-12	-0.00389661	NA
ENST00000235933.10	low_high	BM44	ENSG00000117281.15	CD160	0.444189	0.00370319	0.00546133	NA
ENST00000236051.2	low_high	BM10	ENSG00000117395.12	EBNA1BP2	-0.219581	0.00784608	-0.0677312	0.00390983
ENST00000236051.2	low_high	BM44	ENSG00000117395.12	EBNA1BP2	-0.326392	0.000708412	-0.0870755	0.00693615
ENST00000236067.8	low_high	BM36	ENSG00000117410.13	ATP6V0B	-0.505931	0.000462141	0.0321726	0.315633
ENST00000236273.8	mid_high	BM36	ENSG00000117614.9	SYF2	0.410227	0.00417906	-0.0362816	NA
ENST00000236671.6	low_high	BM44	ENSG00000117984.13	CTSD	0.00606086	0.933475	-0.129458	0.000393011
ENST00000236877.10	low_high	BM22	ENSG00000118160.13	SLC8A2	-0.426018	0.000301588	0.0314707	0.872555
ENST00000236877.10	low_high	BM36	ENSG00000118160.13	SLC8A2	-0.514964	0.000626787	0.0221413	1
ENST00000236877.10	low_high	BM44	ENSG00000118160.13	SLC8A2	-0.401278	0.000278111	-0.00128001	NA
ENST00000236918.11	low_high	BM44	ENSG00000118194.18	TNNT2	-0.215179	0.0534133	-0.0760311	0
ENST00000236937.13	low_high	BM22	ENSG00000072694.20	FCGR2B	0.578267	0.000686829	0.0820586	NA
ENST00000236937.13	low_high	BM36	ENSG00000072694.20	FCGR2B	0.634354	5.02023e-05	0.0426297	NA
ENST00000236937.13	low_high	BM44	ENSG00000072694.20	FCGR2B	0.655901	3.54803e-05	-0.00375089	NA
ENST00000236938.10	low_high	BM44	ENSG00000132185.16	FCRLA	0.451858	0.00149717	0.00529932	NA
ENST00000236957.9	low_high	BM22	ENSG00000114942.13	EEF1B2	0.034201	0.79354	-0.069729	1.27201e-05
ENST00000236980.10	low_high	BM22	ENSG00000118246.13	FASTKD2	-0.473442	7.97456e-05	0.00697819	NA
ENST00000237014.7	low_high	BM36	ENSG00000118271.10	TTR	0.617248	0.00428551	0.00573795	NA
ENST00000237019.11	low_high	BM22	ENSG00000118276.11	B4GALT6	-0.442589	0.00500763	-0.0635481	2.99697e-06
ENST00000237019.11	low_high	BM36	ENSG00000118276.11	B4GALT6	-0.446133	0.00260708	0.0482567	NA
ENST00000237019.11	low_high	BM44	ENSG00000118276.11	B4GALT6	-0.492004	0.00106028	-0.0653533	3.8765e-06
ENST00000237019.11	mid_high	BM22	ENSG00000118276.11	B4GALT6	-0.136811	0.656828	-0.067426	2.90203e-05
ENST00000237019.11	mid_high	BM44	ENSG00000118276.11	B4GALT6	-0.0421106	0.972225	-0.0552897	0.000814864
ENST00000237163.9	low_high	BM10	ENSG00000083097.14	DOP1A	-0.289893	0.000720542	-0.0890161	6.61428e-12
ENST00000237163.9	low_high	BM22	ENSG00000083097.14	DOP1A	-0.384973	0.000129749	-0.0615907	3.2626e-05
ENST00000237163.9	low_high	BM36	ENSG00000083097.14	DOP1A	-0.257629	0.00917295	-0.103992	1.57167e-29
ENST00000237163.9	low_high	BM44	ENSG00000083097.14	DOP1A	-0.0653452	0.215417	-0.0790873	1.08492e-08
ENST00000237163.9	low_mid	BM36	ENSG00000083097.14	DOP1A	-0.210443	0.178899	-0.0745465	4.08341e-07
ENST00000237163.9	mid_high	BM10	ENSG00000083097.14	DOP1A	-0.226806	0.0819904	-0.0556882	3.65868e-06
ENST00000237264.8	low_high	BM22	ENSG00000028839.9	TBPL1	-0.389017	0.00185382	-0.000810694	NA
ENST00000237283.8	low_high	BM36	ENSG00000189007.15	ADAT2	-0.437499	1.90749e-06	-0.0479987	NA
ENST00000237289.8	low_high	BM36	ENSG00000118503.14	TNFAIP3	0.92621	2.76287e-06	0.060873	NA
ENST00000237305.11	low_high	BM36	ENSG00000118515.11	SGK1	0.555104	1.04631e-05	0.0579006	2.63629e-05
ENST00000237380.11	low_high	BM44	ENSG00000118579.12	MED28	-0.0495424	0.3518	0.0900576	0.00611463
ENST00000237449.10	low_high	BM36	ENSG00000115423.18	DNAH6	-0.143874	0.266332	0.08952	0.00888043
ENST00000237500.9	low_high	BM36	ENSG00000118680.13	MYL12B	-0.136243	0.244358	-0.15836	1.82032e-06
ENST00000237530.10	low_high	BM22	ENSG00000118705.16	RPN2	-0.0214479	0.818204	0.071469	0.00690628
ENST00000237530.10	low_high	BM36	ENSG00000118705.16	RPN2	-0.133309	0.026371	0.0954634	4.83538e-05
ENST00000237612.7	low_high	BM36	ENSG00000118777.11	ABCG2	0.726183	3.10746e-05	0.0123496	NA
ENST00000237612.7	mid_high	BM36	ENSG00000118777.11	ABCG2	0.702139	0.00846505	0.00987897	NA
ENST00000237623.11	low_high	BM22	ENSG00000118785.13	SPP1	0.59705	0.00830667	0.0411592	NA
ENST00000237623.11	low_high	BM36	ENSG00000118785.13	SPP1	0.798861	9.74181e-05	0.0128468	NA
ENST00000237653.11	low_high	BM22	ENSG00000172955.17	ADH6	0.731244	0.00143854	-0.0195715	NA
ENST00000237654.8	low_high	BM10	ENSG00000118816.9	CCNI	0.111948	0.0231972	-0.0569992	0.00126042
ENST00000237837.1	low_high	BM10	ENSG00000118972.2	FGF23	0.920998	0.000626106	0.00152616	NA
ENST00000237837.1	low_high	BM22	ENSG00000118972.2	FGF23	0.77544	0.00547025	-0.00192014	NA
ENST00000237837.1	low_high	BM36	ENSG00000118972.2	FGF23	1.71867	2.95794e-08	0.000118364	NA
ENST00000237837.1	low_high	BM44	ENSG00000118972.2	FGF23	1.35329	0.000528229	-0.000419167	NA
ENST00000237837.1	mid_high	BM10	ENSG00000118972.2	FGF23	1.33306	0.000201558	0.0109776	NA
ENST00000237837.1	mid_high	BM36	ENSG00000118972.2	FGF23	1.37894	0.00417906	0.00167606	NA
ENST00000237853.8	low_high	BM10	ENSG00000118985.15	ELL2	-0.00355095	0.978778	-0.0615731	0.000527215
ENST00000237853.8	low_high	BM44	ENSG00000118985.15	ELL2	-0.0188579	0.870075	-0.0638924	0.000940823
ENST00000237858.10	low_high	BM10	ENSG00000173221.13	GLRX	-0.094657	0.432242	-0.0995216	8.89366e-07
ENST00000237858.10	low_high	BM22	ENSG00000173221.13	GLRX	-0.0810751	0.478895	-0.159739	6.52742e-09
ENST00000237858.10	low_high	BM36	ENSG00000173221.13	GLRX	-0.303578	0.000254204	-0.0938942	1.9152e-06
ENST00000237858.10	low_high	BM44	ENSG00000173221.13	GLRX	-0.290768	0.0293607	-0.12681	3.40371e-06
ENST00000237889.8	low_high	BM10	ENSG00000119013.8	NDUFB3	-0.404259	0.000845001	-0.0262931	0.00429672
ENST00000237889.8	low_high	BM44	ENSG00000119013.8	NDUFB3	-0.517659	0.000508067	-0.00872593	NA
ENST00000238018.8	low_high	BM10	ENSG00000119125.16	GDA	-0.398735	0.00105552	-0.0178403	0.0223812
ENST00000238018.8	low_high	BM22	ENSG00000119125.16	GDA	-0.653514	9.52719e-05	-0.0280192	0.0626533
ENST00000238018.8	low_high	BM36	ENSG00000119125.16	GDA	-0.569949	0.000309253	0.0021464	0.36368
ENST00000238018.8	low_high	BM44	ENSG00000119125.16	GDA	-0.550914	0.000360834	-0.0364214	NA
ENST00000238081.7	low_high	BM10	ENSG00000134308.13	YWHAQ	-0.20185	0.0309918	-0.0651614	0.00171304
ENST00000238081.7	low_high	BM36	ENSG00000134308.13	YWHAQ	0.119161	0.296626	-0.0803713	0.000257482
ENST00000238081.7	low_high	BM44	ENSG00000134308.13	YWHAQ	-0.201838	0.0495732	-0.1122	1.21879e-06
ENST00000238483.5	low_high	BM36	ENSG00000115266.11	APC2	0.0258049	0.898855	-0.0637586	4.98511e-08
ENST00000238561.9	low_high	BM36	ENSG00000063761.15	ADCK1	-0.243744	0.0130705	-0.0643938	0
ENST00000238561.9	low_high	BM44	ENSG00000063761.15	ADCK1	0.00904484	0.912084	-0.128536	0
ENST00000238607.10	low_high	BM22	ENSG00000119630.13	PGF	0.677324	0.000121673	0.00457611	NA
ENST00000238607.10	low_high	BM36	ENSG00000119630.13	PGF	0.591758	0.000670577	0.0986689	NA
ENST00000238607.10	low_high	BM44	ENSG00000119630.13	PGF	0.494355	0.00330684	-0.0181687	NA
ENST00000238618.7	low_high	BM36	ENSG00000119640.8	ACYP1	-0.154103	0.0432746	-0.115165	0.000188399
ENST00000238618.7	low_high	BM44	ENSG00000119640.8	ACYP1	-0.105544	0.231534	-0.158803	1.3387e-05
ENST00000238633.6	low_high	BM22	ENSG00000119655.10	NPC2	0.473254	0.000321866	-0.00298417	NA
ENST00000238633.6	low_high	BM36	ENSG00000119655.10	NPC2	0.67004	4.27222e-09	0.0391651	NA
ENST00000238667.8	low_high	BM36	ENSG00000119686.9	FLVCR2	0.676214	0.000238586	-0.0552165	NA
ENST00000238667.8	low_high	BM44	ENSG00000119686.9	FLVCR2	0.521859	0.00951313	-0.00369075	NA
ENST00000238682.7	low_high	BM10	ENSG00000119699.7	TGFB3	0.442049	0.00349487	-0.00549531	NA
ENST00000238682.7	low_high	BM22	ENSG00000119699.7	TGFB3	0.60995	0.000901419	-0.0202918	NA
ENST00000238682.7	low_high	BM36	ENSG00000119699.7	TGFB3	0.62369	0.000382531	-0.016975	NA
ENST00000238688.9	low_high	BM10	ENSG00000119705.9	SLIRP	-0.384915	0.000452604	-0.000735548	NA
ENST00000238721.8	low_high	BM22	ENSG00000115129.13	TP53I3	0.453833	0.0002566	-0.0259921	NA
ENST00000238721.8	low_high	BM44	ENSG00000115129.13	TP53I3	0.404541	0.00124044	-0.00912762	NA
ENST00000238738.8	low_high	BM36	ENSG00000119729.11	RHOQ	0.7798	1.02937e-12	0.00601758	NA
ENST00000238738.8	mid_high	BM36	ENSG00000119729.11	RHOQ	0.478178	0.00462377	0.0243129	NA
ENST00000238788.13	low_high	BM44	ENSG00000119777.19	TMEM214	0.204014	0.00387949	-0.128882	4.17543e-05
ENST00000238831.8	low_high	BM10	ENSG00000119820.10	YIPF4	-0.0747567	0.253978	0.0808866	0.000222044
ENST00000238831.8	low_high	BM22	ENSG00000119820.10	YIPF4	-0.0929889	0.233886	0.0880618	0.00213963
ENST00000238831.8	low_mid	BM44	ENSG00000119820.10	YIPF4	-0.115104	0.242208	0.0736278	0
ENST00000238831.8	mid_high	BM36	ENSG00000119820.10	YIPF4	0.398858	0.0079793	-0.0351483	NA
ENST00000238855.11	low_high	BM36	ENSG00000119844.15	AFTPH	-0.00159089	0.992429	-0.121113	4.22471e-13
ENST00000238875.9	low_high	BM44	ENSG00000119862.12	LGALSL	-0.410586	0.00293395	-0.00376329	NA
ENST00000238994.5	low_high	BM36	ENSG00000119938.8	PPP1R3C	0.397165	0.0010907	0	NA
ENST00000239007.11	low_high	BM36	ENSG00000119950.20	MXI1	0.546641	7.89363e-10	-0.0552381	0.0362649
ENST00000239007.11	mid_high	BM36	ENSG00000119950.20	MXI1	0.442073	0.00173734	-0.0495604	NA
ENST00000239032.3	low_high	BM36	ENSG00000119973.5	PRLHR	-0.383994	3.68957e-05	0.0404257	NA
ENST00000239223.3	low_high	BM22	ENSG00000120129.5	DUSP1	0.880489	2.24703e-05	0	NA
ENST00000239223.3	low_high	BM36	ENSG00000120129.5	DUSP1	1.18736	3.88664e-09	0	NA
ENST00000239231.6	low_high	BM44	ENSG00000120137.6	PANK3	-0.134641	0.0521029	0.0544515	0.0044587
ENST00000239367.6	low_high	BM10	ENSG00000120256.10	LRP11	-0.213535	0.00785006	-0.0666235	0.00193454
ENST00000239367.6	low_high	BM22	ENSG00000120256.10	LRP11	-0.32653	0.000609124	-0.10104	0.000108284
ENST00000239367.6	low_high	BM36	ENSG00000120256.10	LRP11	-0.1114	0.197123	-0.0920541	0.000480841
ENST00000239367.6	low_high	BM44	ENSG00000120256.10	LRP11	-0.271384	0.00190458	-0.101772	7.43581e-06
ENST00000239367.6	low_mid	BM36	ENSG00000120256.10	LRP11	-0.224459	0.0745015	-0.111283	0.00490825
ENST00000239451.6	low_high	BM22	ENSG00000120329.6	SLC25A2	-0.740772	0.000395459	0	NA
ENST00000239451.6	low_high	BM36	ENSG00000120329.6	SLC25A2	-0.554553	0.00904933	0	NA
ENST00000239461.10	low_high	BM22	ENSG00000116132.11	PRRX1	0.405179	0.0018383	-0.020024	NA
ENST00000239461.10	low_high	BM36	ENSG00000116132.11	PRRX1	0.632755	2.93115e-06	0.0685194	0
ENST00000239462.8	low_high	BM36	ENSG00000120332.15	TNN	-0.771423	0.00144427	-0.0651697	NA
ENST00000239587.9	low_high	BM22	ENSG00000120440.14	TTLL2	0.626968	0.000215193	0	NA
ENST00000239666.8	low_high	BM44	ENSG00000120509.10	PDZD11	-0.406828	0.000207397	-0.0193795	NA
ENST00000239882.6	low_high	BM22	ENSG00000120690.15	ELF1	0.442928	5.09387e-05	0.0417824	NA
ENST00000239882.6	low_high	BM36	ENSG00000120690.15	ELF1	0.946218	2.44202e-15	0.0527421	0.0881543
ENST00000239882.6	mid_high	BM36	ENSG00000120690.15	ELF1	0.475984	0.00933376	0.0575509	NA
ENST00000239926.8	low_high	BM36	ENSG00000120729.9	MYOT	0.542507	6.89686e-06	-0.00664894	NA
ENST00000239926.8	low_high	BM44	ENSG00000120729.9	MYOT	0.397397	0.00145912	0.0199763	NA
ENST00000239926.8	mid_high	BM36	ENSG00000120729.9	MYOT	0.574555	0.00213505	-0.0150343	NA
ENST00000239938.4	low_high	BM10	ENSG00000120738.7	EGR1	-0.487488	0.00148174	0	NA
ENST00000239938.4	low_high	BM36	ENSG00000120738.7	EGR1	-0.411562	0.00664026	0	NA
ENST00000239938.4	low_high	BM44	ENSG00000120738.7	EGR1	-0.776423	0.000211148	0	NA
ENST00000239938.4	mid_high	BM44	ENSG00000120738.7	EGR1	-1.06722	2.50353e-05	0	NA
ENST00000239940.11	low_high	BM10	ENSG00000070087.14	PFN2	-0.445823	0.000857064	-0.032606	NA
ENST00000239940.11	low_high	BM22	ENSG00000070087.14	PFN2	-0.629648	0.00015622	-0.0897962	0.00376305
ENST00000239940.11	low_high	BM36	ENSG00000070087.14	PFN2	-0.47458	0.000286152	-0.0862461	0.0263879
ENST00000239940.11	low_high	BM44	ENSG00000070087.14	PFN2	-0.57626	9.08318e-05	-0.121004	4.1898e-07
ENST00000239940.11	low_mid	BM44	ENSG00000070087.14	PFN2	-0.372635	0.0683652	-0.103393	0.00677223
ENST00000240079.10	low_high	BM44	ENSG00000120860.10	WASHC3	-0.118948	0.113307	-0.0993256	2.07028e-20
ENST00000240093.7	low_high	BM22	ENSG00000104290.10	FZD3	-0.455239	0.000677742	0.0637201	NA
ENST00000240100.6	low_high	BM10	ENSG00000120875.8	DUSP4	-0.750774	2.22656e-05	-0.000650415	NA
ENST00000240100.6	low_high	BM22	ENSG00000120875.8	DUSP4	-0.763444	3.01213e-05	-0.00898611	NA
ENST00000240100.6	low_high	BM36	ENSG00000120875.8	DUSP4	-0.595094	0.000552242	-0.0219852	NA
ENST00000240100.6	low_high	BM44	ENSG00000120875.8	DUSP4	-0.99652	5.38956e-09	-0.0530144	NA
ENST00000240100.6	mid_high	BM22	ENSG00000120875.8	DUSP4	-0.753497	0.00275655	0.0142844	NA
ENST00000240101.2	low_high	BM10	ENSG00000120875.8	DUSP4	-0.750774	2.22656e-05	0.000650415	NA
ENST00000240101.2	low_high	BM22	ENSG00000120875.8	DUSP4	-0.763444	3.01213e-05	0.00898611	NA
ENST00000240101.2	low_high	BM36	ENSG00000120875.8	DUSP4	-0.595094	0.000552242	0.0219852	NA
ENST00000240101.2	low_high	BM44	ENSG00000120875.8	DUSP4	-0.99652	5.38956e-09	0.0530144	NA
ENST00000240101.2	mid_high	BM22	ENSG00000120875.8	DUSP4	-0.753497	0.00275655	-0.0142844	NA
ENST00000240123.11	low_high	BM10	ENSG00000120896.13	SORBS3	0.518354	0.00170701	-0.0214656	NA
ENST00000240123.11	low_high	BM22	ENSG00000120896.13	SORBS3	0.519549	0.000891385	-0.0163318	NA
ENST00000240123.11	low_high	BM36	ENSG00000120896.13	SORBS3	0.703217	6.55015e-05	-0.00698115	NA
ENST00000240139.9	low_high	BM36	ENSG00000120910.14	PPP3CC	0.0836784	0.36543	-0.0681813	1.98972e-07
ENST00000240285.9	low_high	BM22	ENSG00000121039.9	RDH10	0.382703	0.00819865	-0.0375664	NA
ENST00000240285.9	low_high	BM36	ENSG00000121039.9	RDH10	0.497635	6.39129e-05	0.0299828	NA
ENST00000240328.3	low_high	BM36	ENSG00000121068.13	TBX2	0.965588	6.08981e-05	0.0435558	NA
ENST00000240328.3	low_high	BM44	ENSG00000121068.13	TBX2	0.55982	0.00123413	-0.0725398	NA
ENST00000240488.7	low_high	BM22	ENSG00000121211.7	MND1	0.459403	0.00905952	-0.0611295	NA
ENST00000240488.7	low_high	BM36	ENSG00000121211.7	MND1	0.568907	0.000330183	0.0115016	NA
ENST00000240488.7	low_high	BM44	ENSG00000121211.7	MND1	0.439916	0.00777703	-0.00193344	NA
ENST00000240617.9	low_high	BM22	ENSG00000121316.10	PLBD1	0.425933	0.00891195	-0.0219633	NA
ENST00000240617.9	low_high	BM36	ENSG00000121316.10	PLBD1	0.741344	4.21581e-08	-0.00628925	NA
ENST00000240662.2	mid_high	BM36	ENSG00000121361.3	KCNJ8	0.401288	0.00635751	-0.02621	NA
ENST00000240851.8	low_high	BM22	ENSG00000114354.13	TFG	-0.148609	0.0118745	-0.0647917	0.00531321
ENST00000240874.7	low_high	BM22	ENSG00000160145.15	KALRN	-0.402029	8.16018e-05	-0.014234	NA
ENST00000240874.7	low_high	BM36	ENSG00000160145.15	KALRN	-0.63165	2.48323e-09	-0.0121599	NA
ENST00000241001.13	low_high	BM22	ENSG00000007372.22	PAX6	0.502099	0.000161147	-0.000442222	NA
ENST00000241001.13	low_high	BM36	ENSG00000007372.22	PAX6	0.690773	1.25407e-08	0.00147912	NA
ENST00000241014.6	low_high	BM44	ENSG00000121653.11	MAPK8IP1	-0.0014139	0.985633	-0.0584703	0.00184975
ENST00000241125.3	low_high	BM36	ENSG00000121743.3	GJA3	1.11992	0.00662909	0	NA
ENST00000241261.6	low_high	BM36	ENSG00000121858.10	TNFSF10	0.605706	0.000120096	0.0908794	NA
ENST00000241337.8	low_high	BM44	ENSG00000213366.12	GSTM2	0.132279	0.0808034	-0.0736274	4.76793e-05
ENST00000241356.4	low_high	BM36	ENSG00000282608.1	ADORA3	0.85755	3.34162e-07	-0.00768047	NA
ENST00000241393.3	low_high	BM10	ENSG00000121966.6	CXCR4	0.65953	0.000768639	0.016005	NA
ENST00000241393.3	low_high	BM22	ENSG00000121966.6	CXCR4	1.31919	1.38181e-07	0.0501472	NA
ENST00000241393.3	low_high	BM36	ENSG00000121966.6	CXCR4	1.60696	2.00384e-11	-0.031247	NA
ENST00000241393.3	low_high	BM44	ENSG00000121966.6	CXCR4	0.733726	0.000149894	-0.0113075	NA
ENST00000241453.11	low_high	BM10	ENSG00000122025.14	FLT3	-0.456796	0.000937362	0.0422031	NA
ENST00000241453.11	low_high	BM36	ENSG00000122025.14	FLT3	-0.637395	0.00043499	-0.0324136	NA
ENST00000241463.4	low_high	BM22	ENSG00000122035.6	RASL11A	0.412544	0.00776962	-0.0755145	NA
ENST00000241651.4	low_high	BM22	ENSG00000122180.4	MYOG	0.961313	0.00591392	0	NA
ENST00000241651.4	low_high	BM36	ENSG00000122180.4	MYOG	0.998522	4.69009e-05	0	NA
ENST00000241651.4	mid_high	BM22	ENSG00000122180.4	MYOG	1.48814	0.00270609	0	NA
ENST00000242057.8	low_high	BM44	ENSG00000106546.13	AHR	-0.0804789	0.477756	0.0674184	0
ENST00000242066.9	low_high	BM44	ENSG00000006468.13	ETV1	-0.420653	6.17137e-07	-0.00284406	NA
ENST00000242140.9	low_high	BM36	ENSG00000122574.10	WIPF3	-0.38637	0.000260194	-0.0363168	NA
ENST00000242152.6	low_high	BM22	ENSG00000122585.7	NPY	-0.514258	0.00828724	-0.0510736	NA
ENST00000242152.6	low_high	BM36	ENSG00000122585.7	NPY	-0.663276	0.000284866	-0.0147527	NA
ENST00000242249.8	low_high	BM22	ENSG00000122679.8	RAMP3	0.531142	0.0005647	0.02656	NA
ENST00000242249.8	low_high	BM36	ENSG00000122679.8	RAMP3	0.540412	0.00166075	-0.00501487	NA
ENST00000242285.10	low_high	BM36	ENSG00000122705.16	CLTA	-0.260303	0.00119599	-0.127423	8.15546e-07
ENST00000242315.3	low_high	BM22	ENSG00000122733.12	PHF24	-0.4476	0.000740376	0.0516706	0.00794498
ENST00000242315.3	low_high	BM36	ENSG00000122733.12	PHF24	-0.707837	9.69661e-07	0.0852297	0
ENST00000242315.3	low_high	BM44	ENSG00000122733.12	PHF24	-0.523253	6.92853e-05	0.0701681	0.000196264
ENST00000242317.8	low_high	BM44	ENSG00000122735.15	DNAI1	0.412191	0.0017998	-0.0211038	NA
ENST00000242351.9	low_high	BM36	ENSG00000105939.12	ZC3HAV1	0.676874	2.44202e-15	0.0315411	NA
ENST00000242465.3	low_high	BM22	ENSG00000122862.4	SRGN	0.758063	0.000235562	-0.00406167	NA
ENST00000242465.3	low_high	BM36	ENSG00000122862.4	SRGN	0.732037	6.32807e-05	-0.0039152	NA
ENST00000242465.3	low_high	BM44	ENSG00000122862.4	SRGN	0.605861	0.00182723	0.00401347	NA
ENST00000242480.3	low_high	BM10	ENSG00000122877.15	EGR2	-0.684649	0.000824114	0.0257258	NA
ENST00000242480.3	low_high	BM44	ENSG00000122877.15	EGR2	-0.984561	2.01193e-05	-0.103604	NA
ENST00000242576.6	low_high	BM36	ENSG00000076248.10	UNG	0.453362	3.40077e-07	0.0532986	NA
ENST00000242577.10	low_high	BM22	ENSG00000088986.10	DYNLL1	-0.406845	0.0083378	-0.0421189	NA
ENST00000242577.10	low_high	BM36	ENSG00000088986.10	DYNLL1	-0.387447	0.00336706	-0.118003	3.95759e-13
ENST00000242577.10	low_high	BM44	ENSG00000088986.10	DYNLL1	-0.428214	0.00104073	-0.0437707	NA
ENST00000242607.12	low_high	BM10	ENSG00000122986.13	HVCN1	0.386958	4.70581e-05	0.0815151	NA
ENST00000242607.12	low_high	BM22	ENSG00000122986.13	HVCN1	0.525728	3.6813e-05	0.011555	NA
ENST00000242607.12	low_high	BM36	ENSG00000122986.13	HVCN1	0.718276	2.40911e-12	0.00847749	0.34253
ENST00000242607.12	low_high	BM44	ENSG00000122986.13	HVCN1	0.433577	1.42937e-05	-0.0174046	NA
ENST00000242728.4	low_high	BM36	ENSG00000123095.5	BHLHE41	0.780735	5.39378e-10	-0.0110341	NA
ENST00000242729.6	low_high	BM36	ENSG00000123096.11	SSPN	0.633692	2.27987e-08	-0.000777654	NA
ENST00000242783.10	low_high	BM22	ENSG00000123143.12	PKN1	0.235658	0.00713402	-0.0504661	0.00135042
ENST00000242783.10	mid_high	BM22	ENSG00000123143.12	PKN1	0.11055	0.479527	-0.0688809	9.88715e-06
ENST00000243045.9	low_high	BM44	ENSG00000123353.9	ORMDL2	-0.013862	0.904897	0.0528702	0
ENST00000243050.5	low_high	BM22	ENSG00000123358.19	NR4A1	0.635961	0.0079757	0.00119861	NA
ENST00000243052.7	low_high	BM22	ENSG00000123360.11	PDE1B	-0.250978	0.00937191	-0.0717114	0.00776252
ENST00000243052.7	low_high	BM36	ENSG00000123360.11	PDE1B	-0.534859	2.81729e-06	-0.148834	1.00003e-09
ENST00000243052.7	low_high	BM44	ENSG00000123360.11	PDE1B	-0.209713	0.0437871	-0.0946997	0.00639982
ENST00000243167.8	low_high	BM22	ENSG00000117480.15	FAAH	0.12435	0.0782511	-0.088399	9.61552e-05
ENST00000243167.8	low_high	BM36	ENSG00000117480.15	FAAH	-0.0800431	0.588456	-0.108226	1.53508e-06
ENST00000243167.8	low_high	BM44	ENSG00000117480.15	FAAH	0.0754001	0.305715	-0.0929007	5.29738e-06
ENST00000243189.11	low_high	BM22	ENSG00000117616.17	RSRP1	0.0288856	0.735754	0.0981242	1.73214e-07
ENST00000243213.1	low_high	BM10	ENSG00000123496.7	IL13RA2	-0.48432	0.00527739	0.0162718	NA
ENST00000243222.8	low_high	BM44	ENSG00000123500.9	COL10A1	0.38257	0.000978137	-0.032397	NA
ENST00000243253.7	low_high	BM44	ENSG00000058262.9	SEC61A1	0.100138	0.0511472	-0.0821247	0.00659963
ENST00000243286.7	low_high	BM44	ENSG00000196507.10	TCEAL3	-0.522588	0.000337986	-0.00723221	NA
ENST00000243298.2	low_high	BM10	ENSG00000123570.3	RAB9B	-0.40564	0.00170479	0	NA
ENST00000243298.2	low_high	BM22	ENSG00000123570.3	RAB9B	-0.582493	0.000400753	0	NA
ENST00000243298.2	low_high	BM36	ENSG00000123570.3	RAB9B	-0.543127	0.000168557	0	NA
ENST00000243298.2	low_high	BM44	ENSG00000123570.3	RAB9B	-0.40476	0.0018872	0	NA
ENST00000243346.9	low_high	BM36	ENSG00000123609.10	NMI	0.758803	7.90584e-10	0.0407053	NA
ENST00000243347.4	low_high	BM22	ENSG00000123610.4	TNFAIP6	0.482388	0.00864124	0.0680863	NA
ENST00000243347.4	low_high	BM36	ENSG00000123610.4	TNFAIP6	0.769715	0.00012982	-0.00117262	NA
ENST00000243389.7	low_high	BM36	ENSG00000123643.12	SLC36A1	-0.397875	2.74622e-06	-0.00994789	NA
ENST00000243457.3	low_high	BM36	ENSG00000123700.4	KCNJ2	0.594968	6.70942e-08	0.0363045	NA
ENST00000243457.3	low_high	BM44	ENSG00000123700.4	KCNJ2	0.409292	0.000121185	0.052161	0
ENST00000243501.9	low_high	BM36	ENSG00000123739.10	PLA2G12A	0.181911	0.0694158	0.055827	0
ENST00000243501.9	low_high	BM44	ENSG00000123739.10	PLA2G12A	-0.222803	0.00761533	0.0907567	0
ENST00000243644.8	low_mid	BM44	ENSG00000256683.6	ZNF350	0.137039	0.107617	-0.0506041	0
ENST00000243806.2	low_high	BM44	ENSG00000124019.9	FAM124B	0.417637	0.00231459	0.0450562	NA
ENST00000243893.10	low_high	BM36	ENSG00000175063.16	UBE2C	0.662226	0.00640254	-0.0301612	NA
ENST00000243913.8	low_high	BM44	ENSG00000124091.9	GCNT7	0.516867	0.00119691	-0.0342002	NA
ENST00000243964.6	low_high	BM36	ENSG00000124140.13	SLC12A5	-0.526879	3.11256e-05	-0.0196353	1
ENST00000244020.4	low_mid	BM22	ENSG00000124193.14	SRSF6	0.051225	0.759956	-0.107474	0
ENST00000244020.4	mid_high	BM22	ENSG00000124193.14	SRSF6	0.141931	0.284072	0.0836821	0
ENST00000244049.7	low_high	BM44	ENSG00000124215.16	CDH26	0.518297	8.71896e-05	0.00298619	NA
ENST00000244050.2	low_high	BM10	ENSG00000124216.3	SNAI1	0.56497	0.00556401	0	NA
ENST00000244050.2	low_high	BM22	ENSG00000124216.3	SNAI1	0.655019	0.00401928	0	NA
ENST00000244050.2	low_high	BM36	ENSG00000124216.3	SNAI1	0.917356	2.89349e-05	0	NA
ENST00000244061.5	low_high	BM36	ENSG00000124226.10	RNF114	0.229604	3.11796e-07	0.116167	9.2094e-05
ENST00000244070.7	low_high	BM44	ENSG00000124224.16	PPP4R1L	0.429171	7.87695e-05	-0.0368923	NA
ENST00000244137.11	low_high	BM36	ENSG00000124299.13	PEPD	0.182243	0.00733588	-0.129846	0
ENST00000244204.10	low_high	BM44	ENSG00000124357.12	NAGK	0.105936	0.0334938	-0.0817668	2.06402e-05
ENST00000244221.8	low_high	BM36	ENSG00000124374.8	PAIP2B	0.895229	3.04561e-06	0	NA
ENST00000244221.8	mid_high	BM36	ENSG00000124374.8	PAIP2B	0.980987	0.00129771	0	NA
ENST00000244302.8	low_high	BM10	ENSG00000124440.15	HIF3A	0.639904	0.000893615	0.000239535	NA
ENST00000244302.8	low_high	BM22	ENSG00000124440.15	HIF3A	0.783368	0.000191319	3.20833e-05	NA
ENST00000244302.8	low_high	BM36	ENSG00000124440.15	HIF3A	0.887064	8.99773e-06	-0.000282015	NA
ENST00000244302.8	low_high	BM44	ENSG00000124440.15	HIF3A	0.800427	0.000209859	0.000864299	NA
ENST00000244303.10	low_high	BM22	ENSG00000124440.15	HIF3A	0.783368	0.000191319	0.0011975	NA
ENST00000244303.10	low_high	BM36	ENSG00000124440.15	HIF3A	0.887064	8.99773e-06	0.00156427	NA
ENST00000244303.10	low_high	BM44	ENSG00000124440.15	HIF3A	0.800427	0.000209859	-0.000775964	NA
ENST00000244458.6	low_high	BM44	ENSG00000124507.10	PACSIN1	-0.441231	3.59075e-06	0.029329	0.975855
ENST00000244520.9	low_high	BM36	ENSG00000124562.9	SNRPC	-0.0611226	0.461802	0.0599552	0
ENST00000244520.9	low_mid	BM36	ENSG00000124562.9	SNRPC	-0.175701	0.112625	0.0603904	0
ENST00000244565.7	low_high	BM36	ENSG00000124602.9	UNC5CL	0.62229	0.00184261	-0.0216897	NA
ENST00000244573.4	low_high	BM36	ENSG00000124610.4	HIST1H1A	-0.618301	0.000121474	0	NA
ENST00000244573.4	low_high	BM44	ENSG00000124610.4	HIST1H1A	-0.488822	0.00333432	0	NA
ENST00000244670.12	low_high	BM36	ENSG00000124702.17	KLHDC3	-0.558005	7.42846e-06	-0.0015123	NA
ENST00000244670.12	low_high	BM44	ENSG00000124702.17	KLHDC3	-0.44194	0.000188762	-0.000514666	NA
ENST00000244709.8	low_high	BM36	ENSG00000124731.12	TREM1	1.11659	0.000441399	0.0189461	NA
ENST00000244711.3	low_high	BM36	ENSG00000124733.4	MEA1	-0.48753	7.74926e-06	-0.0131008	NA
ENST00000244711.3	low_high	BM44	ENSG00000124733.4	MEA1	-0.480167	0.0001094	-0.02309	NA
ENST00000244741.9	low_high	BM22	ENSG00000124762.13	CDKN1A	0.658704	0.00826066	0.0174717	NA
ENST00000244741.9	low_high	BM36	ENSG00000124762.13	CDKN1A	0.822207	0.000200459	0.0138994	0
ENST00000244745.3	low_high	BM36	ENSG00000124766.6	SOX4	0.400573	0.000190647	0	NA
ENST00000244751.6	low_high	BM36	ENSG00000124772.11	CPNE5	-0.49933	9.06193e-05	0.00116999	NA
ENST00000244766.6	low_high	BM22	ENSG00000124785.8	NRN1	-0.518961	0.00216734	-0.0592643	NA
ENST00000244766.6	low_high	BM36	ENSG00000124785.8	NRN1	-0.713371	3.75865e-05	-0.0404293	NA
ENST00000244766.6	low_high	BM44	ENSG00000124785.8	NRN1	-0.892341	5.88671e-06	-0.149835	1.07047e-08
ENST00000244776.11	low_high	BM36	ENSG00000124795.15	DEK	0.59107	4.1861e-09	-0.00904206	NA
ENST00000244776.11	mid_high	BM36	ENSG00000124795.15	DEK	0.500139	0.00173734	0.0175685	NA
ENST00000244799.4	low_high	BM36	ENSG00000124818.15	OPN5	-0.556872	0.00864434	-0.0113276	NA
ENST00000244799.4	low_high	BM44	ENSG00000124818.15	OPN5	-0.570087	0.00971085	0.0477955	NA
ENST00000244926.3	low_high	BM22	ENSG00000124935.3	SCGB1D2	1.10638	0.00184085	0	NA
ENST00000245105.7	low_high	BM10	ENSG00000125089.16	SH3TC1	0.427181	0.0094125	-0.00162745	NA
ENST00000245105.7	low_high	BM22	ENSG00000125089.16	SH3TC1	0.518808	0.00243826	0.00389847	NA
ENST00000245105.7	low_high	BM36	ENSG00000125089.16	SH3TC1	0.722243	2.6006e-05	0.000665845	NA
ENST00000245105.7	low_high	BM44	ENSG00000125089.16	SH3TC1	0.640332	0.000187827	0.00527642	NA
ENST00000245185.5	low_high	BM10	ENSG00000125148.6	MT2A	0.559324	0.00426781	0.0121261	NA
ENST00000245185.5	low_high	BM22	ENSG00000125148.6	MT2A	0.614905	0.00411839	0.0625	0.0047228
ENST00000245185.5	low_high	BM36	ENSG00000125148.6	MT2A	0.564256	0.00379584	-0.0304744	NA
ENST00000245206.9	low_high	BM44	ENSG00000125166.12	GOT2	-0.318006	0.00243722	-0.0845308	1.7795e-05
ENST00000245312.4	low_high	BM36	ENSG00000125255.6	SLC10A2	0.591706	0.00232645	0	NA
ENST00000245323.4	low_high	BM10	ENSG00000125266.7	EFNB2	-0.071879	0.221603	0.0616098	0
ENST00000245323.4	low_high	BM36	ENSG00000125266.7	EFNB2	-0.109048	0.0929053	0.120231	0
ENST00000245323.4	mid_high	BM36	ENSG00000125266.7	EFNB2	0.0440676	0.728314	0.114165	0
ENST00000245414.8	low_high	BM22	ENSG00000125347.13	IRF1	0.442741	0.00841118	0.0530567	NA
ENST00000245414.8	low_high	BM36	ENSG00000125347.13	IRF1	0.609703	2.28247e-05	0.0390283	NA
ENST00000245414.8	low_high	BM44	ENSG00000125347.13	IRF1	0.455532	0.00676697	0.00456491	NA
ENST00000245479.2	low_high	BM10	ENSG00000125398.6	SOX9	0.553583	0.00238059	-0.0131651	NA
ENST00000245479.2	low_high	BM22	ENSG00000125398.6	SOX9	0.555593	0.000784107	-0.0363828	NA
ENST00000245479.2	low_high	BM36	ENSG00000125398.6	SOX9	1.04475	4.86029e-10	-0.191378	0
ENST00000245539.10	low_high	BM10	ENSG00000125445.10	MRPS7	-0.107445	0.200218	-0.0888606	8.97067e-05
ENST00000245539.10	low_high	BM44	ENSG00000125445.10	MRPS7	-0.234411	0.00648686	-0.0761405	0.00130964
ENST00000245544.8	low_high	BM44	ENSG00000125450.10	NUP85	0.141348	0.0409595	-0.0653255	1.55268e-08
ENST00000245552.6	low_high	BM22	ENSG00000125458.6	NT5C	-0.114334	0.283382	-0.177995	0
ENST00000245552.6	low_high	BM44	ENSG00000125458.6	NT5C	-0.0121925	0.907196	-0.11728	0
ENST00000245552.6	mid_high	BM22	ENSG00000125458.6	NT5C	-0.100002	0.576144	-0.132505	0
ENST00000245552.6	mid_high	BM44	ENSG00000125458.6	NT5C	-0.0079312	0.990073	-0.0803921	0
ENST00000245796.10	low_high	BM36	ENSG00000125637.15	PSD4	0.385287	0.00290338	0.0150977	NA
ENST00000245816.9	mid_high	BM22	ENSG00000125656.9	CLPP	0.214184	0.151054	-0.101766	0.00253182
ENST00000245857.9	low_high	BM36	ENSG00000125691.12	RPL23	-0.034438	0.733441	0.069532	3.6817e-05
ENST00000245857.9	mid_high	BM36	ENSG00000125691.12	RPL23	0.134415	0.309079	0.0851864	0.000655151
ENST00000245907.10	low_high	BM10	ENSG00000125730.16	C3	0.380296	0.00167647	0.0470401	NA
ENST00000245907.10	low_high	BM22	ENSG00000125730.16	C3	0.437656	0.00438168	0.0470721	NA
ENST00000245907.10	low_high	BM36	ENSG00000125730.16	C3	0.761789	8.3254e-09	-0.0160511	1
ENST00000245912.7	low_high	BM36	ENSG00000125735.10	TNFSF14	0.515441	0.00023494	-0.0983882	NA
ENST00000245932.10	low_high	BM36	ENSG00000125753.13	VASP	0.334586	0.00241803	0.0999478	0.000549249
ENST00000245932.10	low_high	BM44	ENSG00000125753.13	VASP	0.39705	0.000269841	-0.023175	NA
ENST00000245932.10	low_mid	BM44	ENSG00000125753.13	VASP	0.489254	0.0064225	-0.027588	NA
ENST00000245934.11	low_high	BM36	ENSG00000125755.18	SYMPK	0.0351757	0.793781	-0.0537843	0.00353025
ENST00000245934.11	low_high	BM44	ENSG00000125755.18	SYMPK	0.112501	0.0889678	-0.100142	2.41224e-05
ENST00000245960.9	low_high	BM10	ENSG00000101224.17	CDC25B	0.404571	0.00023451	0.011065	NA
ENST00000246006.4	low_high	BM36	ENSG00000125810.9	CD93	0.786486	0.0002731	0	NA
ENST00000246024.6	low_high	BM44	ENSG00000125827.8	TMX4	-0.445419	0.00029389	-0.0307574	NA
ENST00000246043.8	low_high	BM36	ENSG00000125844.15	RRBP1	0.501629	2.414e-05	0.0247488	NA
ENST00000246069.11	low_high	BM44	ENSG00000125868.15	DSTN	-0.429401	0.00137367	0.0106103	NA
ENST00000246070.2	low_high	BM22	ENSG00000125869.9	LAMP5	-0.541975	0.00975876	-0.0199933	NA
ENST00000246071.7	low_high	BM44	ENSG00000125870.10	SNRPB2	-0.38896	0.00116158	0.014169	NA
ENST00000246080.3	low_high	BM36	ENSG00000125878.6	TCF15	0.768064	0.0063805	0	NA
ENST00000246115.4	low_high	BM44	ENSG00000125910.5	S1PR4	0.725616	0.000624875	0.0182424	NA
ENST00000246117.8	low_high	BM22	ENSG00000125912.10	NCLN	0.0477728	0.499789	-0.0745232	0
ENST00000246117.8	low_high	BM36	ENSG00000125912.10	NCLN	-0.00527878	0.976189	-0.0570985	0
ENST00000246117.8	mid_high	BM22	ENSG00000125912.10	NCLN	0.0267304	0.842655	-0.0748776	0
ENST00000246139.9	low_high	BM36	ENSG00000125931.10	CITED1	-0.616854	0.00055269	-0.0259069	NA
ENST00000246139.9	low_high	BM44	ENSG00000125931.10	CITED1	-0.52669	0.00199769	0.0251	NA
ENST00000246151.8	low_high	BM22	ENSG00000057757.9	PITHD1	-0.447698	0.00209242	-0.135862	0
ENST00000246151.8	low_high	BM36	ENSG00000057757.9	PITHD1	-0.394943	0.00082651	-0.0978022	0
ENST00000246151.8	low_high	BM44	ENSG00000057757.9	PITHD1	-0.50429	0.000394356	-0.0030432	NA
ENST00000246151.8	mid_high	BM10	ENSG00000057757.9	PITHD1	-0.157427	0.410992	-0.0871618	0
ENST00000246151.8	mid_high	BM22	ENSG00000057757.9	PITHD1	-0.1125	0.696951	-0.151141	0
ENST00000246174.6	low_high	BM22	ENSG00000125962.14	ARMCX5	-0.42766	0.000172511	-0.0126435	NA
ENST00000246174.6	low_high	BM36	ENSG00000125962.14	ARMCX5	-0.59933	4.23347e-09	0.0136163	NA
ENST00000246174.6	low_high	BM44	ENSG00000125962.14	ARMCX5	-0.444438	0.000180097	-0.00571791	NA
ENST00000246529.3	low_high	BM10	ENSG00000126243.8	LRFN3	0.422937	0.0016624	0.0248174	NA
ENST00000246529.3	mid_high	BM22	ENSG00000126243.8	LRFN3	-0.126906	0.570698	-0.0914981	0
ENST00000246533.7	low_high	BM44	ENSG00000126247.10	CAPNS1	-0.494216	0.000314351	0.00363659	NA
ENST00000246554.7	low_high	BM36	ENSG00000126267.9	COX6B1	-0.734417	2.73908e-07	-0.00814865	NA
ENST00000246554.7	low_high	BM44	ENSG00000126267.9	COX6B1	-0.430647	0.000564723	-0.0147591	NA
ENST00000246672.3	low_high	BM10	ENSG00000126368.5	NR1D1	0.511946	0.00129588	0	NA
ENST00000246784.7	low_high	BM36	ENSG00000126453.9	BCL2L12	0.757449	0.00120953	-0.00143592	NA
ENST00000246785.7	low_high	BM36	ENSG00000126453.9	BCL2L12	0.757449	0.00120953	0.00198012	NA
ENST00000246792.3	low_high	BM10	ENSG00000126458.3	RRAS	0.442254	0.00911158	0.00334252	NA
ENST00000246792.3	low_high	BM22	ENSG00000126458.3	RRAS	0.723474	0.000124709	-0.0145285	NA
ENST00000246792.3	low_high	BM36	ENSG00000126458.3	RRAS	0.713467	0.000331386	0.000812134	NA
ENST00000246914.9	low_high	BM10	ENSG00000126562.16	WNK4	0.407255	0.00976454	-0.00184917	NA
ENST00000246949.9	low_high	BM44	ENSG00000213918.10	DNASE1	0.391075	0.000771924	0.00184057	NA
ENST00000246957.9	low_high	BM10	ENSG00000126602.10	TRAP1	0.0901872	0.0381001	-0.058912	4.33982e-10
ENST00000246957.9	low_high	BM22	ENSG00000126602.10	TRAP1	0.0175279	0.793465	-0.0958419	3.9091e-06
ENST00000246957.9	low_high	BM36	ENSG00000126602.10	TRAP1	-0.191245	0.0134934	-0.0933306	3.12584e-09
ENST00000246957.9	low_high	BM44	ENSG00000126602.10	TRAP1	-0.0911951	0.0135486	-0.110291	3.61171e-07
ENST00000246957.9	low_mid	BM36	ENSG00000126602.10	TRAP1	0.00802412	0.963337	-0.0863792	0.00185101
ENST00000247005.7	low_high	BM36	ENSG00000130283.8	GDF1	0.68716	0.00491492	0	NA
ENST00000247087.10	low_high	BM10	ENSG00000126705.14	AHDC1	0.400553	0.0019216	-0.0091277	NA
ENST00000247161.7	low_high	BM10	ENSG00000126767.17	ELK1	0.439902	5.14399e-05	0.00550328	NA
ENST00000247161.7	low_high	BM36	ENSG00000126767.17	ELK1	0.464087	1.22924e-05	0.0450361	NA
ENST00000247161.7	low_high	BM44	ENSG00000126767.17	ELK1	0.210261	0.0178799	0.0545354	0
ENST00000247182.6	low_high	BM36	ENSG00000126778.9	SIX1	1.03231	1.82261e-05	0.00443484	NA
ENST00000247182.6	low_mid	BM36	ENSG00000126778.9	SIX1	1.22919	0.00572495	0.00070252	NA
ENST00000247191.6	low_high	BM10	ENSG00000126787.12	DLGAP5	0.456474	0.00128076	-0.00340025	NA
ENST00000247191.6	low_high	BM22	ENSG00000126787.12	DLGAP5	0.594225	6.42671e-05	0.00435056	NA
ENST00000247191.6	low_high	BM36	ENSG00000126787.12	DLGAP5	0.459826	0.00560433	0.000755959	NA
ENST00000247207.6	low_high	BM22	ENSG00000126803.9	HSPA2	0.637911	6.50318e-05	0.013001	NA
ENST00000247207.6	low_high	BM36	ENSG00000126803.9	HSPA2	0.679931	2.80409e-05	-0.00212627	NA
ENST00000247226.12	low_high	BM36	ENSG00000126822.16	PLEKHG3	0.483759	0.00082651	0.00908521	NA
ENST00000247270.3	low_high	BM36	ENSG00000126860.11	EVI2A	0.476529	0.00969742	-0.0319823	NA
ENST00000247271.4	low_high	BM44	ENSG00000126861.4	OMG	-0.270211	0.03603	-0.0595651	0.000838604
ENST00000247291.7	low_high	BM22	ENSG00000126878.12	AIF1L	0.389017	0.00243833	0.0068	NA
ENST00000247291.7	low_high	BM36	ENSG00000126878.12	AIF1L	0.529247	0.000149275	-0.0506509	NA
ENST00000247655.3	low_high	BM44	ENSG00000127184.12	COX7C	-0.254391	0.0216762	-0.0880884	0.00136422
ENST00000247781.4	low_high	BM22	ENSG00000187955.11	COL14A1	0.579579	0.00258368	-0.0248729	NA
ENST00000247781.4	low_high	BM36	ENSG00000187955.11	COL14A1	0.594415	0.000126234	-0.00713424	NA
ENST00000247829.7	low_high	BM36	ENSG00000127324.8	TSPAN8	0.962688	8.29671e-05	-0.0283128	NA
ENST00000247843.6	low_high	BM10	ENSG00000127337.6	YEATS4	-0.437751	0.000244671	-0.109254	NA
ENST00000247866.8	low_high	BM10	ENSG00000090266.12	NDUFB2	-0.263829	0.0110527	-0.066685	1.92518e-06
ENST00000247866.8	low_high	BM36	ENSG00000090266.12	NDUFB2	-0.326261	0.000143948	-0.139492	9.13512e-12
ENST00000247866.8	low_high	BM44	ENSG00000090266.12	NDUFB2	-0.264742	0.00979341	-0.0686986	3.89593e-06
ENST00000247866.8	low_mid	BM44	ENSG00000090266.12	NDUFB2	-0.161029	0.243878	-0.0756705	0.00555526
ENST00000247933.8	low_high	BM10	ENSG00000127415.12	IDUA	0.395747	0.00992652	-0.0243105	NA
ENST00000247970.8	low_high	BM22	ENSG00000127445.13	PIN1	-0.392467	0.00157707	-0.0437665	NA
ENST00000247970.8	low_high	BM36	ENSG00000127445.13	PIN1	-0.615873	2.00332e-05	-0.0633459	0.095932
ENST00000247970.8	low_high	BM44	ENSG00000127445.13	PIN1	-0.455669	0.000205195	-0.0432539	NA
ENST00000247986.2	low_high	BM36	ENSG00000117245.12	KIF17	-0.762269	6.97606e-08	0.00877476	NA
ENST00000247986.2	low_high	BM44	ENSG00000117245.12	KIF17	-0.503075	2.37968e-05	-0.00345992	NA
ENST00000248054.9	low_high	BM44	ENSG00000127511.9	SIN3B	0.0618822	0.353738	-0.0511828	0.00687624
ENST00000248071.5	low_high	BM22	ENSG00000127528.5	KLF2	0.559211	0.00935209	0.0543497	NA
ENST00000248071.5	low_high	BM36	ENSG00000127528.5	KLF2	1.2231	4.11656e-06	0.0703625	NA
ENST00000248071.5	low_high	BM44	ENSG00000127528.5	KLF2	0.63259	0.00222902	-0.00146127	NA
ENST00000248098.7	low_high	BM36	ENSG00000206053.12	JPT2	0.547142	1.99624e-08	-0.00358537	NA
ENST00000248121.6	low_high	BM36	ENSG00000127561.14	SYNGR3	-0.451476	0.000411582	-0.0602598	NA
ENST00000248342.8	low_high	BM10	ENSG00000178982.9	EIF3K	0.0878595	0.319976	-0.0902257	0.0087302
ENST00000248342.8	low_high	BM22	ENSG00000178982.9	EIF3K	0.065646	0.590305	-0.0924863	0.00321782
ENST00000248342.8	low_high	BM36	ENSG00000178982.9	EIF3K	-0.22324	0.0462877	-0.142586	3.31856e-08
ENST00000248342.8	low_high	BM44	ENSG00000178982.9	EIF3K	-0.313513	0.000354301	-0.148728	4.45307e-09
ENST00000248378.5	low_high	BM44	ENSG00000127774.6	EMC6	-0.364359	0.00970396	-0.0942584	0
ENST00000248437.8	low_high	BM10	ENSG00000127824.13	TUBA4A	0.215548	0.155829	-0.0921824	0.00300845
ENST00000248437.8	low_high	BM22	ENSG00000127824.13	TUBA4A	-0.101182	0.632566	-0.120544	0.00657079
ENST00000248437.8	low_high	BM36	ENSG00000127824.13	TUBA4A	-0.682626	0.000135948	-0.0706947	NA
ENST00000248437.8	low_high	BM44	ENSG00000127824.13	TUBA4A	-0.507526	0.00195188	-0.0870855	0.00977884
ENST00000248451.7	low_high	BM36	ENSG00000127838.13	PNKD	-0.408835	0.000778698	0.0162441	0.0270626
ENST00000248484.8	low_high	BM44	ENSG00000127863.15	TNFRSF19	0.396193	0.00215115	0.00052624	NA
ENST00000248553.6	low_high	BM10	ENSG00000106211.8	HSPB1	0.961552	0.000540233	0.0764342	0.00943789
ENST00000248553.6	low_high	BM22	ENSG00000106211.8	HSPB1	1.34168	5.85304e-05	-0.0148256	NA
ENST00000248553.6	low_high	BM36	ENSG00000106211.8	HSPB1	1.34108	1.10141e-05	0.0279038	NA
ENST00000248564.5	low_high	BM22	ENSG00000127920.5	GNG11	0.425759	0.00251559	0	NA
ENST00000248564.5	low_high	BM36	ENSG00000127920.5	GNG11	0.658703	9.98487e-06	0	NA
ENST00000248598.5	low_high	BM36	ENSG00000127951.6	FGL2	0.584164	0.000108574	0.0410537	NA
ENST00000248706.4	low_high	BM22	ENSG00000128045.6	RASL11B	-0.573144	0.00203305	-0.0581446	NA
ENST00000248706.4	low_high	BM36	ENSG00000128045.6	RASL11B	-0.66199	0.000152312	-0.065359	NA
ENST00000248706.4	low_high	BM44	ENSG00000128045.6	RASL11B	-0.576916	0.00100648	-0.122062	NA
ENST00000248879.7	low_high	BM36	ENSG00000128185.9	DGCR6L	-0.278213	0.0163213	-0.0953341	0
ENST00000248879.7	low_high	BM44	ENSG00000128185.9	DGCR6L	-0.0815202	0.256129	-0.0586937	0
ENST00000248924.10	low_high	BM36	ENSG00000100116.16	GCAT	-0.421364	0.000284087	-0.0495386	NA
ENST00000248975.5	low_high	BM22	ENSG00000128245.14	YWHAH	-0.443283	0.00702984	-0.0600211	0.230118
ENST00000248975.5	low_high	BM36	ENSG00000128245.14	YWHAH	-0.422952	0.00855905	-0.123068	0.000113251
ENST00000248975.5	low_high	BM44	ENSG00000128245.14	YWHAH	-0.534471	0.0014443	-0.0868251	0.000112773
ENST00000248980.8	low_high	BM22	ENSG00000128253.13	RFPL2	-0.392433	0.00785813	0.00704333	NA
ENST00000248980.8	low_high	BM36	ENSG00000128253.13	RFPL2	-0.6601	2.33144e-05	0.00508546	NA
ENST00000248983.8	low_high	BM22	ENSG00000128253.13	RFPL2	-0.392433	0.00785813	-0.201525	NA
ENST00000248983.8	low_high	BM36	ENSG00000128253.13	RFPL2	-0.6601	2.33144e-05	-0.179613	NA
ENST00000249005.3	low_high	BM10	ENSG00000128274.16	A4GALT	0.439206	0.000453822	-0.0021103	NA
ENST00000249005.3	low_high	BM22	ENSG00000128274.16	A4GALT	0.534454	0.00016242	-0.00724375	NA
ENST00000249014.4	low_high	BM22	ENSG00000128283.6	CDC42EP1	0.616025	4.63593e-05	0.0719168	0.0351531
ENST00000249014.4	low_high	BM36	ENSG00000128283.6	CDC42EP1	0.604377	0.000223484	0.0616395	0
ENST00000249016.4	low_high	BM36	ENSG00000128285.4	MCHR1	-0.904842	4.76723e-06	0.0177194	NA
ENST00000249016.4	low_high	BM44	ENSG00000128285.4	MCHR1	-0.56286	0.0012557	-0.078025	NA
ENST00000249064.8	low_high	BM36	ENSG00000159873.9	CCDC117	0.632861	1.52834e-10	-0.0575998	NA
ENST00000249064.8	mid_high	BM36	ENSG00000159873.9	CCDC117	0.554716	0.000872923	-0.0301212	NA
ENST00000249071.10	low_high	BM36	ENSG00000128340.14	RAC2	0.556956	0.0054864	0.101752	NA
ENST00000249075.3	low_high	BM36	ENSG00000128342.4	LIF	1.32705	0.00208667	-0.00436733	NA
ENST00000249079.6	low_high	BM22	ENSG00000128346.10	C22orf23	0.398364	0.000365581	-0.00712389	NA
ENST00000249079.6	low_high	BM36	ENSG00000128346.10	C22orf23	0.545714	6.10328e-06	-0.013234	NA
ENST00000249116.6	low_high	BM44	ENSG00000128383.12	APOBEC3A	0.455524	0.00384204	-0.00828359	NA
ENST00000249289.4	low_high	BM36	ENSG00000128524.4	ATP6V1F	-0.592532	1.76962e-07	-0.0269255	NA
ENST00000249289.4	low_high	BM44	ENSG00000128524.4	ATP6V1F	-0.503116	0.000671413	-0.00586911	NA
ENST00000249299.6	low_high	BM10	ENSG00000128534.7	LSM8	-0.184123	0.00133859	-0.0609379	0.00383149
ENST00000249299.6	low_high	BM44	ENSG00000128534.7	LSM8	-0.0229222	0.70157	-0.0716202	0
ENST00000249330.2	low_high	BM10	ENSG00000128564.6	VGF	-0.902452	0.00041936	-0.0387686	NA
ENST00000249330.2	low_high	BM22	ENSG00000128564.6	VGF	-1.34059	6.72874e-07	-0.0208818	NA
ENST00000249330.2	low_high	BM36	ENSG00000128564.6	VGF	-0.800966	0.00292427	-0.0419689	NA
ENST00000249330.2	low_high	BM44	ENSG00000128564.6	VGF	-1.24583	7.9964e-09	-0.0244745	NA
ENST00000249330.2	mid_high	BM22	ENSG00000128564.6	VGF	-1.10254	0.00270609	-0.0497653	NA
ENST00000249373.7	low_high	BM10	ENSG00000128602.9	SMO	0.406905	0.00567873	0.0155925	NA
ENST00000249373.7	low_high	BM22	ENSG00000128602.9	SMO	0.645534	4.63593e-05	-0.0381482	NA
ENST00000249373.7	low_high	BM36	ENSG00000128602.9	SMO	0.664243	0.00033779	0.0351087	NA
ENST00000249373.7	low_high	BM44	ENSG00000128602.9	SMO	0.563336	0.000412422	-0.0199856	NA
ENST00000249375.8	low_high	BM44	ENSG00000128604.19	IRF5	0.396718	6.96114e-05	-0.0139365	NA
ENST00000249442.10	low_high	BM10	ENSG00000128654.13	MTX2	-0.154663	0.0897218	-0.0593545	0.000378435
ENST00000249442.10	low_high	BM22	ENSG00000128654.13	MTX2	-0.200649	0.0530374	-0.0847247	6.20135e-07
ENST00000249442.10	low_high	BM36	ENSG00000128654.13	MTX2	-0.219154	0.032915	-0.0529383	0.00256465
ENST00000249442.10	low_high	BM44	ENSG00000128654.13	MTX2	-0.327611	0.00204695	-0.098644	4.8683e-06
ENST00000249647.7	low_high	BM36	ENSG00000092531.9	SNAP23	0.490266	3.74296e-09	0.0314893	NA
ENST00000249700.8	low_high	BM22	ENSG00000128872.9	TMOD2	-0.449058	3.68925e-05	0.0609568	0.0105922
ENST00000249700.8	low_high	BM36	ENSG00000128872.9	TMOD2	-0.274846	0.00197768	0.0761041	0.000190167
ENST00000249749.7	low_high	BM10	ENSG00000128917.7	DLL4	0.623577	0.00287379	-0.0856233	NA
ENST00000249749.7	low_high	BM22	ENSG00000128917.7	DLL4	0.888401	0.000112662	0.00662181	NA
ENST00000249749.7	low_high	BM36	ENSG00000128917.7	DLL4	1.0608	0.000123578	-0.0303642	NA
ENST00000249806.10	low_high	BM44	ENSG00000128973.12	CLN6	0.156109	0.00491163	-0.0840204	0.000186609
ENST00000249822.8	low_high	BM44	ENSG00000128989.10	ARPP19	-0.431473	0.000535342	0.066988	NA
ENST00000250055.2	low_high	BM10	ENSG00000129194.7	SOX15	0.618477	0.000583191	-0.00775851	NA
ENST00000250092.10	low_high	BM10	ENSG00000129226.13	CD68	0.42077	0.00134149	-0.00522558	NA
ENST00000250092.10	low_high	BM22	ENSG00000129226.13	CD68	0.691837	0.000332003	-0.0679065	NA
ENST00000250092.10	low_high	BM36	ENSG00000129226.13	CD68	0.678348	3.88198e-06	-0.0399617	NA
ENST00000250111.8	low_high	BM22	ENSG00000129244.8	ATP1B2	0.324517	0.111881	0.0681408	0
ENST00000250111.8	low_high	BM36	ENSG00000129244.8	ATP1B2	0.496372	0.00811938	0.115904	0
ENST00000250111.8	mid_high	BM36	ENSG00000129244.8	ATP1B2	0.11348	0.77604	0.0616215	0
ENST00000250113.11	low_high	BM10	ENSG00000129245.11	FXR2	-0.0449409	0.54873	-0.0673972	0
ENST00000250113.11	low_high	BM22	ENSG00000129245.11	FXR2	-0.00699261	0.935108	-0.0620826	0
ENST00000250113.11	low_high	BM44	ENSG00000129245.11	FXR2	-0.0627311	0.221802	-0.0821099	0
ENST00000250124.10	low_high	BM36	ENSG00000129255.15	MPDU1	-0.085317	0.265878	-0.105307	0.00149234
ENST00000250237.9	low_high	BM44	ENSG00000213339.8	QTRT1	0.116553	0.0753308	-0.0738152	0.00018
ENST00000250360.7	low_high	BM36	ENSG00000129450.8	SIGLEC9	0.582534	0.00110179	0.118317	NA
ENST00000250373.8	low_high	BM22	ENSG00000100968.13	NFATC4	0.511517	0.00056753	-0.00375514	NA
ENST00000250373.8	low_high	BM36	ENSG00000100968.13	NFATC4	0.563845	0.000268815	0.00898104	NA
ENST00000250373.8	low_high	BM44	ENSG00000100968.13	NFATC4	0.454831	0.00138611	0.000170086	NA
ENST00000250377.11	low_high	BM44	ENSG00000100890.15	KIAA0391	-0.0234595	0.725851	0.062795	0
ENST00000250454.7	low_high	BM44	ENSG00000129518.8	EAPP	-0.431189	0.000357307	-0.0928529	NA
ENST00000250457.7	low_high	BM36	ENSG00000129521.13	EGLN3	0.518958	4.35369e-07	-0.0160944	NA
ENST00000250495.9	low_high	BM36	ENSG00000129559.12	NEDD8	-0.437578	1.44964e-05	-0.0849019	0
ENST00000250495.9	low_high	BM44	ENSG00000129559.12	NEDD8	-0.56484	0.000222549	-0.105841	NA
ENST00000250615.7	low_high	BM36	ENSG00000129673.9	AANAT	0.540472	0.00895845	-0.0461601	NA
ENST00000250615.7	low_high	BM44	ENSG00000129673.9	AANAT	0.532698	0.00562073	-0.00669214	NA
ENST00000250617.6	low_high	BM36	ENSG00000129675.15	ARHGEF6	0.730156	3.56619e-13	-0.00717933	NA
ENST00000250617.6	mid_high	BM36	ENSG00000129675.15	ARHGEF6	0.429767	0.00529832	-0.00559213	NA
ENST00000250896.7	low_high	BM10	ENSG00000099875.14	MKNK2	0.428357	0.00482267	-0.000534676	NA
ENST00000250896.7	low_high	BM22	ENSG00000099875.14	MKNK2	0.754966	1.94065e-05	0.000619861	NA
ENST00000250896.7	low_high	BM36	ENSG00000099875.14	MKNK2	1.07941	7.74831e-08	0.00118451	NA
ENST00000250896.7	low_high	BM44	ENSG00000099875.14	MKNK2	0.602141	0.000348351	-0.00316326	NA
ENST00000251020.8	low_high	BM10	ENSG00000103449.11	SALL1	0.399874	0.000127508	0.0540032	NA
ENST00000251020.8	low_high	BM22	ENSG00000103449.11	SALL1	0.402219	0.000496978	0.0909029	0.0607036
ENST00000251020.8	low_high	BM36	ENSG00000103449.11	SALL1	0.696939	9.24923e-09	0.0885775	NA
ENST00000251041.9	low_high	BM36	ENSG00000041515.15	MYO16	-0.519313	3.55312e-09	-0.0789962	NA
ENST00000251041.9	low_mid	BM36	ENSG00000041515.15	MYO16	-0.447315	0.00806808	-0.039269	NA
ENST00000251047.5	low_high	BM36	ENSG00000074695.5	LMAN1	0.229064	0.00747127	0.0974102	0.000270472
ENST00000251076.9	low_high	BM22	ENSG00000104093.13	DMXL2	-0.418352	0.000270064	-0.0164025	1
ENST00000251076.9	low_high	BM44	ENSG00000104093.13	DMXL2	-0.163209	0.0362509	-0.057132	0.00086302
ENST00000251081.6	low_high	BM36	ENSG00000134755.15	DSC2	0.575688	1.04064e-05	0.0342368	NA
ENST00000251091.9	low_high	BM10	ENSG00000020577.13	SAMD4A	0.397795	0.000363812	0.028391	NA
ENST00000251091.9	low_high	BM22	ENSG00000020577.13	SAMD4A	0.547202	4.65441e-05	-0.0283976	NA
ENST00000251091.9	low_high	BM36	ENSG00000020577.13	SAMD4A	0.791247	1.46884e-10	0.0627454	0.0543297
ENST00000251102.12	low_high	BM36	ENSG00000070729.13	CNGB1	-0.525001	0.00410809	0.127406	0
ENST00000251102.12	low_high	BM44	ENSG00000070729.13	CNGB1	-0.433651	0.00738211	0.0619564	0
ENST00000251108.10	low_high	BM10	ENSG00000102543.14	CDADC1	-0.186012	0.0231621	0.0808446	0
ENST00000251108.10	low_high	BM44	ENSG00000102543.14	CDADC1	-0.336309	0.000931679	0.0531369	0
ENST00000251166.8	low_high	BM44	ENSG00000262246.5	CORO7	0.123748	0.113349	-0.0747889	0
ENST00000251166.8	low_mid	BM44	ENSG00000262246.5	CORO7	0.153406	0.138615	-0.0796715	0
ENST00000251170.11	mid_high	BM36	ENSG00000103184.11	SEC14L5	-0.272391	0.0942909	0.0629282	0
ENST00000251268.10	low_high	BM44	ENSG00000105429.12	MEGF8	0.0369988	0.612621	0.0578626	4.66719e-05
ENST00000251287.2	low_high	BM10	ENSG00000099822.2	HCN2	0.386073	0.0055642	0	NA
ENST00000251296.3	low_high	BM22	ENSG00000117154.11	IGSF21	0.152343	0.346393	-0.118715	0.000617988
ENST00000251296.3	low_high	BM44	ENSG00000117154.11	IGSF21	-0.265195	0.000800848	-0.065625	0.00376489
ENST00000251303.10	low_high	BM22	ENSG00000132207.17	SLX1A	0.128723	0.311742	-0.145884	5.92124e-08
ENST00000251303.10	mid_high	BM22	ENSG00000132207.17	SLX1A	-0.0413224	0.87531	-0.0956444	5.1436e-05
ENST00000251343.9	low_high	BM36	ENSG00000100441.9	KHNYN	0.579561	1.86628e-08	0.0639128	NA
ENST00000251366.7	low_high	BM36	ENSG00000103067.13	ESRP2	0.412717	0.00439851	0.00708906	NA
ENST00000251366.7	low_high	BM44	ENSG00000103067.13	ESRP2	0.461889	0.00840706	0.0166348	NA
ENST00000251372.7	low_high	BM36	ENSG00000104974.11	LILRA1	0.942543	0.00603047	0.0240955	NA
ENST00000251412.7	low_high	BM44	ENSG00000037042.8	TUBG2	-0.269583	0.000467699	-0.0718233	2.39859e-05
ENST00000251413.7	low_high	BM36	ENSG00000131462.7	TUBG1	-0.389002	0.000138275	-0.0182901	0.742606
ENST00000251413.7	low_high	BM44	ENSG00000131462.7	TUBG1	-0.448417	4.1135e-06	-0.0458853	0.209386
ENST00000251424.8	low_high	BM36	ENSG00000134365.13	CFHR4	-1.23134	0.000546115	0.0385657	NA
ENST00000251453.7	low_high	BM10	ENSG00000105193.8	RPS16	1.0658	0.00357275	0.0908512	0
ENST00000251453.7	mid_high	BM10	ENSG00000105193.8	RPS16	1.1048	0.0515609	0.108919	0
ENST00000251472.8	low_high	BM22	ENSG00000105613.9	MAST1	0.150302	0.1846	-0.0786219	0.00361466
ENST00000251535.10	low_high	BM22	ENSG00000108839.11	ALOX12	0.389377	0.00355414	0.0274033	NA
ENST00000251535.10	low_high	BM44	ENSG00000108839.11	ALOX12	0.380929	0.00222065	0.012664	NA
ENST00000251582.11	low_high	BM10	ENSG00000087116.15	ADAMTS2	0.488133	0.000198423	-0.00955444	NA
ENST00000251582.11	low_high	BM22	ENSG00000087116.15	ADAMTS2	0.463789	0.000263612	-0.0161715	NA
ENST00000251582.11	low_high	BM44	ENSG00000087116.15	ADAMTS2	0.475323	0.00136225	0.00447492	NA
ENST00000251588.6	low_high	BM36	ENSG00000103245.13	CIAO3	-0.0813188	0.451285	-0.0539081	0.00838319
ENST00000251588.6	low_high	BM44	ENSG00000103245.13	CIAO3	0.0915053	0.0604585	-0.097429	5.17213e-06
ENST00000251588.6	low_mid	BM36	ENSG00000103245.13	CIAO3	0.0907589	0.571239	-0.0773531	0.00385593
ENST00000251588.6	low_mid	BM44	ENSG00000103245.13	CIAO3	0.00463854	0.954108	-0.0886477	0.00554199
ENST00000251607.10	low_high	BM22	ENSG00000072756.16	TRNT1	0.0127158	0.868229	-0.05625	0.00480363
ENST00000251630.10	low_high	BM36	ENSG00000104213.12	PDGFRL	0.486279	0.00114829	-0.0610972	NA
ENST00000251630.10	low_high	BM44	ENSG00000104213.12	PDGFRL	0.415993	0.000968681	-0.11235	NA
ENST00000251646.7	low_high	BM44	ENSG00000131738.10	KRT33B	-1.08837	0.00647231	0	NA
ENST00000251654.8	low_high	BM10	ENSG00000114054.13	PCCB	-0.141036	0.0273626	-0.102378	1.20288e-14
ENST00000251654.8	low_high	BM22	ENSG00000114054.13	PCCB	-0.105181	0.168033	-0.0944629	0.000338667
ENST00000251654.8	low_high	BM36	ENSG00000114054.13	PCCB	-0.220717	0.000482433	-0.0500724	6.93715e-06
ENST00000251654.8	low_high	BM44	ENSG00000114054.13	PCCB	-0.242539	0.00259282	-0.140558	1.11672e-15
ENST00000251654.8	low_mid	BM44	ENSG00000114054.13	PCCB	-0.179459	0.104465	-0.122333	0.00165238
ENST00000251776.8	low_high	BM22	ENSG00000114547.9	ROPN1B	-0.434669	0.00066448	0.023655	NA
ENST00000251776.8	low_high	BM36	ENSG00000114547.9	ROPN1B	-0.452347	0.00016333	0.0319089	NA
ENST00000251809.4	low_high	BM36	ENSG00000104450.12	SPAG1	0.0555128	0.624545	0.0925921	0
ENST00000251809.4	mid_high	BM36	ENSG00000104450.12	SPAG1	0.0968175	0.574671	0.0959207	0
ENST00000251822.6	low_high	BM22	ENSG00000008853.16	RHOBTB2	-0.0134741	0.910375	-0.106569	2.15909e-07
ENST00000251822.6	mid_high	BM22	ENSG00000008853.16	RHOBTB2	-0.0757272	0.64608	-0.0953256	4.81111e-07
ENST00000251921.6	low_high	BM44	ENSG00000095110.8	NXPE1	0.409973	0.00161404	0.0114702	NA
ENST00000251973.9	low_high	BM10	ENSG00000100065.14	CARD10	0.457285	0.00295269	0.0305047	NA
ENST00000251973.9	low_high	BM22	ENSG00000100065.14	CARD10	0.685256	0.000120386	0.0204228	NA
ENST00000251973.9	low_high	BM36	ENSG00000100065.14	CARD10	0.483728	0.00579473	0.0847058	NA
ENST00000251973.9	low_high	BM44	ENSG00000100065.14	CARD10	0.483154	0.00299423	0.066216	NA
ENST00000251993.11	low_high	BM10	ENSG00000100364.18	KIAA0930	0.270537	0.0114125	-0.0549174	0.00816333
ENST00000251993.11	low_high	BM36	ENSG00000100364.18	KIAA0930	0.201088	0.103739	-0.0651931	0.000526147
ENST00000251993.11	low_high	BM44	ENSG00000100364.18	KIAA0930	0.376737	0.000109173	-0.0616687	6.1047e-05
ENST00000252011.7	low_high	BM36	ENSG00000101452.14	DHX35	-0.396308	5.75625e-11	-0.0872986	NA
ENST00000252015.2	low_high	BM36	ENSG00000100991.11	TRPC4AP	-0.135574	0.0250028	-0.0724137	0
ENST00000252034.11	low_high	BM22	ENSG00000049540.16	ELN	0.476202	0.000160411	0.000889167	NA
ENST00000252034.11	low_high	BM44	ENSG00000049540.16	ELN	0.467264	0.000188565	-0.00361969	NA
ENST00000252037.4	low_high	BM44	ENSG00000077800.12	FKBP6	0.483583	0.000856026	-0.00669783	NA
ENST00000252085.3	low_high	BM10	ENSG00000253159.2	PCDHGA12	0.416213	0.00321115	0.0408736	NA
ENST00000252085.3	low_high	BM36	ENSG00000253159.2	PCDHGA12	0.46307	0.00215745	0.14868	0
ENST00000252087.2	low_high	BM22	ENSG00000240764.3	PCDHGC5	-0.509294	0.000710596	-0.0636574	NA
ENST00000252087.2	low_high	BM36	ENSG00000240764.3	PCDHGC5	-0.765086	1.55489e-05	-0.0757105	NA
ENST00000252087.2	low_high	BM44	ENSG00000240764.3	PCDHGC5	-0.579168	8.02629e-05	-0.144917	0
ENST00000252087.2	mid_high	BM44	ENSG00000240764.3	PCDHGC5	-0.277576	0.64035	-0.0845174	0
ENST00000252102.8	low_high	BM36	ENSG00000131495.8	NDUFA2	-0.211886	5.18396e-05	-0.126192	6.44163e-08
ENST00000252102.8	low_high	BM44	ENSG00000131495.8	NDUFA2	-0.258557	0.00162822	-0.0725092	0.00865076
ENST00000252102.8	low_mid	BM44	ENSG00000131495.8	NDUFA2	-0.135335	0.220914	-0.103029	0.00691334
ENST00000252172.8	low_high	BM36	ENSG00000006788.13	MYH13	-1.09236	1.1171e-05	-0.0204082	NA
ENST00000252172.8	low_high	BM44	ENSG00000006788.13	MYH13	-0.687605	0.00417903	0.0113797	NA
ENST00000252242.8	low_high	BM10	ENSG00000186081.11	KRT5	-0.808701	0.00139725	-0.0641637	NA
ENST00000252242.8	low_high	BM36	ENSG00000186081.11	KRT5	-1.52121	3.62245e-07	-0.031392	NA
ENST00000252242.8	low_high	BM44	ENSG00000186081.11	KRT5	-1.30245	3.17984e-06	-0.0833575	NA
ENST00000252268.8	low_high	BM44	ENSG00000133884.9	DPF2	0.11482	0.00948335	-0.10491	3.1245e-07
ENST00000252329.3	low_high	BM36	ENSG00000157778.8	PSMG3	-0.403949	7.93184e-05	0.079979	0.0479191
ENST00000252329.3	low_high	BM44	ENSG00000157778.8	PSMG3	-0.325874	0.000431791	0.0914068	0.00236182
ENST00000252336.10	low_high	BM44	ENSG00000130052.13	STARD8	0.381572	0.00407104	0.000304776	NA
ENST00000252444.9	low_high	BM22	ENSG00000130164.13	LDLR	0.380814	0.00169444	0.0153765	NA
ENST00000252444.9	low_high	BM36	ENSG00000130164.13	LDLR	0.388113	0.000640016	0.00271157	NA
ENST00000252445.7	low_high	BM44	ENSG00000130165.10	ELOF1	-0.13108	0.00460827	-0.0500347	0.00968286
ENST00000252453.12	low_high	BM36	ENSG00000130173.13	ANGPTL8	0.729657	0.00906868	0.0349732	NA
ENST00000252456.6	low_high	BM22	ENSG00000130176.7	CNN1	0.459817	0.00661423	0.046955	NA
ENST00000252456.6	low_mid	BM44	ENSG00000130176.7	CNN1	-0.0225277	0.928624	-0.0762493	0
ENST00000252483.9	low_high	BM22	ENSG00000130202.9	NECTIN2	0.449033	0.000354534	0.0630428	0
ENST00000252483.9	low_high	BM36	ENSG00000130202.9	NECTIN2	0.525679	0.00324508	0.0760259	NA
ENST00000252485.8	low_high	BM22	ENSG00000130202.9	NECTIN2	0.449033	0.000354534	-0.113937	0
ENST00000252485.8	low_high	BM36	ENSG00000130202.9	NECTIN2	0.525679	0.00324508	-0.0863897	NA
ENST00000252512.13	low_high	BM44	ENSG00000130227.16	XPO7	-0.0371896	0.394359	-0.0962679	0.00467426
ENST00000252527.8	low_high	BM44	ENSG00000203485.12	INF2	0.188783	0.0351821	-0.057608	0.000621406
ENST00000252530.9	low_high	BM44	ENSG00000130244.12	FAM98C	0.0570462	0.403024	-0.0818516	0.000245377
ENST00000252542.8	low_high	BM10	ENSG00000130254.11	SAFB2	0.445809	0.000244716	0.0155473	NA
ENST00000252542.8	low_high	BM22	ENSG00000130254.11	SAFB2	0.420465	0.000284589	0.00304542	NA
ENST00000252542.8	low_high	BM36	ENSG00000130254.11	SAFB2	0.400708	1.66003e-05	-0.0013919	NA
ENST00000252575.10	low_high	BM10	ENSG00000130287.13	NCAN	0.486316	0.00104983	0.0362577	NA
ENST00000252593.6	low_high	BM10	ENSG00000130303.12	BST2	0.441004	0.00830874	-0.0214898	NA
ENST00000252593.6	low_high	BM22	ENSG00000130303.12	BST2	0.826414	0.000100647	0.0118033	NA
ENST00000252593.6	low_high	BM36	ENSG00000130303.12	BST2	0.706	0.000214624	-0.0513915	NA
ENST00000252597.7	low_high	BM44	ENSG00000130307.11	USHBP1	0.384604	0.00319818	-0.00345444	NA
ENST00000252599.8	low_high	BM22	ENSG00000130309.10	COLGALT1	0.49594	6.42671e-05	-0.0540094	NA
ENST00000252622.14	low_high	BM44	ENSG00000130332.14	LSM7	-0.147826	0.0239902	-0.106896	0.00456899
ENST00000252660.5	low_high	BM22	ENSG00000130368.5	MAS1	-0.552242	1.92501e-05	0	NA
ENST00000252660.5	low_high	BM36	ENSG00000130368.5	MAS1	-0.720069	2.85917e-08	0	NA
ENST00000252660.5	low_high	BM44	ENSG00000130368.5	MAS1	-0.64282	1.31485e-06	0	NA
ENST00000252674.8	low_high	BM10	ENSG00000130382.8	MLLT1	0.546331	0.00523966	-0.017834	NA
ENST00000252699.6	low_high	BM36	ENSG00000130402.11	ACTN4	-0.0269361	0.877414	0.0958998	1.35152e-10
ENST00000252725.10	low_high	BM22	ENSG00000130429.14	ARPC1B	0.46371	6.07656e-05	-0.0144338	NA
ENST00000252725.10	low_high	BM36	ENSG00000130429.14	ARPC1B	0.428314	8.14245e-06	0.000561457	NA
ENST00000252725.10	low_high	BM44	ENSG00000130429.14	ARPC1B	0.436794	0.000130792	-0.0318216	NA
ENST00000252771.11	low_high	BM22	ENSG00000130475.14	FCHO1	0.467966	3.142e-05	-0.00266792	NA
ENST00000252813.5	low_high	BM22	ENSG00000130517.13	PGPEP1	0.463636	0.000150452	-0.00135056	NA
ENST00000252816.10	low_high	BM36	ENSG00000130520.10	LSM4	-0.461373	6.41664e-05	0.00363434	NA
ENST00000252818.4	low_high	BM36	ENSG00000130522.5	JUND	0.275464	0.0668484	0.0758465	0
ENST00000252818.4	low_high	BM44	ENSG00000130522.5	JUND	0.0728543	0.432769	-0.0687847	0
ENST00000252818.4	mid_high	BM22	ENSG00000130522.5	JUND	-0.375922	0.0960981	0.0768898	0
ENST00000252818.4	mid_high	BM36	ENSG00000130522.5	JUND	0.121769	0.670598	0.0862495	0
ENST00000252825.8	low_high	BM44	ENSG00000130528.11	HRC	0.469824	0.00539298	0.0317948	NA
ENST00000252854.8	low_high	BM22	ENSG00000130558.19	OLFM1	-0.545256	5.64962e-05	-0.0172342	0.278215
ENST00000252854.8	low_high	BM36	ENSG00000130558.19	OLFM1	-0.436869	9.78125e-05	-0.003474	NA
ENST00000252854.8	low_high	BM44	ENSG00000130558.19	OLFM1	-0.533319	1.19081e-05	0.00758295	NA
ENST00000252939.8	low_high	BM22	ENSG00000130643.8	CALY	-0.591653	0.000175959	-0.00469667	1
ENST00000252939.8	low_high	BM36	ENSG00000130643.8	CALY	-0.857734	1.33934e-06	-0.0157538	NA
ENST00000252939.8	low_high	BM44	ENSG00000130643.8	CALY	-0.475703	0.000830956	-0.024503	NA
ENST00000252945.7	low_high	BM36	ENSG00000130649.9	CYP2E1	-0.503883	3.88198e-06	-0.0144144	NA
ENST00000252984.11	low_high	BM44	ENSG00000239382.10	ALKBH6	-0.388552	7.65035e-05	0.0387268	NA
ENST00000252996.8	low_high	BM22	ENSG00000130699.18	TAF4	0.483158	0.00245983	-0.00184708	NA
ENST00000252996.8	low_high	BM36	ENSG00000130699.18	TAF4	0.632065	2.07301e-06	-0.0147469	NA
ENST00000252998.1	low_high	BM44	ENSG00000130701.3	RBBP8NL	-1.45867	0.000621149	0	NA
ENST00000252998.1	mid_high	BM44	ENSG00000130701.3	RBBP8NL	-2.00168	0.000257823	0	NA
ENST00000252999.7	low_high	BM10	ENSG00000130702.15	LAMA5	0.582858	0.000745229	0.0279934	NA
ENST00000252999.7	low_high	BM22	ENSG00000130702.15	LAMA5	0.640527	0.000294135	-0.000561667	NA
ENST00000252999.7	low_high	BM36	ENSG00000130702.15	LAMA5	0.825961	1.59381e-05	0.00147996	1
ENST00000252999.7	low_high	BM44	ENSG00000130702.15	LAMA5	0.535996	0.00176658	0.00706295	NA
ENST00000253031.6	low_high	BM36	ENSG00000130733.10	YIPF2	-0.0332777	0.796186	0.0787236	0
ENST00000253047.6	low_high	BM22	ENSG00000130748.6	TMEM160	-1.05222	0.000445482	0	NA
ENST00000253047.6	low_high	BM36	ENSG00000130748.6	TMEM160	-0.88157	9.67671e-05	0	NA
ENST00000253048.9	low_high	BM10	ENSG00000130749.9	ZC3H4	0.443262	0.00220031	0.0215046	NA
ENST00000253048.9	low_high	BM36	ENSG00000130749.9	ZC3H4	0.465271	0.000565691	-0.0435553	NA
ENST00000253083.8	low_high	BM36	ENSG00000130787.13	HIP1R	0.405236	0.00254135	-0.0325324	NA
ENST00000253099.10	low_high	BM36	ENSG00000105364.13	MRPL4	-0.103135	0.423008	-0.0536043	1.07582e-05
ENST00000253107.11	low_high	BM44	ENSG00000130810.19	PPAN	-0.0201193	0.741775	-0.0801053	0.00303361
ENST00000253110.15	low_high	BM10	ENSG00000130813.17	C19orf66	0.036425	0.565809	-0.0691742	9.63584e-06
ENST00000253110.15	low_high	BM22	ENSG00000130813.17	C19orf66	-0.0123988	0.812093	-0.105241	0.00106065
ENST00000253122.9	low_high	BM22	ENSG00000130821.15	SLC6A8	0.324636	0.00322203	-0.0652451	0.00302209
ENST00000253122.9	low_high	BM44	ENSG00000130821.15	SLC6A8	0.151093	0.048266	-0.0585499	0.00378742
ENST00000253332.5	mid_high	BM22	ENSG00000131016.16	AKAP12	0.00671803	0.974835	-0.0539056	2.35428e-05
ENST00000253392.5	low_high	BM22	ENSG00000131080.14	EDA2R	0.440199	0.000740376	0.0177774	NA
ENST00000253392.5	low_high	BM36	ENSG00000131080.14	EDA2R	0.706905	3.39712e-08	-0.0011967	NA
ENST00000253392.5	low_high	BM44	ENSG00000131080.14	EDA2R	0.585662	1.19081e-05	-0.00551415	NA
ENST00000253401.10	low_high	BM36	ENSG00000131089.15	ARHGEF9	-0.439638	2.5891e-06	-0.0677276	5.03492e-10
ENST00000253401.10	low_high	BM44	ENSG00000131089.15	ARHGEF9	-0.476489	1.12179e-05	-0.0680397	0.000363317
ENST00000253408.10	low_high	BM10	ENSG00000131095.12	GFAP	0.514454	0.000214506	0.024801	NA
ENST00000253408.10	low_high	BM22	ENSG00000131095.12	GFAP	0.787779	2.43665e-06	0.0194719	NA
ENST00000253408.10	low_high	BM36	ENSG00000131095.12	GFAP	0.964488	3.85362e-08	0.0503243	0.0235996
ENST00000253408.10	low_high	BM44	ENSG00000131095.12	GFAP	0.652804	5.30433e-06	0.00919516	NA
ENST00000253410.2	low_high	BM22	ENSG00000131097.6	HIGD1B	0.953161	2.76268e-07	0.00383847	NA
ENST00000253410.2	low_high	BM36	ENSG00000131097.6	HIGD1B	0.553108	0.00109271	0.0407125	NA
ENST00000253410.2	low_high	BM44	ENSG00000131097.6	HIGD1B	0.573957	0.000213948	0.00457412	NA
ENST00000253413.9	low_high	BM10	ENSG00000131100.12	ATP6V1E1	-0.427332	0.00174051	-0.0466826	NA
ENST00000253413.9	low_high	BM22	ENSG00000131100.12	ATP6V1E1	-0.509086	0.000957746	-0.0423221	NA
ENST00000253413.9	low_high	BM36	ENSG00000131100.12	ATP6V1E1	-0.506058	0.000150003	-0.119585	2.07029e-06
ENST00000253413.9	low_high	BM44	ENSG00000131100.12	ATP6V1E1	-0.55964	0.000439935	-0.0698039	0.00177085
ENST00000253452.6	low_high	BM36	ENSG00000131143.8	COX4I1	-0.505497	2.84053e-05	-0.0532641	NA
ENST00000253452.6	low_high	BM44	ENSG00000131143.8	COX4I1	-0.42371	0.000166197	-0.0259453	NA
ENST00000253506.9	low_high	BM10	ENSG00000131196.17	NFATC1	0.584812	0.000802979	-0.00344182	NA
ENST00000253506.9	low_high	BM22	ENSG00000131196.17	NFATC1	0.620449	0.000283777	0.00128333	NA
ENST00000253506.9	low_high	BM36	ENSG00000131196.17	NFATC1	1.19491	3.25801e-12	-0.000991116	NA
ENST00000253506.9	low_high	BM44	ENSG00000131196.17	NFATC1	0.6854	4.19921e-05	0.00353628	NA
ENST00000253513.11	low_high	BM44	ENSG00000131203.12	IDO1	0.690895	0.000707161	-0.00669305	NA
ENST00000253719.6	low_high	BM22	ENSG00000131400.7	NAPSA	0.503074	0.000441562	-0.0102414	NA
ENST00000253719.6	low_high	BM36	ENSG00000131400.7	NAPSA	0.482676	0.00327516	-0.0192173	NA
ENST00000253754.7	low_high	BM36	ENSG00000131435.12	PDLIM4	0.628052	0.000171787	0.0569837	NA
ENST00000253789.9	low_high	BM10	ENSG00000131470.14	PSMC3IP	0.440353	0.000815336	0.013101	NA
ENST00000253789.9	low_high	BM36	ENSG00000131470.14	PSMC3IP	0.510033	0.00016287	0.0211322	NA
ENST00000253794.6	low_high	BM10	ENSG00000131475.6	VPS25	-0.257389	0.00134219	-0.0697809	0
ENST00000253794.6	low_high	BM36	ENSG00000131475.6	VPS25	-0.400024	2.70678e-06	-0.0864661	0
ENST00000253794.6	low_high	BM44	ENSG00000131475.6	VPS25	-0.222233	0.00206379	-0.0992533	0
ENST00000253796.9	low_high	BM22	ENSG00000131477.10	RAMP2	0.578121	0.00388641	0.0073675	NA
ENST00000253803.6	low_high	BM10	ENSG00000275949.5	AC139677.2	0.536533	0.00249184	-0.0195278	NA
ENST00000253803.6	low_high	BM22	ENSG00000275949.5	AC139677.2	0.584898	0.00132999	-0.0141019	NA
ENST00000253803.6	low_high	BM36	ENSG00000275949.5	AC139677.2	0.528947	0.00251319	-0.0159174	NA
ENST00000253803.6	low_high	BM44	ENSG00000275949.5	AC139677.2	0.627494	0.000580989	-0.0298619	NA
ENST00000253807.2	low_high	BM36	ENSG00000248383.4	PCDHAC1	-0.388847	2.46142e-07	-0.022907	NA
ENST00000253814.5	low_high	BM22	ENSG00000131507.10	NDFIP1	-0.412418	0.000306117	-0.0199488	NA
ENST00000253814.5	low_high	BM44	ENSG00000131507.10	NDFIP1	-0.436681	0.000367486	-0.0802438	2.00307e-06
ENST00000253815.3	mid_high	BM36	ENSG00000131508.15	UBE2D2	0.452869	0.00366006	0.0301318	NA
ENST00000253925.11	low_high	BM36	ENSG00000131626.18	PPFIA1	0.230345	0.000105191	0.0748837	1.56248e-10
ENST00000253934.9	low_high	BM22	ENSG00000131634.13	TMEM204	0.600037	0.000318653	0.0142725	NA
ENST00000253934.9	low_high	BM36	ENSG00000131634.13	TMEM204	0.643307	0.00123327	-0.0135775	NA
ENST00000253934.9	low_high	BM44	ENSG00000131634.13	TMEM204	0.495745	0.00239476	0.0433854	NA
ENST00000254029.7	mid_high	BM36	ENSG00000131725.13	WDR44	0.443016	0.00207643	-0.0494034	NA
ENST00000254043.7	low_high	BM22	ENSG00000171346.15	KRT15	0.421064	0.00347747	-0.0190603	NA
ENST00000254051.10	low_high	BM44	ENSG00000131746.12	TNS4	0.469473	0.00290189	-0.00301238	NA
ENST00000254079.8	low_high	BM22	ENSG00000131771.13	PPP1R1B	0.238896	0.0699034	-0.139554	1.73421e-05
ENST00000254079.8	low_high	BM36	ENSG00000131771.13	PPP1R1B	0.273316	0.0691897	-0.115385	0.00102527
ENST00000254079.8	mid_high	BM22	ENSG00000131771.13	PPP1R1B	0.323048	0.112322	-0.122541	0.00509809
ENST00000254109.9	low_high	BM22	ENSG00000131797.12	CLUHP3	0.0312206	0.75032	-0.052416	0
ENST00000254109.9	low_high	BM36	ENSG00000131797.12	CLUHP3	-0.242031	0.0180759	-0.0663488	0
ENST00000254109.9	mid_high	BM36	ENSG00000131797.12	CLUHP3	-0.253566	0.111316	-0.0501305	0
ENST00000254181.8	low_high	BM44	ENSG00000131864.10	USP29	0.438946	0.00636382	-0.00145587	NA
ENST00000254193.10	low_high	BM44	ENSG00000131876.16	SNRPA1	-0.21165	0.00409961	-0.0667773	0.00049251
ENST00000254231.4	low_high	BM44	ENSG00000131914.10	LIN28A	0.433412	0.00164615	-0.00212627	NA
ENST00000254286.8	low_high	BM10	ENSG00000131966.13	ACTR10	-0.396416	0.000431848	0.0206366	1
ENST00000254286.8	low_high	BM22	ENSG00000131966.13	ACTR10	-0.404771	0.00156062	0.0385775	0.584284
ENST00000254286.8	low_high	BM44	ENSG00000131966.13	ACTR10	-0.406417	0.000765427	0.0296309	0.667374
ENST00000254299.8	low_high	BM36	ENSG00000131979.18	GCH1	0.552743	0.00070577	0.167989	NA
ENST00000254320.7	low_high	BM44	ENSG00000132000.12	PODNL1	0.424985	0.00203881	0.0075925	NA
ENST00000254321.9	low_high	BM22	ENSG00000196757.7	ZNF700	-0.258034	0.00199032	-0.0980021	0
ENST00000254322.2	low_high	BM22	ENSG00000132002.7	DNAJB1	0.999	9.08817e-06	-0.0218249	NA
ENST00000254322.2	low_high	BM36	ENSG00000132002.7	DNAJB1	1.0675	7.50034e-07	-0.0032468	NA
ENST00000254322.2	mid_high	BM36	ENSG00000132002.7	DNAJB1	0.959994	0.00409261	0.0239484	NA
ENST00000254325.8	low_high	BM22	ENSG00000132005.8	RFX1	0.406039	0.00305429	-0.0213124	NA
ENST00000254325.8	low_high	BM44	ENSG00000132005.8	RFX1	0.454015	0.000928696	-0.0522299	NA
ENST00000254436.7	low_high	BM22	ENSG00000132109.9	TRIM21	0.392027	0.00294833	0.02421	NA
ENST00000254436.7	low_high	BM36	ENSG00000132109.9	TRIM21	0.49375	9.09869e-05	-0.0595749	NA
ENST00000254442.7	low_high	BM22	ENSG00000091157.13	WDR7	-0.386689	8.24984e-05	0.00325944	NA
ENST00000254480.9	low_high	BM36	ENSG00000173473.10	SMARCC1	0.467389	4.48225e-08	0.0572011	0.015098
ENST00000254528.3	low_high	BM36	ENSG00000132205.10	EMILIN2	0.458056	0.000885027	-0.0291202	NA
ENST00000254584.6	low_high	BM36	ENSG00000132254.12	ARFIP2	-0.415847	1.40763e-05	0.0147071	1
ENST00000254605.10	low_high	BM36	ENSG00000132275.10	RRP8	-0.102831	0.195335	0.0965536	0.00821877
ENST00000254616.10	low_high	BM36	ENSG00000132286.11	TIMM10B	-0.0860815	0.156878	0.112751	4.09677e-06
ENST00000254644.12	low_high	BM10	ENSG00000132313.14	MRPL35	-0.387008	0.000284041	0.00518484	NA
ENST00000254644.12	low_high	BM22	ENSG00000132313.14	MRPL35	-0.455516	0.000339653	0.0123606	NA
ENST00000254653.9	low_high	BM36	ENSG00000132321.16	IQCA1	0.448218	4.40052e-06	-0.00606798	NA
ENST00000254654.7	low_high	BM44	ENSG00000132323.8	ILKAP	0.123169	0.0040982	-0.0700792	6.5533e-06
ENST00000254661.4	low_high	BM10	ENSG00000132329.10	RAMP1	0.073736	0.376798	-0.0712495	0
ENST00000254661.4	mid_high	BM10	ENSG00000132329.10	RAMP1	0.215802	0.0536085	-0.0564212	0
ENST00000254667.7	low_high	BM22	ENSG00000132334.16	PTPRE	0.00164597	0.984167	-0.118527	1.81576e-06
ENST00000254667.7	low_high	BM36	ENSG00000132334.16	PTPRE	-0.0346017	0.661636	-0.0776092	7.95983e-06
ENST00000254691.9	low_high	BM22	ENSG00000132357.13	CARD6	0.499194	0.000135334	0.0810544	NA
ENST00000254691.9	low_high	BM36	ENSG00000132357.13	CARD6	0.588879	1.88555e-08	0.131642	NA
ENST00000254718.8	low_high	BM44	ENSG00000132382.14	MYBBP1A	-0.093783	0.0803664	-0.066017	2.63468e-05
ENST00000254722.8	low_high	BM36	ENSG00000132386.10	SERPINF1	-0.558437	1.30014e-07	-0.13744	1.08493e-05
ENST00000254722.8	low_high	BM44	ENSG00000132386.10	SERPINF1	-0.306512	0.00166313	-0.158098	1.42674e-06
ENST00000254722.8	low_mid	BM44	ENSG00000132386.10	SERPINF1	-0.198173	0.132979	-0.137592	0.00773048
ENST00000254801.8	low_high	BM22	ENSG00000132465.10	JCHAIN	0.911417	0.00193737	-0.0216929	NA
ENST00000254801.8	low_high	BM44	ENSG00000132465.10	JCHAIN	1.04302	0.00166732	0.0026	NA
ENST00000254806.7	low_high	BM44	ENSG00000132471.11	WBP2	-0.43555	4.29253e-05	-0.137792	5.23716e-06
ENST00000254806.7	mid_high	BM36	ENSG00000132471.11	WBP2	-0.00509754	0.986942	0.0805123	0.0085692
ENST00000254816.5	low_high	BM22	ENSG00000132481.6	TRIM47	0.629638	1.97318e-05	-0.0708297	NA
ENST00000254816.5	low_high	BM36	ENSG00000132481.6	TRIM47	0.816285	4.6885e-06	0.00452546	NA
ENST00000254816.5	low_high	BM44	ENSG00000132481.6	TRIM47	0.442795	0.00232033	0.00449746	1
ENST00000254816.5	mid_high	BM22	ENSG00000132481.6	TRIM47	0.334438	0.145075	-0.0802828	0.00896716
ENST00000254846.9	low_high	BM22	ENSG00000132510.10	KDM6B	0.434097	0.00522397	0.0273614	NA
ENST00000254846.9	low_high	BM36	ENSG00000132510.10	KDM6B	0.618966	0.000156043	0.0371635	NA
ENST00000254868.8	low_high	BM36	ENSG00000132514.13	CLEC10A	1.52788	1.55489e-05	-0.0181846	NA
ENST00000254898.6	low_high	BM36	ENSG00000132561.13	MATN2	0.425944	1.31429e-05	-0.021415	NA
ENST00000254940.9	low_high	BM44	ENSG00000132603.14	NIP7	-0.117785	0.048051	-0.0976886	0
ENST00000254941.6	low_high	BM36	ENSG00000132603.14	NIP7	0.112341	0.117808	0.0515669	0
ENST00000254941.6	low_high	BM44	ENSG00000132603.14	NIP7	-0.117785	0.048051	0.0578958	0
ENST00000254942.7	low_high	BM44	ENSG00000132604.10	TERF2	0.0374009	0.555405	-0.11754	0.000129697
ENST00000254963.6	low_high	BM44	ENSG00000132622.10	HSPA12B	0.426493	0.00446144	-0.0460216	NA
ENST00000254976.6	low_high	BM22	ENSG00000132639.12	SNAP25	-0.636664	0.00305369	-0.0247604	NA
ENST00000254976.6	low_high	BM36	ENSG00000132639.12	SNAP25	-0.734683	0.000238586	-0.0605567	0.000375151
ENST00000254976.6	low_high	BM44	ENSG00000132639.12	SNAP25	-0.722635	0.000535117	-0.0387855	NA
ENST00000255006.11	low_high	BM36	ENSG00000132669.13	RIN2	0.429566	3.34824e-08	0.0131062	1
ENST00000255039.5	low_high	BM22	ENSG00000132702.12	HAPLN2	0.239055	0.148261	-0.0959212	9.59547e-05
ENST00000255039.5	mid_high	BM22	ENSG00000132702.12	HAPLN2	0.148479	0.616928	-0.0837001	0.00111565
ENST00000255078.7	low_high	BM22	ENSG00000132740.8	IGHMBP2	0.185337	0.0137843	-0.0544628	0
ENST00000255136.7	low_high	BM44	ENSG00000101104.12	PABPC1L	0.48201	0.000878366	-0.00315113	NA
ENST00000255175.5	low_high	BM36	ENSG00000132824.13	SERINC3	-0.140518	0.149721	-0.128394	5.11363e-19
ENST00000255175.5	low_high	BM44	ENSG00000132824.13	SERINC3	-0.423791	0.000288658	-0.0732805	6.61374e-06
ENST00000255175.5	mid_high	BM36	ENSG00000132824.13	SERINC3	0.114587	0.48703	-0.0735105	3.18966e-05
ENST00000255192.7	low_high	BM44	ENSG00000132840.9	BHMT2	0.402644	0.00241163	0.0249845	NA
ENST00000255224.7	low_high	BM22	ENSG00000132872.11	SYT4	-0.529502	0.00680588	0.0379289	NA
ENST00000255224.7	low_high	BM36	ENSG00000132872.11	SYT4	-0.615039	0.00226838	-0.00790842	NA
ENST00000255224.7	low_high	BM44	ENSG00000132872.11	SYT4	-0.51347	0.00578505	-0.0511408	NA
ENST00000255224.7	mid_high	BM22	ENSG00000132872.11	SYT4	-0.242477	0.48977	0.0966924	0.00510568
ENST00000255224.7	mid_high	BM36	ENSG00000132872.11	SYT4	-0.102137	0.820146	0.064498	0.00273755
ENST00000255266.9	low_high	BM44	ENSG00000132915.10	PDE6A	0.385709	0.000865647	-0.012667	NA
ENST00000255283.9	low_high	BM36	ENSG00000132932.16	ATP8A2	-0.457578	0.000188964	-0.0405521	NA
ENST00000255289.5	low_high	BM36	ENSG00000132938.19	MTUS2	-0.395017	0.000502074	-0.0416207	NA
ENST00000255310.10	low_high	BM10	ENSG00000132958.17	TPTE2	-0.480048	0.00062797	0.0568206	NA
ENST00000255380.8	low_high	BM22	ENSG00000133019.11	CHRM3	-0.460676	0.00044743	-0.0415314	NA
ENST00000255380.8	low_high	BM36	ENSG00000133019.11	CHRM3	-0.591458	4.40304e-07	-0.0157712	NA
ENST00000255381.2	low_high	BM36	ENSG00000264424.1	MYH4	-1.42404	1.15819e-05	0	NA
ENST00000255381.2	mid_high	BM36	ENSG00000264424.1	MYH4	-1.42615	0.00365509	0	NA
ENST00000255390.9	low_high	BM10	ENSG00000133028.11	SCO1	-0.204886	0.00393188	0.0941353	0
ENST00000255390.9	low_high	BM22	ENSG00000133028.11	SCO1	-0.19396	0.0138433	0.076961	0
ENST00000255390.9	low_high	BM44	ENSG00000133028.11	SCO1	-0.188902	0.00877852	0.0637804	0
ENST00000255416.8	low_high	BM44	ENSG00000133055.8	MYBPH	0.541401	0.00334418	-0.0351003	NA
ENST00000255432.11	low_high	BM10	ENSG00000133067.17	LGR6	0.730253	0.000927097	-0.0148693	NA
ENST00000255432.11	low_high	BM44	ENSG00000133067.17	LGR6	-0.69991	0.00775747	0.0228756	NA
ENST00000255448.8	low_high	BM10	ENSG00000133083.14	DCLK1	-0.310645	0.00199288	0.0676634	2.92841e-07
ENST00000255448.8	low_high	BM22	ENSG00000133083.14	DCLK1	-0.45845	0.000235562	0.0494824	0.0397682
ENST00000255448.8	low_high	BM36	ENSG00000133083.14	DCLK1	-0.440036	0.000173147	-0.00343364	1
ENST00000255448.8	low_high	BM44	ENSG00000133083.14	DCLK1	-0.451705	0.000284621	0.00515245	1
ENST00000255465.6	low_high	BM22	ENSG00000133101.9	CCNA1	-0.471774	0.00250378	0.0244435	NA
ENST00000255465.6	low_high	BM36	ENSG00000133101.9	CCNA1	-0.434976	0.00298924	-0.0182384	NA
ENST00000255465.6	low_high	BM44	ENSG00000133101.9	CCNA1	-0.410829	0.00720688	0.00177198	NA
ENST00000255499.2	low_high	BM10	ENSG00000133135.13	RNF128	-0.487729	0.00101484	0.00241495	NA
ENST00000255499.2	low_high	BM22	ENSG00000133135.13	RNF128	-0.571566	0.00119702	-0.0417433	NA
ENST00000255499.2	low_high	BM36	ENSG00000133135.13	RNF128	-0.533463	0.000768285	-0.0668036	NA
ENST00000255499.2	low_high	BM44	ENSG00000133135.13	RNF128	-0.548908	0.000299578	-0.0155734	NA
ENST00000255531.8	low_high	BM22	ENSG00000165194.15	PCDH19	-0.444091	0.00368846	-0.0515822	NA
ENST00000255531.8	low_high	BM36	ENSG00000165194.15	PCDH19	-0.570169	0.000318969	-0.0129088	NA
ENST00000255531.8	low_high	BM44	ENSG00000165194.15	PCDH19	-0.496542	0.000108732	-0.0227153	NA
ENST00000255559.7	low_high	BM44	ENSG00000133195.11	SLC39A11	0.390713	0.000213948	-0.0066628	NA
ENST00000255631.9	low_high	BM36	ENSG00000133265.10	HSPBP1	-0.491043	0.000126482	0.0494161	NA
ENST00000255764.3	low_high	BM44	ENSG00000133398.3	MED10	-0.163562	0.0243083	-0.100166	2.05707e-05
ENST00000255858.11	low_high	BM44	ENSG00000133488.14	SEC14L4	0.418129	0.00508192	-0.0378439	NA
ENST00000255882.10	low_high	BM36	ENSG00000241973.10	PI4KA	-0.299139	0.000203833	-0.0966664	5.58248e-05
ENST00000255882.10	low_high	BM44	ENSG00000241973.10	PI4KA	-0.121481	0.0704885	-0.110875	1.06581e-14
ENST00000255882.10	low_mid	BM44	ENSG00000241973.10	PI4KA	-0.0765482	0.399189	-0.0843399	0.000393665
ENST00000255890.8	low_high	BM10	ENSG00000133519.12	ZDHHC8P1	0.451265	0.000746523	-0.00745752	NA
ENST00000255945.3	low_high	BM22	ENSG00000133574.9	GIMAP4	0.548469	0.000328179	-0.0235242	NA
ENST00000255945.3	low_high	BM36	ENSG00000133574.9	GIMAP4	0.711072	9.74372e-08	0.00113294	NA
ENST00000255945.3	low_high	BM44	ENSG00000133574.9	GIMAP4	0.379509	0.00242419	-0.0147293	NA
ENST00000256001.12	low_high	BM22	ENSG00000133627.17	ACTR3B	-0.384196	0.000477861	-0.0197489	NA
ENST00000256001.12	low_high	BM36	ENSG00000133627.17	ACTR3B	-0.242255	0.00601947	-0.0848557	1.82104e-08
ENST00000256010.6	low_high	BM36	ENSG00000133636.10	NTS	1.52573	0.00264071	0.147238	NA
ENST00000256010.6	low_high	BM44	ENSG00000133636.10	NTS	1.14679	0.00906177	-0.0422969	NA
ENST00000256015.4	low_high	BM10	ENSG00000133639.4	BTG1	0.364567	0.000233024	-0.0799553	0
ENST00000256015.4	low_high	BM36	ENSG00000133639.4	BTG1	0.486937	3.04456e-09	0.0412569	NA
ENST00000256015.4	mid_high	BM36	ENSG00000133639.4	BTG1	0.249487	0.0597521	0.0828549	0
ENST00000256103.2	low_high	BM36	ENSG00000147588.6	PMP2	0.480685	0.000499173	0.000201923	NA
ENST00000256178.7	low_high	BM36	ENSG00000133800.8	LYVE1	0.570345	6.36962e-05	-0.0151998	NA
ENST00000256190.12	low_high	BM36	ENSG00000133812.15	SBF2	0.0507252	0.376299	0.0645914	0.000351677
ENST00000256194.8	low_high	BM36	ENSG00000133816.15	MICAL2	-0.340501	0.00029306	-0.0673785	2.50348e-07
ENST00000256194.8	low_high	BM44	ENSG00000133816.15	MICAL2	-0.136274	0.0814646	-0.0855105	1.34792e-10
ENST00000256194.8	low_mid	BM44	ENSG00000133816.15	MICAL2	-0.0336339	0.772377	-0.0719606	0.000140555
ENST00000256255.10	low_high	BM36	ENSG00000133872.13	SARAF	-0.00669306	0.963151	-0.0589276	5.7632e-11
ENST00000256257.1	low_high	BM36	ENSG00000133874.1	RNF122	0.467974	0.00233835	0	NA
ENST00000256261.8	low_high	BM36	ENSG00000133878.8	DUSP26	-0.489299	0.000222922	-0.0193059	NA
ENST00000256339.8	low_high	BM36	ENSG00000133958.13	UNC79	-0.485913	6.7152e-10	0.0159609	NA
ENST00000256362.4	low_high	BM44	ENSG00000133980.4	VRTN	0.452363	0.0099885	-0.0383197	NA
ENST00000256367.2	low_high	BM44	ENSG00000133985.2	TTC9	-0.439147	4.63848e-05	0	NA
ENST00000256425.6	low_high	BM36	ENSG00000134042.12	MRO	0.637348	6.23173e-06	0.100815	0.013408
ENST00000256433.5	low_high	BM22	ENSG00000134049.5	IER3IP1	-0.104325	0.0972389	-0.0903126	0
ENST00000256443.7	low_high	BM36	ENSG00000134058.11	CDK7	-0.414175	0.00814798	-0.0930148	NA
ENST00000256443.7	low_high	BM44	ENSG00000134058.11	CDK7	-0.61225	0.000302317	-0.1227	NA
ENST00000256447.5	low_high	BM44	ENSG00000134061.5	CD180	0.387101	0.000637299	-0.00891981	NA
[truncated: 86,347 more rows]
